# Supplementary material for: Uncovering drug repurposing candidates for head and neck cancers: insights from systematic pharmacogenomics data analysis
Source: Sci Rep. 2021 Dec 14;11:23933. doi: 10.1038/s41598-021-03418-1 (PMC8671460; doi:10.1038/s41598-021-03418-1)
Supplement: Supplementary file 2 — Supplementary Information 2. [file 41598_2021_3418_MOESM2_ESM.xlsx]

## Sheet: Supp Table 1
Supplementary Table 1 - Processed full data matrix of logFC values from PRISM primary screen - 4,518 compounds x 28 HNSCC cell lines
Compound name	Drug ID	MOA	Drug category	BICR6	SNU1066	BICR56	SNU1214	BICR31	CAL27	A253	FADU	SNU46	SNU1041	BHY	BICR18	HSC3	DETROIT562	YD8	HSC2	PECAPJ15	PECAPJ41CLONED2	SNU899	YD38	CAL33	PECAPJ49	YD10B	YD15	BICR22	SCC25	BICR16	SNU1076	No. of sensitive lines (<-1)	Class
8-bromo-cGMP	BRD-A00077618-236-07-6	PKA activator	noncancer	-0.927718	-0.667713	-0.507522	-0.268833	-0.246995	-0.180194	-0.176677	-0.140334	-0.0842639	-0.0837155	-0.0562488	0.0444419	0.0455994	0.0750793	0.107767	0.191218	0.207575	0.250712	0.2655	0.306749	0.415837	0.420153	0.448623	0.498393	0.52805	0.532697	0.534184	0.856014	0	NON-ACTIVE
nifurtimox	BRD-A00100033-001-08-9	DNA inhibitor	noncancer	-0.241808	0.302812	-0.146576	-0.052432	0.140366	-0.00945368	0.481962	-0.329081	0.299285	-0.0840993	0.205023	-0.289996	-0.28622	-0.0129603	0.105572	-0.208979	-0.846593	-0.330246	0.00722952	-0.621793	-0.227273	0.0386398	-0.671339	-0.48798	-0.615329	0.173841	-0.558282	-0.14728	0	NON-ACTIVE
balaglitazone	BRD-A00147595-001-01-5	insulin sensitizer, PPAR receptor partial agonist	noncancer	0.132337	-0.243858	-0.0598559	-0.466493	0.656504	0.00457918	-0.513693	0.249517	-0.0301737	0.39735	0.325749	-0.132513	0.00724396	0.202291	-0.2292	0.177016	0.0768094	-0.0717413	0.541262	-0.230908	1.05123	0.198345	0.0150536	0.0810896	-0.754166	-0.192013	0.542228	-1.10701	1	NON-ACTIVE
flutrimazole	BRD-A00218260-001-03-4	sterol demethylase inhibitor	noncancer	0.400327	0.409801	0.227064	-0.207378	0.137561	-0.218521	-0.0764722	0.293594	0.455913	-0.107193	0.0534762	0.19684	0.0631411	0.65383	-0.0412847	0.176246	0.31054	-0.24747	-0.554784	-0.0681991	-0.114187	0.0267666	0.190697	0.31039	0.567995	-0.243201	0.727108	0.200514	0	NON-ACTIVE
KBG	BRD-A00376169-001-01-6	neprilysin inhibitor	targeted cancer	-0.369295	-0.600019	0.106323	-0.858111	-0.415134	-0.0728848	0.0843102	-0.260721	0.366639	-0.515471	0.0926195	0.208813	-0.00515966	-0.134602	0.206497	0.360097	-0.301136	-0.122263	-0.589705	-0.142427	-0.117967	0.0957794	-0.240232	-0.551692	0.384284	-0.177431	-0.147907	-0.574234	0	NON-ACTIVE
otenzepad	BRD-A00520476-001-07-4	acetylcholine receptor antagonist	noncancer	0.72177	0.500412	0.494348	-0.318624	0.548345	0.0468471	-0.0818149	0.180077	0.356831	0.0345804	0.197463	0.0725305	0.037518	0.376032	0.332867	0.10384	0.361479	-0.405067	-0.163612	-0.0338734	0.737929	-0.00549424	-0.121523	-0.28615	0.807787	0.00299233	-0.130113	0.238876	0	NON-ACTIVE
biperiden	BRD-A00546892-001-02-6	acetylcholine receptor antagonist	noncancer	0.0754678	0.0867485	0.396826	-0.610573	0.401062	0.0732571	0.210099	0.0890436	-0.427765	-0.327736	0.0680194	0.142507	-0.0379639	0.308998	0.388446	0.228885	0.182175	-0.00676673	-0.79284	0.0771485	0.434445	0.441341	-0.146344	-0.0501263	0.440625	0.22596	0.308707	0.142267	0	NON-ACTIVE
zaltoprofen	BRD-A00578795-001-04-3	cyclooxygenase inhibitor	noncancer	0.201937	-0.217156	-0.546319	-0.506738	-0.818589	-0.742919	-0.609578	-1.08266	-1.20241	-0.349476	0.308634	-0.551995	-0.0390349	-0.235577	-0.358736	-0.764962	-0.023908	-0.537027	-0.463635	-0.808336	0.234458	-0.60207	-0.731205	-1.12258	-0.100545	-0.584824	-0.4318	0.197268	3	ACTIVE
noretynodrel	BRD-A00758722-001-04-9	progestogen hormone	noncancer	-0.862542	-0.69609	-0.805073	-1.08468	-1.10211	-1.81417	-1.20897	-1.06465	-0.729004	-0.256224	-0.243484	-1.13494	-1.16594	-0.244511	-1.79743	-1.37661	-0.713286	NA	-0.928228	-0.58181	-0.182953	-1.18576	-1.53955	-0.699459	-1.37831	-1.67287	-2.09704	-0.888667	14	ACTIVE
dyphylline	BRD-A00827783-001-24-6	adenosine receptor antagonist, phosphodiesterase inhibitor	noncancer	0.888812	0.239662	-0.146085	-0.195493	0.268798	-0.0812001	0.267131	0.465579	0.373132	0.404867	0.308153	0.226971	0.160041	0.40895	-0.153365	0.195554	0.29356	0.160871	-0.152708	-0.100857	0.820994	0.288305	0.280277	0.183223	0.93652	-0.0156239	0.438099	0.283385	0	NON-ACTIVE
alprenolol	BRD-A00993607-003-24-6	adrenergic receptor antagonist	noncancer	0.779906	0.598433	0.130942	-0.0186142	0.0859379	0.470508	0.443181	-0.00917238	0.492498	-0.0966733	0.354144	-0.304528	0.121784	0.389054	0.865122	-0.235909	0.472855	-0.210014	1.26864	-0.0589811	0.243639	0.129943	-0.0749278	0.183979	0.315525	-0.13497	0.0814008	-0.00900154	0	NON-ACTIVE
azelnidipine	BRD-A01098288-001-02-9	calcium channel blocker	noncancer	0.188563	0.189582	0.274224	0.194122	0.310545	0.222447	0.174294	-0.012238	0.250658	-0.105421	0.0362309	0.0111363	-0.21382	-0.0870489	-0.252347	-0.0531815	0.458751	-0.125122	0.696789	-0.0350465	0.825037	0.0616101	-0.217718	-0.603701	-0.287243	-0.149176	0.528797	-0.732129	0	NON-ACTIVE
hydroxypropyl-beta-cyclodextrin	BRD-A01412266-001-01-0	NA	noncancer	-0.524907	-0.458516	0.0144805	-0.363346	0.212769	-0.0948543	-0.103988	0.219378	-0.725445	0.105559	0.428628	0.281441	-0.19656	-0.113631	0.69291	0.144713	-0.461897	-0.808194	0.0829804	0.0510122	-0.0244583	0.170837	-0.230107	0.100393	0.19116	-0.0204959	0.572562	0.442196	0	NON-ACTIVE
WB-4101	BRD-A01493904-003-12-1	adrenergic receptor antagonist	noncancer	0.0578145	-0.273645	-0.474521	0.0662137	-0.293912	-0.441345	-0.372615	-0.0916006	-0.449816	0.00411705	0.262021	-0.0262893	-0.105408	-0.420291	-0.525931	-0.730274	-0.402288	-0.116387	0.145951	-0.351688	-0.249674	-0.996767	0.00933548	-0.360473	0.0213251	-1.4053	-0.489504	-0.0236853	1	NON-ACTIVE
cleviprex	BRD-A01563671-001-02-7	calcium channel blocker	noncancer	-0.416061	0.266717	0.143724	0.514389	0.325386	-0.04268	-0.225064	0.507654	0.751274	0.124237	0.299113	0.259427	-0.0196992	0.416042	-0.0141164	0.143922	0.163751	0.216679	0.0624581	0.429598	-0.151875	-0.106012	0.0263125	0.0276315	-0.403812	0.271714	0.374863	0.4287	0	NON-ACTIVE
chlormadinone-acetate	BRD-A01593789-001-03-1	5 alpha reductase inhibitor	noncancer	0.564347	-0.755685	-0.332171	-0.705202	0.161427	0.284498	-0.760265	-0.142111	-0.019522	-0.0763473	0.472926	-0.135364	-0.0810683	-0.300573	0.415121	0.232335	0.572716	0.176693	0.256823	-0.139716	-0.774533	0.0637899	-0.255769	-0.260128	0.00426095	-0.102572	0.00173583	-1.33367	1	NON-ACTIVE
bupivacaine	BRD-A01636364-003-15-1	sodium channel blocker	noncancer	0.426148	-0.0530199	-0.389946	-0.257053	-0.0524339	0.0473032	-0.183747	0.523797	0.288612	0.144632	0.52908	0.0218808	-0.129453	0.396616	-0.0160575	0.407787	0.340107	-0.209344	0.0999943	-0.591371	-0.495114	0.345497	0.0425407	-0.12096	0.223444	0.0452361	0.040569	-0.325843	0	NON-ACTIVE
naftopidil	BRD-A01787639-003-16-9	adrenergic receptor antagonist	noncancer	-0.301159	0.173291	-0.621401	-0.0617524	-0.166051	0.393852	0.821169	-0.00160175	-0.49515	-0.0176528	0.00226601	-0.391	0.193772	-0.250377	-0.0629189	0.215507	-0.245944	-0.548557	-0.675646	-0.320408	0.421396	-0.273289	-0.352726	-0.279882	-0.222699	-0.5617	0.0937587	0.00516758	0	NON-ACTIVE
FK-33-824	BRD-A01907367-001-01-7	opioid receptor agonist	noncancer	-0.176142	-0.360992	0.20826	0.128652	-0.40069	-0.291319	-0.321065	-0.157001	-0.516708	-0.289944	0.129003	0.0419585	-0.330715	0.084113	-0.271179	-0.242004	-0.0346711	-0.380941	-0.375772	-0.0136717	0.0628165	-0.374687	-0.49966	0.215204	0.18896	-0.648839	0.0274823	-0.047359	0	NON-ACTIVE
nitrendipine	BRD-A02006392-001-16-4	calcium channel blocker	noncancer	-0.484514	0.323964	-0.0501712	-0.108147	-0.194663	-0.0366646	0.138662	-0.0341948	-0.425393	-0.155021	0.110282	0.261509	-0.121587	-0.26691	-0.101687	-0.61426	0.327583	-0.212091	-0.448851	-0.661418	0.503649	-0.305505	-0.0910792	-0.786743	0.372559	-0.604754	-0.0983967	0.0719898	0	NON-ACTIVE
betamethasone	BRD-A02180903-001-04-5	glucocorticoid receptor agonist	noncancer	0.162038	0.216612	0.356039	-0.0500184	0.0827095	0.560276	-1.25852	0.356322	-0.661726	-0.032937	0.57384	0.0965161	-0.0698927	0.676254	-0.351185	0.479414	-0.302114	0.341304	-0.0754437	-0.297397	1.8506	-0.241609	-0.490643	0.0721823	0.580229	0.120259	0.40458	0.136428	1	NON-ACTIVE
meptazinol	BRD-A02710418-003-11-8	opioid receptor agonist	noncancer	0.195386	-0.513172	-0.0642288	-0.541143	-0.620604	-0.402169	-0.176182	-0.634979	-0.46444	-0.202295	-0.0892179	-0.792561	-0.451283	-0.0159521	-0.118741	-0.501666	-0.35492	-0.163031	-0.360362	-0.397566	-0.000443877	-0.191757	-0.228147	-0.1061	-0.466642	-0.963458	-0.184682	0.0299762	0	NON-ACTIVE
cilnidipine	BRD-A02743701-001-03-6	calcium channel blocker	noncancer	-0.0593256	-0.305402	-0.316803	0.154531	0.142382	-0.406468	0.181878	-0.20954	0.661051	-0.207658	-0.0967957	0.21796	-0.399597	-0.281273	-0.287241	-0.127064	-0.795012	-0.0639408	0.19205	-0.454223	0.687577	0.0919916	-0.160658	0.0772316	-0.262423	-0.372153	0.0499809	-0.217553	0	NON-ACTIVE
lofexidine	BRD-A02990301-003-06-6	adrenergic receptor agonist	noncancer	0.0344304	-0.302705	-0.318506	-0.333554	-0.479794	-0.506618	-0.865451	-0.413199	-0.318994	-0.0512632	-1.2052	-0.345274	-0.616825	-0.545871	-0.335117	-0.329617	-0.368348	-0.383066	-0.214214	-0.279558	-0.769469	-0.646461	-0.770131	-0.558219	-0.581051	-0.887723	-0.338228	-0.873696	1	NON-ACTIVE
alizapride	BRD-A03061970-003-07-3	dopamine receptor antagonist	noncancer	-0.401649	0.464878	0.0413143	-0.286524	-0.108457	-0.0475365	-0.73001	0.251343	0.0495063	0.39095	-0.480358	0.108103	0.00220113	-0.287952	-0.443206	-0.234867	-0.291301	-0.000703438	-0.0486707	-0.394347	0.0391735	-0.309364	-0.1494	-0.386393	0.192725	-0.125343	0.56723	0.302994	0	NON-ACTIVE
mepivacaine	BRD-A03216249-003-24-3	potassium channel blocker, sodium channel blocker	noncancer	-0.719058	-0.427701	-0.331664	-0.208119	-0.477123	-1.33652	-0.66467	-0.46672	-0.788915	-0.582244	0.0435799	-0.350552	0.000644873	-0.88445	-0.245337	-0.527747	-1.11229	-0.981347	0.0306208	-1.31785	0.935509	0.0573639	-1.29671	-0.590522	0.188109	-0.716209	-0.240539	-0.109574	4	ACTIVE
ICI-89406	BRD-A03359064-001-02-3	adrenergic receptor antagonist	noncancer	0.803577	-0.305188	-0.189057	0.429758	0.455129	-0.0345271	0.456655	0.286091	0.537213	0.0512468	0.077685	0.286364	-0.558455	0.113762	-0.242681	0.243712	0.398234	-0.387925	-0.349422	0.250409	-0.0993004	-0.0679828	0.0476879	0.217328	-0.464777	0.140034	-0.407463	0.210164	0	NON-ACTIVE
XL888	BRD-A03506276-001-01-5	HSP inhibitor	targeted cancer	-3.48804	-4.06297	-3.89621	-3.76369	-5.29388	-5.44372	-4.5924	-4.70148	-5.19921	-5.54328	-2.94017	-3.68365	-4.85911	-5.7176	-3.87736	-4.63676	-4.07785	-3.85937	-3.08454	-3.27679	-2.7842	-4.73269	-5.56443	-4.48834	-3.51154	-5.08522	-2.999	-3.9483	28	ACTIVE
metoprolol	BRD-A03623303-045-09-5	adrenergic receptor antagonist	noncancer	-0.396563	-1.43827	-0.991344	-0.50995	-0.816348	-1.15809	-0.386247	-0.81395	-1.43135	-0.650556	-1.10261	-0.987389	-0.93572	-1.04255	-0.702548	-0.755424	-0.687607	-0.969295	-1.18373	-1.18552	-0.983346	-0.660512	-1.25667	-0.758612	-0.640137	-1.3188	-1.26307	-0.720555	10	ACTIVE
bismuth-subcitrate-potassium	BRD-A03880619-001-01-0	NA	noncancer	0.126823	0.244161	0.0103193	0.143815	0.366019	-0.0700031	0.492498	-0.123182	-0.0108557	0.459255	0.443995	-0.246358	0.309587	0.339942	0.464313	-0.178379	0.484463	0.450635	-0.935843	0.39564	-0.31621	0.354134	-0.230356	-0.15771	0.4269	0.636735	0.273454	-0.14071	0	NON-ACTIVE
piricapiron	BRD-A04203391-001-08-3	dopamine receptor antagonist, serotonin receptor antagonist	noncancer	0.681755	0.366121	0.142166	0.233574	0.0068175	0.17999	-0.165613	0.202413	0.22375	-0.116579	-0.0914952	0.0298438	-0.209099	0.250729	-0.486742	-0.480308	0.0137577	-0.273751	-0.255464	-0.277905	0.242373	-0.107722	-0.441371	-0.0190419	0.565515	0.357353	0.0247805	0.245651	0	NON-ACTIVE
eperisone	BRD-A04252265-003-01-4	acetylcholine receptor antagonist	noncancer	-0.151481	-0.16425	-0.663897	-0.0184791	-0.862022	-0.0694838	-0.25255	0.00296494	0.0273135	-0.550378	-0.734335	0.165397	0.139234	0.406603	0.331515	0.118846	-0.290181	-0.630226	0.368374	-1.20639	1.01886	-0.21476	-0.549876	0.219289	0.443031	-0.096915	0.0452805	0.137116	1	NON-ACTIVE
isoprenaline	BRD-A04322457-003-17-9	adrenergic receptor agonist	noncancer	0.763348	-0.0979648	0.341867	0.159158	0.150023	0.116728	0.0092218	-0.0509327	0.330567	0.409245	0.0325382	-0.191781	0.204616	0.0675221	-0.583251	0.476722	0.259869	0.437423	0.665174	0.203297	0.948108	0.25729	0.0743481	-0.0879552	0.069561	0.245188	0.501882	0.463111	0	NON-ACTIVE
maraviroc	BRD-A04352665-001-05-3	CC chemokine receptor antagonist	noncancer	0.517337	0.277046	-0.333853	0.79672	0.52836	-0.00961324	0.335302	0.110353	0.183954	0.466765	0.242205	0.160394	0.333414	-0.00758461	-0.0883035	0.454735	-0.0372786	NA	-0.381605	0.352758	0.0749942	-0.0118011	-0.149121	0.186089	0.72075	-0.0792587	-0.260172	0.0116124	0	NON-ACTIVE
trilostane	BRD-A04497688-001-04-2	3beta-hydroxy-delta5-steroid dehydrogenase inhibitor	noncancer	-0.00974556	0.336856	0.0196294	0.334228	-0.304447	0.00146452	0.152113	0.116858	0.525088	-0.459753	-0.0795999	0.318462	0.126534	0.364578	0.350029	0.0758387	-0.0215679	-0.416671	0.586059	0.0733487	-0.19483	0.562587	-0.320854	-0.240143	-0.446312	-0.410613	1.04163	-0.475881	0	NON-ACTIVE
stepronin	BRD-A04506385-001-01-2	mucolytic agent	noncancer	-0.201038	0.109828	-0.768785	-0.129665	-0.612	-0.589106	0.165001	-0.0847334	-0.186157	-0.339334	0.125929	0.243752	0.167446	-0.00433692	-0.153231	-0.501817	-0.26119	-0.855967	0.372489	-1.12519	0.292613	-0.0778488	-0.338775	-0.150813	-0.279965	-0.692232	-0.277191	0.118956	1	NON-ACTIVE
chlorphenamine	BRD-A04553218-050-16-2	histamine receptor antagonist	noncancer	-0.519489	-0.629785	0.183934	-0.0240829	0.214116	-0.477375	-0.445401	0.497089	-0.297127	-0.389456	0.214739	0.267164	0.407453	-0.0868817	0.319837	-0.273168	0.211132	-0.143749	0.128387	-0.0576701	0.191218	0.562027	-0.266368	-0.0739446	0.101276	-0.210091	-0.207674	0.420452	0	NON-ACTIVE
2-PMDQ	BRD-A04661934-001-02-9	adrenergic receptor antagonist	noncancer	0.213829	-0.662045	0.30069	0.0847902	0.375885	-0.532751	-0.129613	0.0925919	-0.172404	-0.317553	0.340626	-0.0310074	-0.115137	-0.366345	-0.845464	-0.319864	-0.0552537	-0.393918	0.202838	-0.0486662	-0.372213	0.234254	-0.297827	-0.113992	-0.173731	-0.0930634	-0.253246	0.194069	0	NON-ACTIVE
bupropion	BRD-A05186015-003-19-8	dopamine uptake inhibitor	noncancer	0.35911	0.399459	0.372589	0.514204	0.40978	0.155274	0.575944	0.652	0.172144	0.480979	0.0955307	0.298969	0.050008	0.0924417	-0.185094	0.294371	0.119081	0.213285	0.205322	0.271396	0.511143	0.264427	0.328432	0.209507	0.974166	-0.142467	-0.330355	0.722411	0	NON-ACTIVE
lisofylline	BRD-A05334458-001-02-8	interleukin receptor antagonist, STAT inhibitor	noncancer	-0.129125	0.905673	0.711461	0.30878	0.517986	0.572137	0.636468	0.48873	0.34106	0.435785	-0.205019	0.226661	0.224043	0.329748	0.406094	0.316964	0.809502	0.263888	0.541888	0.0238779	1.0924	0.676577	0.364593	0.0362416	0.652251	0.38314	0.552945	0.0942418	0	NON-ACTIVE
BAY-K-8644-(+/-)	BRD-A05457250-001-08-4	L-type calcium channel activator	noncancer	-1.28097	-0.263906	-0.062124	-0.374636	0.0850115	-0.269262	-0.459592	-0.0405736	0.0133547	-0.977702	-0.204535	-0.524346	-0.773034	-0.31993	-1.30974	-0.429311	-0.366537	-0.583845	-0.529769	-1.12811	-1.35169	-0.621241	-0.915712	0.155628	-0.976857	-0.994763	-0.936586	-0.331457	4	ACTIVE
erdosteine	BRD-A05515753-001-03-2	mucolytic agent	noncancer	0.452171	0.537469	0.411941	0.429684	0.180909	-0.151777	-0.128666	0.222306	0.0555472	0.6641	0.0621975	-0.238605	-0.0334607	-0.218706	-0.226377	0.234784	0.351371	0.0605336	0.68161	-0.188946	0.0294438	0.188964	0.0114082	-0.138494	-0.0805412	-0.276529	0.562169	-0.295949	0	NON-ACTIVE
telmesteine	BRD-A05523972-001-01-5	mucolytic agent	noncancer	-0.0972403	0.436164	-0.0530741	0.625795	0.6655	-0.0871236	-0.0202065	0.540851	0.381573	0.000249434	0.262747	0.323728	0.0338947	0.168051	0.169833	0.583786	0.439166	0.148401	0.328192	0.0732517	0.812241	0.180881	0.112247	0.210807	0.279145	0.385014	0.15457	0.366632	0	NON-ACTIVE
mevalonic-d,-l-acid-lactone	BRD-A05674712-001-06-0	NA	noncancer	-0.278133	-0.106047	0.102046	-0.490136	-0.0240838	0.0312304	0.144768	-0.18533	0.0271672	0.15672	-0.334481	-0.180753	-0.0466936	0.547577	0.034943	-0.973975	-0.259936	-0.167036	-0.681079	0.213697	0.177454	0.196573	0.284019	0.106498	0.498576	-0.427033	-0.538088	-0.272701	0	NON-ACTIVE
CPCCOEt	BRD-A05729358-001-02-0	glutamate receptor antagonist	noncancer	0.339851	-0.42142	-0.100654	-0.162546	0.20899	-0.143152	0.168819	0.100444	0.250428	0.154823	-0.329646	0.0456508	0.171436	-0.189451	-0.126015	0.0423491	-0.188023	-0.470559	-0.435344	-0.661667	0.497879	0.393092	0.132742	0.0346179	0.0377058	-0.15498	0.227662	-0.121069	0	NON-ACTIVE
lappaconite	BRD-A05906449-004-01-1	sodium channel blocker	noncancer	0.348127	-0.32469	0.0292011	0.186884	0.0849383	0.51945	0.555106	0.00559652	0.105272	0.131729	-1.10081	-0.0862266	0.100654	0.764774	0.536996	-0.278832	-0.188616	0.05933	0.204456	0.107152	-0.736732	0.441631	0.0342624	-0.0581186	0.35864	0.168208	0.829238	0.672092	1	NON-ACTIVE
terfenadine	BRD-A06352418-001-25-9	histamine receptor antagonist	noncancer	-1.03096	-0.421061	-0.353494	-0.435725	-0.693995	-0.725708	-1.99919	-0.853538	-1.88893	-0.396974	-0.201675	-0.14953	-0.210407	-1.40019	0.420257	-0.38582	-1.30945	NA	-1.15667	-0.221702	-2.41895	-0.374305	-0.102429	-0.599468	0.343281	-0.0114998	-0.605926	-0.129665	7	ACTIVE
SB-218078	BRD-A06352508-001-03-7	CHK inhibitor	noncancer	0.705233	0.328865	0.233196	-0.0272865	-0.0658895	-0.315235	0.889106	-0.419093	0.803366	-2.06308	0.295227	-2.34662	-0.644717	-0.983308	0.318151	1.08697	-0.232682	0.0155189	0.965371	-0.683181	-0.726477	-0.202542	-0.340501	0.887624	-1.49441	-0.479	-0.493932	0.595532	3	ACTIVE
hydroquinidine	BRD-A06390036-001-04-6	antiarrhythmic	noncancer	0.53686	0.214784	0.0966369	0.0781456	0.171979	-0.110956	-0.0188043	0.143709	-0.303087	-0.697576	0.349934	0.466688	0.0862197	-0.416135	0.214281	-0.0572333	0.164522	0.131615	-0.515499	-0.270264	0.13095	0.291085	-0.0952448	-0.0496216	-0.113948	0.023484	0.012845	-0.191326	0	NON-ACTIVE
diclazuril	BRD-A06426627-001-03-5	antiprotozoal agent	noncancer	-0.914861	-0.759374	-0.109354	-0.726065	-0.752506	-0.489887	-2.44858	-1.32364	-0.818143	-1.30674	-1.8984	-1.39241	-0.338422	-0.61926	-0.443273	-0.276162	-0.391973	-0.547848	-0.127011	-0.727095	-1.01742	-0.411996	-0.54733	-0.387028	-0.932186	0.338127	-0.646859	-1.42281	7	ACTIVE
monensin	BRD-A06627858-236-03-0	bacterial permeability inducer	noncancer	-2.44167	-0.884867	-3.31093	-2.8956	-4.5472	-1.33939	-3.79369	-4.15872	-0.631897	-4.07603	-2.7692	-1.69402	-3.86349	-1.85639	-1.27342	-3.04016	-3.0729	-4.9814	-1.94856	-4.30403	-2.68226	-2.61138	-4.37387	-3.17514	-3.3921	-4.31858	-2.7596	-3.02486	26	ACTIVE
anisotropine	BRD-A06771424-004-01-7	acetylcholine receptor antagonist	noncancer	-0.0781526	0.362723	-0.164189	0.517017	0.471592	0.00970306	-0.728355	0.23762	-0.0647656	0.311165	-0.726194	-0.276408	-0.649405	-0.112535	-0.370418	-0.207461	-0.238219	-0.163864	0.396209	-0.422386	0.695385	0.214106	-0.638094	-0.471799	0.0324967	-0.425484	0.15501	0.163348	0	NON-ACTIVE
CPI-613	BRD-A06916187-001-02-9	pyruvate dehydrogenase inhibitor	targeted cancer	-0.143446	0.117477	0.0124591	-0.382795	0.297851	0.314843	-0.0654901	0.371665	0.0372167	-0.0848545	-0.0885115	0.0490633	-0.032945	0.273945	0.222738	-0.0767813	-0.298252	-0.259267	0.421489	-0.134865	0.772472	0.028648	0.0720862	0.00368276	-0.485248	-0.119852	0.356819	0.126928	0	NON-ACTIVE
fusidic-acid	BRD-A06935312-001-04-3	bacterial 30S ribosomal subunit inhibitor	noncancer	0.165241	-0.355316	-0.342929	0.31167	0.041099	-0.00990549	0.254855	0.602447	-0.114603	-0.00695794	0.38791	0.290426	0.0274504	0.296959	-0.177432	-0.0525102	0.437068	-0.0486806	-0.00302004	-0.0887963	0.221759	0.328273	0.200098	0.0556364	0.447127	0.10116	0.170529	-0.482569	0	NON-ACTIVE
hydrocortisone-hemisuccinate	BRD-A07000685-001-04-4	NA	noncancer	0.306158	0.328276	0.272015	-0.152089	0.228996	0.481137	-0.482861	0.724116	-0.417205	0.291756	0.86895	0.12534	0.0878896	0.00664173	0.204288	0.252796	0.439838	0.104819	0.539853	-0.121773	1.37797	0.296571	-0.193334	0.301387	1.02574	0.296304	0.261412	-0.267643	0	NON-ACTIVE
meluadrine	BRD-A07164067-001-01-2	NA	noncancer	-0.341505	0.484373	-0.243972	-0.941905	0.250512	0.109049	-0.420891	0.364005	-0.649808	-0.00275094	-0.193153	-0.298399	-0.27653	0.524058	-0.602145	0.171923	0.0613498	-0.187023	-0.0302073	-0.351072	-0.547701	-0.0444229	0.0331907	-0.270119	-0.367593	0.110644	-0.0593659	0.372149	0	NON-ACTIVE
Ro-20-1724	BRD-A07207424-001-13-2	phosphodiesterase inhibitor	noncancer	-0.468028	-0.357947	-0.41604	-0.549869	0.000436857	-0.771872	0.413631	-0.157804	-0.104675	-0.703022	-0.453005	-0.36535	-0.452989	-0.482658	-0.610817	-0.274165	-0.132642	0.0997644	0.623318	-0.294755	-0.768897	0.0591766	-0.779676	-0.145351	-0.0875538	-0.293228	-0.233143	0.0246597	0	NON-ACTIVE
8-M-PDOT	BRD-A07232941-001-02-7	melatonin receptor agonist	noncancer	-0.294211	0.171058	0.221701	-0.00886349	0.306364	-0.636266	0.012098	0.180823	0.219794	-0.363965	0.375012	0.359558	-0.0546096	0.509857	0.119218	0.232554	0.492345	-0.226406	-0.0989911	-0.1451	0.225088	-0.0854242	-0.243408	-0.149381	-0.144652	0.672061	-0.0464688	0.785653	0	NON-ACTIVE
esmolol	BRD-A07395371-003-10-0	adrenergic receptor antagonist	noncancer	0.560916	0.574508	0.408193	0.158475	0.605346	-0.53197	-0.111268	0.161828	0.204832	0.17483	0.388151	-0.151861	0.142767	0.214989	0.547107	0.302133	0.466392	-0.104413	0.397432	0.405262	0.945328	0.293526	0.000549987	0.133583	-0.0938104	0.0872982	0.852504	0.0990581	0	NON-ACTIVE
labetalol	BRD-A07440155-003-25-4	adrenergic receptor antagonist	noncancer	0.0117245	0.511686	0.522593	-0.411062	-0.104258	-0.23967	-0.217275	0.413581	0.298156	0.262968	0.334731	0.0591967	-0.274075	0.40192	0.0611337	-0.019145	-0.577422	-0.109493	0.434776	-0.124379	-0.146744	0.243794	-0.189132	0.253019	0.441103	0.144935	0.506247	0.49479	0	NON-ACTIVE
bopindolol	BRD-A07563059-035-01-3	adrenergic receptor antagonist	noncancer	1.0553	0.947556	0.514512	-0.130547	0.466993	0.481772	0.301808	0.660402	0.145703	0.0274199	0.295439	0.203754	0.247654	0.199253	0.382962	0.320337	0.534017	-0.0369268	0.926673	0.157868	-0.0568495	0.421222	-0.0509625	0.0668982	0.0438676	0.148962	0.76167	0.0459406	0	NON-ACTIVE
meclocycline-sulfosalicylate	BRD-A07600638-060-05-2	bacterial 50S ribosomal subunit inhibitor	noncancer	0.0219025	-0.071046	-0.497733	-0.87419	-0.521521	-0.312765	0.195626	-0.340585	-0.189447	-0.629246	-0.223625	0.264981	-0.216441	-0.195877	0.206785	-0.21465	-0.000336105	NA	-0.980417	0.612719	-1.19836	0.0545401	-0.137017	-0.37888	0.498533	-0.0215552	-0.135149	-0.619897	1	NON-ACTIVE
isofloxythepin	BRD-A07704283-001-01-3	dopamine receptor antagonist	noncancer	0.00826915	0.263449	0.237919	0.067004	0.189901	-0.180302	0.400515	-0.243919	0.133393	0.185312	0.00994652	0.0335317	0.166548	-0.0653774	-0.20456	-0.228124	0.040539	0.0147497	0.624616	-0.118704	-0.609726	0.00853709	0.170527	0.0971332	-0.224516	0.473725	-0.225381	-0.382468	0	NON-ACTIVE
kakonein	BRD-A07815743-001-01-1	GABA receptor antagonist, serotonin receptor antagonist	noncancer	0.644285	0.0831913	0.0708211	-0.106462	0.0480972	0.128023	-0.890198	0.377737	-0.0326221	-0.165364	0.381277	0.165838	0.0688992	0.0835142	-0.190205	-0.0744583	0.222351	0.17244	-0.491534	0.116074	-0.0810449	0.218633	-0.308104	-0.146201	0.344969	-0.369153	0.423139	0.403248	0	NON-ACTIVE
bicuculline-(+)	BRD-A07870296-001-07-4	GABA receptor antagonist	noncancer	-0.36349	-0.0334293	0.186461	0.25496	0.0998817	0.636946	-0.132659	0.352115	0.387921	0.433913	0.330326	0.407895	-0.344266	0.23537	-0.0327329	-0.205817	0.615172	0.190433	0.723463	-0.0431495	-0.379045	0.0485491	-0.24282	0.106975	0.776191	0.0564417	0.62098	0.0928686	0	NON-ACTIVE
vigabatrin	BRD-A07893380-213-01-7	GABA aminotransferase inhibitor	noncancer	-0.149105	-0.521387	-0.209704	-0.673705	-0.149529	-0.0761242	0.385123	-0.0801491	-0.240031	0.137416	0.252133	-0.26604	-0.353956	0.215881	-0.425362	-0.290541	-0.281318	-0.577864	0.0779688	-0.0672997	0.312644	0.297295	-0.0894227	-0.445382	0.722807	-0.0989091	-0.613781	-0.667321	0	NON-ACTIVE
metitepine	BRD-A07932845-050-15-8	anti-HCVE2	noncancer	0.302885	-0.200478	0.525535	-0.273391	0.0649235	0.0379804	-0.380737	0.182225	-0.166921	0.0459303	0.56009	-0.120309	-0.697612	0.102934	0.28487	0.0314222	0.302232	-0.400776	0.119163	-0.320531	0.308732	0.124911	-0.351872	-0.251647	0.519731	-0.340051	-0.182101	0.23894	0	NON-ACTIVE
buparvaquone	BRD-A07947329-001-01-4	antiprotozoal agent	noncancer	0.0524586	0.324785	-0.121596	0.343431	-0.217974	-0.188606	0.156916	-0.285359	-0.367284	-0.297126	-0.339593	-0.00497732	-0.642904	0.00239676	-0.0416148	-0.434017	0.440458	-0.28656	-0.0193873	-0.362032	-0.0691032	-0.0607314	-0.571143	-0.209019	-0.108633	-0.676394	-0.36764	0.245465	0	NON-ACTIVE
galeterone	BRD-A07986123-001-02-8	androgen receptor modulator	targeted cancer	0.0963366	0.243568	-0.143183	0.180286	-0.427944	-0.00600871	-0.016299	-0.275995	-0.184334	0.0416647	-0.474821	-0.311485	0.217197	-0.421031	-0.297102	-0.031579	-0.380191	NA	-0.550159	-0.0239412	-0.189809	0.395517	-0.486823	0.0671563	-0.0490773	0.248009	-0.336593	-0.204124	0	NON-ACTIVE
CDBA	BRD-A08079565-001-01-8	NA	noncancer	-0.0169046	0.0340565	0.302965	-0.15071	0.00238005	-0.138621	0.0612475	-0.0794039	0.0180787	-0.115751	-0.128058	-0.143915	-0.258989	-0.310759	-0.116624	-0.320201	-0.0393838	-0.554877	0.109201	0.0658683	-0.382826	-0.249915	-0.336566	-0.326413	-0.621312	-0.0417864	-0.622802	-0.353431	0	NON-ACTIVE
racecadotril	BRD-A08187463-001-12-9	enkephalinase inhibitor	noncancer	0.751096	-0.849997	-1.14837	-0.856134	-0.483296	0.261295	0.112019	-0.189029	-0.282428	-0.450751	-0.469987	-0.340942	-0.00183797	-0.237089	0.0499276	-0.353057	-1.02711	NA	0.152869	0.131702	-0.361751	0.385035	0.216739	-0.191008	0.322662	-0.260409	0.264203	0.771788	2	NON-ACTIVE
famprofazone	BRD-A08255417-001-14-7	cyclooxygenase inhibitor	noncancer	-0.401038	0.498234	-0.00973021	-0.371089	0.175973	-0.192761	-0.716286	0.192482	0.338556	0.332431	0.280426	0.253784	0.269082	0.0501289	0.217097	-0.313126	0.498065	-0.257659	0.177955	-0.0696673	0.834427	-0.242662	-0.345739	0.739841	-0.407926	0.168088	0.621481	0.0975187	0	NON-ACTIVE
etonogestrel	BRD-A08302182-001-01-7	progesterone receptor agonist	noncancer	0.193152	0.0452031	0.195109	-0.385982	-0.220523	-0.0481345	0.413018	-0.263184	0.0905232	-0.11632	-0.0171385	-0.383079	-0.0219906	-0.0113455	0.201987	-0.43221	-0.344304	-0.429192	-0.106156	-0.795377	-0.67653	-0.190586	0.0568573	-0.0928893	0.305823	-0.215327	0.341932	-0.437129	0	NON-ACTIVE
iodixanol	BRD-A08660406-001-05-9	radiopaque medium	noncancer	0.149956	-0.977106	0.0266979	0.0388374	-0.476881	-0.158721	-1.22598	-0.39903	-0.878571	-0.822082	-0.242752	-0.15012	-0.269786	-0.579528	-0.296562	-0.249537	-0.22214	NA	-0.479577	-1.07303	1.21545	-0.520474	-0.976702	-0.510476	0.219132	-1.54409	0.2546	-1.0548	4	ACTIVE
L-Theanine	BRD-A08715367-001-01-7	glutamate receptor antagonist	noncancer	-0.0750404	-0.955093	-0.261894	-0.0989104	-0.883764	-0.463343	0.238109	-0.308674	-0.482604	-0.627893	-0.17197	-0.0679354	-0.446978	-0.496048	-0.267397	-0.125526	-0.125892	-0.267518	-0.527464	-0.630357	-0.641897	-0.293442	-0.172706	-0.519015	-0.0790908	-0.518456	-0.88898	-0.230198	0	NON-ACTIVE
CID-5458317	BRD-A08840375-001-01-3	MAP kinase phosphatase inhibitor	noncancer	-1.77351	-2.00858	-1.0161	-1.578	-0.337817	-2.66888	-2.05494	-2.04505	-2.13748	-1.31758	-1.74586	-0.931391	-1.77902	-3.70478	-2.15245	-1.43713	-1.80808	-2.83214	-1.37248	-1.55821	-1.92341	-1.79792	-1.61844	-1.44489	-2.89174	-2.46261	-0.71322	-1.92059	25	ACTIVE
alfuzosin	BRD-A09056319-003-07-7	adrenergic receptor antagonist	noncancer	-0.126665	-0.477718	0.162833	0.23205	0.257504	0.00864089	-0.662712	0.295651	0.309998	0.203577	0.183495	0.11589	0.372419	-0.0133312	0.456467	0.349361	0.420883	-0.289997	-0.215505	0.0132275	-0.47765	0.0918876	-0.110754	0.0791446	-0.573678	-0.0371745	0.253134	-0.065318	0	NON-ACTIVE
amyleine	BRD-A09062839-003-10-0	local anesthetic	noncancer	0.292525	0.729659	0.0673013	-0.251727	0.00415932	-0.571068	-0.800259	0.0289378	0.352291	-0.309315	-0.424509	-0.217406	-0.197534	-0.146649	-0.530347	-0.0167271	0.0589746	0.047955	-0.137248	-0.632199	0.334319	-0.666752	0.237632	-0.0504581	0.190909	-0.453243	-0.537222	0.319141	0	NON-ACTIVE
strychnine	BRD-A09094913-065-01-0	acetylcholine receptor antagonist	noncancer	-1.37061	-0.436804	-0.139839	-0.710724	-0.394648	0.070101	-0.154479	-1.08632	-0.66722	-0.640193	-0.327051	-0.350148	-0.0625384	-0.0267542	-0.00661452	-0.677557	-0.253283	-0.756447	-0.50951	-0.131967	-0.8242	-0.362945	-0.483895	-0.342677	-0.4841	-0.563856	-0.97241	-0.486148	2	NON-ACTIVE
norethindrone-acetate	BRD-A09349126-001-10-7	progesterone receptor agonist	noncancer	-1.47255	-0.954358	-0.841267	-0.210132	-1.01323	-0.410421	-0.67646	-0.390133	-0.619787	-0.574516	-0.431348	-0.952535	-0.19032	0.141873	-1.01523	-0.706885	-0.527861	NA	-0.451057	0.173675	-0.59053	-1.70557	-0.584782	-0.509011	-0.523713	-0.644952	-1.14815	-0.660072	5	ACTIVE
ioxilan	BRD-A09370961-001-01-0	radiopaque medium	noncancer	0.0494106	-0.454713	-0.740908	-0.0293946	-1.24285	-0.607856	-0.395467	-0.597029	-1.26824	-0.882199	-0.035777	-0.62557	-0.959777	-1.22827	-0.355252	-0.488668	-0.213257	NA	-0.924923	-0.669353	-0.278756	-0.755986	-1.00114	-0.441892	0.484695	-0.723791	-0.611457	-1.05147	5	ACTIVE
mebeverine	BRD-A09467419-003-22-4	acetylcholine receptor antagonist	noncancer	-0.897084	0.228609	0.221999	-0.10667	-0.140627	-0.0594074	-0.566916	-0.408652	0.29945	-1.05164	0.293305	-0.330987	-0.266456	-0.323833	-0.192527	-0.492751	0.00634093	NA	0.138098	-0.734383	0.733348	-0.0367559	-0.456886	-0.340376	0.15171	-0.321389	-0.00496499	-0.154752	1	NON-ACTIVE
flecainide	BRD-A09472452-015-23-4	sodium channel blocker	noncancer	0.963905	-0.661808	-0.110222	0.239081	-0.507291	-0.312024	-0.355879	-0.285254	-0.0250464	-0.0567533	-0.13373	-0.234702	-0.28981	0.0347483	-0.329626	-0.646165	-0.27891	NA	0.642563	-0.828479	-0.0615161	-0.668476	-0.493395	-0.180822	-1.71	-0.0898384	-0.803128	-0.65412	1	NON-ACTIVE
verapamil	BRD-A09533288-003-31-2	calcium channel blocker	noncancer	0.769278	0.585802	-0.211231	-0.682354	0.190159	-0.0445646	0.448525	-0.0324564	-0.0513498	0.276926	0.66703	-0.0628223	-0.0814638	-0.380685	0.260525	-0.022646	0.120831	NA	0.130652	-0.0998634	0.483857	-0.282754	-0.265549	-0.443499	-0.00922326	-0.0902767	0.0783165	-0.15873	0	NON-ACTIVE
8-bromo-cAMP	BRD-A09554849-236-07-6	PKA activator	noncancer	-1.40416	0.140939	0.0418596	0.320845	0.333519	0.24765	0.382511	0.219214	-0.0600169	-0.021568	0.413991	0.113557	0.268592	0.160387	0.266414	0.159777	-0.422597	0.195494	0.359743	0.212282	0.351644	0.205352	-0.158916	0.0530878	-0.339793	0.17059	0.963613	-0.511498	1	NON-ACTIVE
cyclophosphamide	BRD-A09722536-002-18-0	DNA alkylating agent	chemo	0.245224	0.865941	0.409814	0.0856956	0.480144	-0.187489	0.606088	0.4896	0.261132	0.663702	-0.731888	0.39818	0.0836866	0.447446	-0.437769	0.304436	0.3215	0.273898	0.434253	-0.0144492	1.25864	0.359266	0.072223	0.329508	-0.216789	0.282837	0.052223	0.649793	0	NON-ACTIVE
boceprevir	BRD-A09735281-001-02-5	HCV inhibitor	noncancer	-0.299411	-0.106573	-0.181743	-1.01385	-1.19951	-0.472393	0.452529	0.564183	0.0461769	0.0383919	0.778914	-0.0791486	-0.250275	-0.645026	0.210603	0.621927	-0.0668068	-0.863065	0.594089	-0.612458	-0.229289	0.56829	-0.122726	-0.382009	-1.34546	0.231764	0.453546	-1.18747	4	ACTIVE
SKF-81297	BRD-A09828896-004-11-0	dopamine receptor agonist	noncancer	-0.895315	-0.125185	0.0658923	-0.293744	-0.186055	0.0995309	-0.886796	0.402638	0.200639	0.110015	-0.609585	0.211913	-0.223595	-0.276479	-0.518896	-0.515491	0.0265335	-0.231569	-0.240502	0.563106	0.10964	-0.00979783	-0.368658	-0.0651332	0.0204293	-0.159162	0.0417509	-0.446533	0	NON-ACTIVE
etilefrine	BRD-A09925278-003-05-6	adrenergic receptor agonist	noncancer	0.3883	0.436697	0.0649668	-1.00554	0.0192545	0.239067	0.077735	0.103081	-0.330697	0.0615462	-0.305778	-0.11526	-1.00629	0.280302	-0.177084	-0.688593	-0.0430543	0.0461231	-0.525012	-0.738236	-0.568921	-0.286053	0.0267704	-0.370559	0.683967	-0.201712	-0.128154	0.666268	2	NON-ACTIVE
tipranavir	BRD-A10039652-001-01-2	HIV protease inhibitor	noncancer	0.115518	0.451465	0.190082	-1.08175	-0.616178	-1.08921	-0.393721	0.453993	-0.181761	0.108851	1.00691	-0.672816	-0.0536015	0.512942	0.165145	-0.54555	-0.12079	NA	-0.965941	-0.140193	-0.380387	-0.451521	-0.434769	-0.253018	0.0592042	-0.500906	0.0117283	-0.643458	2	NON-ACTIVE
propranolol	BRD-A10070317-003-28-3	adrenergic receptor antagonist	noncancer	-0.248643	0.497799	-0.0453187	-0.28174	-0.484916	0.126677	-0.419254	0.266632	0.0904249	-0.370313	0.292901	0.0706351	-0.250728	0.301067	-0.249506	-0.176405	-0.0852148	NA	-0.317036	0.342945	0.568931	0.0585629	-0.455916	-0.0594802	-0.0441897	-0.0367315	0.386722	-0.901144	0	NON-ACTIVE
adenosine-phosphate	BRD-A10111329-001-04-6	adenosine receptor agonist	targeted cancer	0.453825	-0.365604	0.146861	-0.552742	-0.41848	0.0559235	-0.121442	-0.276505	0.329447	-0.0682279	-0.0444664	-0.20699	-0.196657	-0.00656798	-0.321989	0.0162176	-0.0767774	-0.0214754	-0.0648944	0.200547	0.563796	-0.675187	-0.0301205	0.0323587	0.584239	-0.26747	0.106865	0.146172	0	NON-ACTIVE
cyclopiazonic-acid	BRD-A10420615-001-04-4	ATPase inhibitor	noncancer	-0.360123	-0.172061	0.682094	0.0429593	-0.0592294	0.55046	0.283892	0.523124	0.565279	-0.392657	0.727256	0.176439	0.103752	0.129089	-0.44082	-0.378525	0.490694	0.10203	0.455127	0.13464	-0.632466	0.345055	0.309481	-0.0342068	0.699543	0.505962	-0.990755	-0.00442763	0	NON-ACTIVE
GSK429286A	BRD-A10523515-001-07-9	rho associated kinase inhibitor	noncancer	-0.170036	0.339963	-0.898682	-0.763383	-0.0343587	0.471671	0.160313	-0.850013	-0.299446	-0.54249	-0.102098	0.17312	-0.993699	-0.301825	-0.139517	0.148321	0.154293	-0.0750095	-0.504683	0.458847	-1.414	-0.410672	0.361166	-0.727219	-0.245729	0.228533	0.550098	0.85492	1	NON-ACTIVE
prenylamine	BRD-A10662413-043-11-2	calcium channel blocker	noncancer	-0.65921	0.323387	0.15011	-0.160981	0.0908168	0.0819231	0.117668	-0.152289	0.431879	-0.296269	-0.273229	-0.0918466	-0.0886631	0.497487	-0.29772	0.616278	-0.0413955	0.00743982	0.344116	-0.206098	-0.709954	-0.0868249	0.0387798	0.0685817	-0.0674488	0.291349	-0.0505875	-0.544571	0	NON-ACTIVE
efaroxan	BRD-A10739734-003-10-6	adrenergic receptor antagonist	noncancer	-0.503108	0.0453263	0.362979	0.0431338	-0.00214769	-0.255837	0.700347	0.0719133	-0.126991	-0.346228	-0.0761469	0.0324079	0.368062	-0.0425953	-0.517154	0.131327	-0.170705	-0.167256	0.209893	0.161342	1.50488	-0.179583	0.359795	-0.489466	-0.0314898	0.598451	0.186537	0.170068	0	NON-ACTIVE
imiloxan	BRD-A10903566-003-07-7	adrenergic receptor antagonist	noncancer	-0.979966	-0.27081	0.0860418	-0.224132	0.117494	0.428792	0.44785	0.154387	0.193152	0.183816	0.458204	-0.397544	-0.0333977	-0.595813	0.400011	-0.210169	-0.998838	NA	0.961576	-0.385514	-0.216337	0.0235675	0.0526058	0.0868218	0.72149	-0.518195	-0.115264	0.482656	0	NON-ACTIVE
granisetron	BRD-A10967948-003-06-3	serotonin receptor antagonist	noncancer	-0.719897	0.139155	-0.174573	-0.375651	-0.866793	-0.275399	-0.284426	-0.844378	-0.0232492	-0.842756	0.301844	-0.0134678	-0.646244	-0.251617	-0.37946	-0.556544	-0.00248956	NA	-0.311845	-0.447967	-0.510419	-0.234134	-0.248226	-0.217115	-0.481232	-0.235237	-1.27322	-0.913989	1	NON-ACTIVE
carvedilol	BRD-A10977446-001-12-1	adrenergic receptor antagonist	noncancer	-0.156072	-0.314535	-0.410468	0.184574	-0.278047	-0.493093	0.162316	-0.0656962	-0.391587	-0.487893	-0.160821	-0.643478	-0.338329	-0.170753	-0.605498	-0.292115	-0.170407	NA	0.130307	0.0142643	-0.466476	-0.230953	-0.229795	0.079008	0.137633	0.00389945	-0.231221	-0.446812	0	NON-ACTIVE
carbazochrome	BRD-A11070335-236-02-1	NA	noncancer	0.230719	-0.536771	-0.393799	-0.0368004	0.18919	-0.226862	0.233672	-0.369024	-0.0865133	-0.209584	0.37757	-0.632022	0.195683	0.43137	-0.766397	-0.108347	0.2537	-0.238799	-0.742865	0.268434	1.31	0.550671	0.0577418	-0.0561432	-0.512727	0.163964	0.389008	-0.24842	0	NON-ACTIVE
nadide	BRD-A11132253-001-08-2	electron acceptor	noncancer	-0.624256	0.11141	-0.0936861	0.151005	-0.114253	-0.12234	-0.273664	0.0551082	0.146449	-0.724152	0.28575	-0.296794	0.413614	-0.289089	-0.528763	0.0719561	-0.0376431	NA	-0.889345	-0.0950865	-0.196657	0.366886	-0.559576	-0.0363944	-0.55485	-0.43024	-0.308212	-0.418418	0	NON-ACTIVE
dehydrocholate-acid	BRD-A11551002-001-04-6	NA	noncancer	-0.781097	-0.284164	-0.15278	-0.145949	-0.371953	-0.648201	-0.0957026	-0.389237	-0.403401	-0.356492	0.405591	-0.50323	-0.161468	-0.22271	-0.287482	-0.663736	0.243098	NA	-0.0665554	0.115383	-0.454343	-0.24433	0.61895	0.184121	0.289678	-0.862199	-1.24894	-0.0956023	1	NON-ACTIVE
meparfylon	BRD-A11662333-001-03-3	NA	noncancer	1.12327	-0.0406983	-0.720086	0.195656	0.104794	0.285051	0.25293	0.150094	0.174371	0.00879906	-0.103964	0.32307	-0.179769	-0.0695929	0.0962215	0.37133	0.0454808	0.137947	0.120497	-0.268276	-0.204651	0.270262	-0.232536	-0.482333	-0.188541	0.603888	0.592179	0.5267	0	NON-ACTIVE
BAY-85-8050	BRD-A11731518-001-01-7	NA	noncancer	0.490316	0.00392976	-0.19135	0.205311	0.153336	0.423723	0.587213	0.126033	0.282794	0.229261	-0.159739	-0.0235008	0.323755	0.66796	-0.382763	0.230639	0.0106991	-0.103017	0.504807	0.201967	-0.103024	0.530427	-0.1921	0.0824059	0.785608	0.103051	0.193814	0.378886	0	NON-ACTIVE
enilconazole	BRD-A11776908-065-01-5	sterol demethylase inhibitor	noncancer	-0.466307	0.144868	-0.120659	0.293801	0.0695852	-0.232694	-0.178528	-0.234066	-0.0111463	-0.136823	0.452562	0.0060893	0.0796979	-0.755074	-0.300775	-0.0355157	0.0866665	0.0841834	-0.0868973	-0.220811	0.53887	-0.179074	0.127832	-0.0417693	-0.738843	0.293436	-0.131408	-0.294976	0	NON-ACTIVE
AM-92016	BRD-A11813248-003-02-4	potassium channel blocker	noncancer	0.648852	-0.650628	-0.494079	-0.678689	-0.916182	-0.947596	-0.712963	-0.634263	-0.577412	0.0320961	-0.0897088	-0.327999	-0.668514	-0.125244	-0.408187	-0.831927	-0.567485	-0.525961	-0.766269	-0.575906	-0.468445	-0.0928444	-0.264901	-0.800399	-0.561566	-0.424827	-0.660399	-0.0220331	0	NON-ACTIVE
proscillaridin-a	BRD-A11815689-001-01-1	NA	noncancer	-3.6821	-4.03478	-3.6196	-3.90839	-2.6611	-5.33966	-2.54503	-5.0841	-2.42938	-5.26065	-2.72129	-0.964063	-3.39456	-5.2838	-4.06537	-4.42017	-3.85397	-5.20316	-2.2216	-5.02152	-2.73413	-5.03783	-5.34827	-3.90889	-3.93542	-5.31434	-3.16297	-3.76027	27	ACTIVE
lorazepam	BRD-A11990600-001-03-4	benzodiazepine receptor agonist	noncancer	-0.40454	-1.79148	-0.925535	-1.61978	-2.28758	-1.46621	-0.851088	-0.604481	-0.942155	-1.04135	0.529796	-1.44283	-1.11708	-3.22888	-1.70213	-1.1894	-1.05907	NA	-0.404576	-1.30021	-1.49301	-2.21368	-1.74497	-0.949242	-1.06922	-2.52212	-0.891297	-1.65047	18	ACTIVE
cefepime	BRD-A12077521-003-01-5	bacterial cell wall synthesis inhibitor	noncancer	0.152775	-0.594936	0.0452885	-0.201501	-0.640382	-0.490007	-0.291694	-0.315076	-0.476729	-0.896233	0.121471	-0.60083	-0.857946	-0.531902	-0.273452	-0.47495	-0.119627	NA	0.218529	-0.337885	0.434244	-0.397813	-1.54789	-0.35384	0.672219	-0.536232	-0.613181	-0.429622	1	NON-ACTIVE
nutlin-3	BRD-A12230535-001-06-7	MDM inhibitor	targeted cancer	-0.737165	0.0819971	0.148826	0.450059	-0.11974	0.381268	0.336895	-0.335404	0.520142	0.357245	-0.380801	0.195806	0.264	-0.91229	0.0338272	-0.149415	-0.988586	NA	-0.201935	0.0229912	-0.830981	-0.387124	0.162915	0.568041	-0.244856	0.223116	-0.503496	-0.953227	0	NON-ACTIVE
L-Citrulline	BRD-A12237696-001-04-2	nitric oxide stimulant	noncancer	-0.940676	-0.375923	-0.177776	-0.322939	-0.0911147	0.0493151	0.446867	-0.1112	0.179676	-0.425488	0.313445	-0.388194	-0.18822	-0.74615	-0.311968	-0.566022	0.0148299	NA	-0.617467	-0.186216	-0.313326	-0.409915	-0.229441	-0.210284	0.121323	-0.0199452	-0.315038	0.00640746	0	NON-ACTIVE
usniacin-(+)	BRD-A12417644-001-07-6	MAP kinase activator	targeted cancer	0.373379	-0.314807	-0.296043	0.260991	-0.103838	0.425104	0.0993457	-0.213832	-0.72103	-0.769149	0.463199	-0.569322	-0.165622	0.0127799	-0.646419	0.0112523	-0.0777936	0.158427	0.51811	0.216038	-0.531863	0.0375148	-0.0951986	-0.18549	-0.0280219	-0.113338	0.90363	0.414879	0	NON-ACTIVE
L-Hydroxyproline	BRD-A12454076-001-01-9	NA	noncancer	0.915358	0.346363	0.133856	0.129353	0.340981	0.0121043	0.305082	0.217863	0.320638	0.809799	0.920332	-0.0947109	-0.0940098	0.608841	-0.0194399	0.642596	0.228449	0.283713	0.488914	0.116926	-0.134876	0.00240895	0.151981	-0.148906	0.52322	0.657775	0.820877	0.812904	0	NON-ACTIVE
cisapride	BRD-A12896037-001-04-3	serotonin receptor agonist	noncancer	-1.55612	-0.591347	-0.432383	-0.370466	-0.111696	-0.447636	-0.555802	-0.455467	-0.209427	-1.72616	-0.89025	-1.00912	-0.217349	-0.045829	-0.303646	0.00140741	-0.397296	NA	-0.265845	-0.581234	-0.253581	-0.529284	-0.671585	-0.340528	-0.239192	-0.853881	-0.84105	-1.15039	4	ACTIVE
pomalidomide	BRD-A12994259-001-02-1	angiogenesis inhibitor, tumor necrosis factor production inhibitor	targeted cancer	0.410356	-0.157738	0.586849	-0.467508	-1.2491	-0.263451	0.0866751	0.121284	-0.556482	-0.0248689	0.275818	-0.662532	-0.660179	-0.675528	-0.326199	-0.260988	0.0983054	NA	0.238804	-0.177973	-1.16366	-0.263859	-0.274199	-0.649198	0.258601	-0.306025	-0.00165361	-0.500849	2	NON-ACTIVE
troglitazone	BRD-A13084692-001-17-3	insulin sensitizer, PPAR receptor agonist	targeted cancer	0.24057	0.0327178	0.221429	-0.0446627	-0.590813	-0.39596	-0.588698	0.233104	-0.482796	-0.619095	-0.146244	-0.393785	-0.0194512	-0.402731	-0.29514	-0.296958	-0.214907	-0.397388	-0.55825	-0.354589	-0.345606	-0.167726	-0.419986	-0.407167	-0.395077	-0.257694	-0.110953	-0.149409	0	NON-ACTIVE
fluorometholone	BRD-A13133631-001-04-0	glucocorticoid receptor agonist	noncancer	-0.167791	-0.656901	-0.296594	-0.729558	-0.3033	0.343227	-0.683412	0.0979568	-1.01154	-0.671974	0.135852	-0.338005	-0.148604	-0.666195	-0.240148	0.554379	0.109708	-0.60834	0.026836	-0.87369	0.771363	-0.65029	-0.225055	-0.438577	0.0128599	-0.470278	0.328471	0.332848	1	NON-ACTIVE
doxazosin	BRD-A13188892-066-21-5	adrenergic receptor antagonist	noncancer	1.064	0.4992	0.241928	-0.302918	-0.146817	-0.342338	-0.645922	0.363427	-0.150635	-0.215536	-0.411268	0.0835438	0.505206	0.047288	-0.0881577	0.406314	0.450729	-0.0778183	0.0568007	0.15689	0.31554	0.0376395	-0.15127	0.074232	-0.0319664	-0.318697	0.681764	0.20331	0	NON-ACTIVE
perillyl-alcohol	BRD-A13323580-001-04-8	apoptosis stimulant, farnesyltransferase inhibitor	targeted cancer	-0.138756	-0.186551	-0.112653	-1.23493	-0.341306	-0.326012	-0.917535	0.101105	-0.857011	0.0761098	-0.837329	-0.271064	-0.290094	-0.703841	-0.106326	-0.866284	0.266937	NA	-1.04426	-0.0806737	-1.10735	-0.34071	-0.463063	-0.364312	-0.309787	-0.222095	-0.917596	-0.766326	3	ACTIVE
ornithine	BRD-A13561534-003-02-0	NFkB pathway modulator	noncancer	0.539879	-0.21309	-0.608846	0.224041	-0.402925	-0.480403	-1.04136	0.197537	0.150547	-0.556781	0.593268	-0.388654	-0.26175	-0.533853	-1.10955	0.14795	0.313945	0.233454	0.0447938	-0.772466	0.47639	0.3054	-0.191935	-0.0622302	-0.242485	-0.752631	-0.511723	-0.768165	2	NON-ACTIVE
5'-Chloro-5'-deoxy-ENBA-(+/-)	BRD-A13598753-001-01-2	adenosine receptor agonist	noncancer	0.166492	0.446459	0.0414116	0.10493	0.32079	0.0241048	-0.0343161	0.13337	-0.892356	0.107858	-0.308066	0.233343	-0.342806	0.130807	-0.117627	0.146275	-0.341903	0.287763	0.118806	0.0475057	0.343512	0.119081	0.216912	0.170358	0.213134	-0.662062	0.512098	0.320083	0	NON-ACTIVE
sulindac	BRD-A13946108-001-17-1	cyclooxygenase inhibitor	noncancer	-0.314056	0.0112634	0.273463	-0.0420075	0.521746	0.412622	0.250007	0.12203	0.611082	0.0516984	-0.504815	0.266286	0.247477	0.331183	-0.104704	0.0143791	0.46198	-0.00160548	0.712457	0.525929	-0.367039	0.697695	0.0875507	0.0990454	0.53362	0.560879	0.0444019	0.114696	0	NON-ACTIVE
TC1	BRD-A13964793-001-02-6	beta-secretase inhibitor	noncancer	-0.123375	-0.311276	-0.125423	0.445355	-0.851544	0.141166	0.0734469	-0.148914	0.246328	-0.464697	-0.513129	-0.511623	-0.344742	0.0109609	-0.11944	-0.297607	-0.321657	-0.473179	0.600107	-0.687816	-0.844611	-0.511487	-0.827984	-0.244241	-0.760499	-0.257291	-0.581575	-0.619616	0	NON-ACTIVE
oxyphenonium	BRD-A14208071-004-19-8	cholinergic receptor antagonist	noncancer	-0.293429	0.617221	-0.327411	-0.313222	-0.0988991	0.144336	0.446875	-0.463871	-0.00730849	-0.0715679	-0.288496	-0.230078	-0.251172	0.0105311	0.23114	-0.298317	-0.312681	-0.139366	-0.144143	0.0443682	-0.396093	0.403355	-0.264887	0.290515	-0.440146	0.454302	0.316504	-0.483218	0	NON-ACTIVE
octopamine	BRD-A14240607-003-26-1	trace amine associated receptor agonist	noncancer	-0.753338	-0.504429	-0.352891	-0.873308	-0.483729	-0.28594	-0.78451	-0.119109	-0.278574	0.132564	-0.547556	-0.115329	-0.616376	0.103912	-0.233487	-0.0567176	0.237569	-0.168734	0.196854	0.0739317	-1.44227	-0.202484	-0.792446	-0.0933292	-0.99337	-0.147369	-0.680722	-0.26805	1	NON-ACTIVE
guanadrel	BRD-A14262390-065-01-8	adrenergic inhibitor	noncancer	-0.885754	-0.430851	-0.382576	-0.0346601	-0.387112	-0.385463	-0.330413	-0.21125	-0.938177	-0.427381	-0.429636	-0.44108	-0.56442	-0.163483	-0.401359	-0.144498	-0.204385	NA	-0.0493082	-0.7375	0.627791	-0.105872	-0.51454	-0.340179	0.0168245	-0.540762	-0.103193	-0.786274	0	NON-ACTIVE
SN-6	BRD-A14316475-001-02-3	sodium/calcium exchange inhibitor	noncancer	0.145352	0.133226	0.143422	0.00629978	0.202357	-0.265944	-1.03276	0.146988	-0.247491	-0.0753684	-0.0296954	0.0582374	0.413206	0.503933	0.300439	-0.124776	0.279537	-0.25249	0.237818	-0.135348	0.88923	0.289575	-0.096563	0.10349	-0.297581	-0.281647	0.318491	0.0953334	1	NON-ACTIVE
IDRA-21	BRD-A14344385-001-03-2	glutamate receptor positive allosteric modulator	noncancer	-2.90448	-2.45381	-1.63522	-2.46965	-1.83623	-2.41288	-2.23614	-1.68584	-2.67103	-2.94219	-2.13494	-1.53294	-1.67958	-1.83784	-2.24004	-2.34032	-2.07796	-2.4528	-2.32288	-2.94331	-1.52328	-2.08375	-2.3609	-2.77693	-1.50242	-2.87201	-2.00783	-1.74785	28	ACTIVE
mesoridazine	BRD-A14395271-074-17-8	dopamine receptor antagonist	noncancer	0.0619056	-0.32783	-0.142944	-0.111734	0.099278	0.221869	-0.691774	0.228704	-0.250136	0.0993139	0.00583772	-0.100211	-0.00957988	-0.199666	-0.218777	0.718476	0.0647355	-0.181004	0.436553	-0.411892	0.615152	0.204057	-0.613227	-0.381154	-0.163862	-0.190322	-0.0738934	0.254459	0	NON-ACTIVE
UB-165	BRD-A14574269-051-02-2	acetylcholine receptor agonist	noncancer	-0.55468	0.172011	-0.179851	-0.168903	-0.281675	0.0799456	0.188646	-0.145705	-0.00389486	0.141761	-0.802017	-0.163003	0.0528715	0.269599	0.198748	0.0246476	-0.279908	-0.36143	-1.50755	-0.23028	-0.557467	0.0426511	-0.166676	-0.142982	0.762521	-0.291464	0.361757	-0.0693388	1	NON-ACTIVE
norgestrel	BRD-A14886633-001-01-6	progesterone receptor agonist	noncancer	-0.294022	-0.00184229	-0.232929	-0.00200447	-0.537608	-0.176836	-0.0983019	-0.462009	-0.348521	-0.457182	-0.456625	-0.527269	-0.417319	0.0368433	-0.215004	-0.130551	-0.560972	0.0244236	-0.0468379	-0.020922	1.18126	0.290098	-0.558722	-0.089456	-0.807057	-0.444461	0.0514829	-0.317229	0	NON-ACTIVE
dofequidar	BRD-A14941520-051-01-0	MRP inhibitor, P glycoprotein inhibitor	targeted cancer	1.00888	0.648906	0.233797	-0.117198	0.254729	0.263227	0.323788	0.245077	-0.0515938	0.496911	-0.00796495	-0.0222353	0.0507537	0.309902	-0.470624	0.323109	0.228376	-0.314323	0.612413	0.27726	0.684428	0.377573	0.23821	0.0929475	-0.306198	-0.0468853	0.448479	0.256035	0	NON-ACTIVE
alaproclate	BRD-A14966924-003-07-7	serotonin receptor antagonist	noncancer	0.0184949	0.497698	0.119683	-0.287214	0.282787	-0.0210595	0.659036	0.34585	-0.0689762	0.265593	0.211935	0.0991541	0.0379382	0.203339	-0.126261	0.154266	0.644777	-0.270697	-0.185514	-0.313983	-0.671379	0.280495	-0.20572	0.158872	-0.668468	-0.0403155	0.223762	-0.0113107	0	NON-ACTIVE
diadenosine-tetraphosphate	BRD-A15035311-001-01-8	adenosine kinase inhibitor	noncancer	0.372794	0.465665	-0.202325	0.831622	0.137216	0.252873	0.648833	0.392882	0.660842	0.673208	0.780527	0.211609	0.222662	0.326658	0.509864	0.0445313	0.219724	0.00510664	0.55083	0.122706	0.324216	0.47365	0.278365	0.100657	0.539677	-0.134316	0.691771	0.335432	0	NON-ACTIVE
milnacipran	BRD-A15202882-003-02-7	serotonin-norepinephrine reuptake inhibitor (SNRI)	noncancer	-0.159311	-0.396855	0.0024698	-0.569289	0.0323899	0.179494	0.0804452	0.300327	0.456141	-0.216602	0.831049	0.061625	-0.577449	-0.15522	0.166852	-0.0619452	-0.114004	NA	0.0359603	-0.092981	-1.12875	-0.254165	-0.120086	-0.392539	0.21725	-0.180747	0.665023	-0.0510349	1	NON-ACTIVE
L-Cystine	BRD-A15397381-001-02-5	NA	noncancer	0.513559	0.148447	0.0478527	0.402934	-0.286388	0.214163	-0.0368158	-0.16049	-0.407752	0.466114	NA	-0.0862648	-0.0402415	-0.207528	-0.269833	0.96832	-0.30033	0.385538	-0.110738	-0.225204	-0.161704	0.0911623	0.248024	-0.587663	0.507317	-0.506198	-0.382791	0.54451	0	NON-ACTIVE
GW-1929	BRD-A15415227-003-02-9	PPAR receptor agonist	noncancer	1.00058	-0.104073	0.0502386	-0.0198018	0.317547	0.40799	0.321047	-0.0307709	-0.145571	0.270729	-0.507004	-0.319125	-0.128433	0.400407	-0.214369	-0.300289	0.145811	0.0890668	-0.800439	-0.264432	-0.668117	0.234666	-0.342001	-0.207946	-0.501962	0.122829	0.159506	-0.457507	0	NON-ACTIVE
BMY-14802	BRD-A15435692-003-02-3	sigma receptor antagonist	noncancer	-0.0243111	0.297894	-0.0910568	-0.341713	-0.161773	-0.090305	-0.332846	-0.195247	0.187358	-0.106841	-0.67542	-0.36871	0.0322083	-0.206695	0.0329566	-0.736994	-0.0317105	0.0676969	0.484309	-0.137649	-0.244957	0.0214125	-0.147394	-0.183187	0.364666	-0.146438	0.10394	-0.548294	0	NON-ACTIVE
SDZ-21009	BRD-A15530910-001-02-1	adrenergic receptor antagonist, serotonin receptor antagonist	noncancer	0.753569	-0.106207	0.379426	-0.629262	-0.0576908	-0.155926	-0.51129	0.46705	0.226785	0.110957	-0.29213	-0.0319925	-0.102852	-0.205866	0.0509318	-0.0876128	0.304625	-0.168888	0.837123	-0.108183	-0.983058	-0.487211	-0.434192	-0.15532	-0.332837	0.46457	-0.536669	0.242637	0	NON-ACTIVE
rebamipide	BRD-A15909516-001-06-6	free radical scavenger	noncancer	-0.268824	-0.119713	-0.299953	-0.26126	-0.62477	-0.35183	-0.160676	-0.219295	-0.0966541	-0.182791	-0.521021	0.235735	-0.297662	0.192901	-1.19649	-0.394122	-0.0212533	-0.0208052	0.62068	-0.456471	-0.522894	-0.107942	-0.177378	-0.144439	-0.538181	-0.0870125	0.539963	0.647375	1	NON-ACTIVE
indobufen	BRD-A16296925-001-01-3	cyclooxygenase inhibitor, platelet aggregation inhibitor	noncancer	-0.368286	0.250893	0.388264	-0.491899	0.239211	-0.256456	0.397962	-0.182629	0.0324174	0.419744	-0.0915819	0.182931	-0.124855	0.0339483	-0.127117	-0.128298	-0.120363	0.0544488	0.795754	0.15409	0.659752	-0.301012	-0.187379	-0.107703	-0.0209492	0.143755	-0.392622	0.209701	0	NON-ACTIVE
thioctic-acid	BRD-A16347691-001-13-1	reducing agent	noncancer	-0.227414	0.0991113	-0.0105517	-0.402946	-0.0903961	-0.240498	0.265071	-0.144562	0.439242	0.552362	0.64761	-0.0862554	0.213507	0.107674	-0.133539	0.270224	-0.489334	0.473417	0.349813	0.399019	0.0787353	0.214815	0.0488104	-0.234118	-0.462421	-0.862052	0.819754	0.412508	0	NON-ACTIVE
doramectin	BRD-A16350940-001-01-9	NA	noncancer	0.386143	-0.219401	0.104138	0.0187063	0.491979	0.0835947	0.642394	-0.198858	0.167385	-0.143207	0.169719	0.0292895	0.170884	0.135158	0.043459	0.217161	-0.0756218	-0.00942095	0.0754601	0.733467	0.372798	0.279809	-0.32347	-0.37119	-0.306602	0.00865921	-0.097903	0.427644	0	NON-ACTIVE
quinestrol	BRD-A16439188-001-01-1	estrogen receptor agonist	noncancer	0.263034	-0.142652	-0.512928	0.034715	0.158921	-0.077409	-0.17088	-0.17316	0.0335892	-0.247608	-0.787545	0.210356	0.0867523	-0.224351	-0.280652	0.320095	-0.500333	-0.0863617	0.385049	-0.285	0.0749514	-0.0257465	-0.146991	0.0711852	0.146589	-0.695897	0.065861	-0.620137	0	NON-ACTIVE
butoconazole	BRD-A16665823-001-02-0	bacterial cell wall synthesis inhibitor	noncancer	-0.545964	0.0585215	-0.43894	-0.250228	0.0322085	0.196111	-0.383421	0.00990622	0.476031	0.160243	0.335158	-0.0788242	-0.309178	-0.272133	0.113576	0.210981	0.338966	0.04687	-0.426409	0.252723	0.0830356	-0.094461	0.286635	-0.384521	0.150759	-0.251759	-0.0130866	0.351482	0	NON-ACTIVE
BADGE	BRD-A16694057-001-06-8	PPAR receptor antagonist	targeted cancer	0.00695747	0.590417	-0.203987	0.0192747	0.233317	0.205105	0.676305	0.132825	0.711199	0.72162	0.215368	-0.218432	-0.341784	0.279871	-0.396633	-0.0484749	0.426273	-0.131178	-0.171908	0.248979	0.373162	0.559461	-0.580616	-0.281803	-0.390806	-0.0407149	0.396939	-0.58962	0	NON-ACTIVE
isoxsuprine	BRD-A16700644-003-04-4	adrenergic receptor agonist	noncancer	0.574289	-0.610017	-0.355581	-1.77256	-0.0881097	0.241483	-0.60115	-0.240505	-0.216322	-0.809917	-0.979857	-0.68843	-0.654573	0.0849517	-0.258987	-0.681064	-0.917083	-1.3753	0.258487	-1.34223	-0.859539	-1.00367	-0.481374	-1.31458	-1.15017	0.230147	0.234096	0.104314	6	ACTIVE
protirelin	BRD-A16997652-001-02-3	thyrotropin releasing hormone receptor agonist	noncancer	0.926825	0.597314	0.0575298	0.00700643	0.184066	-0.137938	-0.300992	0.267656	0.374337	0.642411	0.106548	-0.0100409	0.247174	0.259217	0.344268	0.413568	0.0755122	-0.0328357	0.698718	-0.0803029	-0.185334	-0.0263526	0.286689	0.28504	-0.273697	-0.682546	0.725961	0.416409	0	NON-ACTIVE
dehydroacetic-acid	BRD-A17300716-001-01-5	NA	noncancer	-1.45274	0.686017	0.0114393	-0.342904	0.266926	0.112841	-0.700499	-0.335606	0.112519	0.199044	0.15103	0.0252907	-0.150996	-0.681518	0.274656	0.0886042	0.187684	0.104477	0.011763	0.19484	-0.385685	0.136444	-0.227467	-0.192245	0.330539	0.108226	0.103305	0.154307	1	NON-ACTIVE
alclometasone-dipropionate	BRD-A17407635-001-04-0	glucocorticoid receptor agonist	noncancer	0.227047	-0.357326	-0.25375	0.174173	0.548664	0.624984	-0.774736	0.128542	-0.954758	0.171056	-0.773792	0.20572	0.265295	0.320302	-0.0520413	0.282592	-0.36589	-0.376256	-0.0780244	-1.1518	1.23209	0.0856079	-0.385622	0.600026	0.755497	0.687437	1.01708	0.105233	1	NON-ACTIVE
carprofen	BRD-A17411484-001-11-9	cyclooxygenase inhibitor	noncancer	0.855799	-0.0168399	-0.148531	-0.689626	-0.522981	-0.178758	-0.33767	-0.00923081	0.0235772	-0.326189	-0.312862	0.0965432	-0.350516	0.405454	-0.12619	-0.0118862	-0.0653789	-0.680655	0.29611	-0.324883	-0.842568	-0.165845	-0.519752	0.0593022	-0.456898	0.0812204	0.237615	-0.564007	0	NON-ACTIVE
BW-723C86	BRD-A17428743-003-09-0	serotonin receptor agonist	noncancer	0.0403913	0.345152	0.665544	-0.0828789	0.424314	-0.165543	0.647976	0.39039	0.509101	0.257116	0.615666	0.156968	-0.176709	-0.104349	0.0284172	-0.0966929	-0.478227	0.00858963	0.460645	-0.301199	1.11225	0.166195	0.180091	-0.199342	0.22186	0.140731	0.7207	0.325773	0	NON-ACTIVE
MDL-72832	BRD-A17453586-003-02-3	serotonin receptor agonist	noncancer	-1.32346	-0.296961	-0.193958	0.267369	-0.225248	-0.951563	-0.0401874	0.0224838	-0.318925	0.0192563	0.322652	0.166785	-0.246642	-0.167054	-0.420961	-0.148167	0.190917	0.0023631	-0.174783	-0.799422	-0.67551	-0.119916	-0.561953	0.116689	-0.145851	-0.254954	0.0868527	-0.400426	1	NON-ACTIVE
bambuterol	BRD-A17462676-003-11-6	adrenergic receptor agonist	noncancer	-0.5313	-0.617195	-0.8581	0.0989154	-0.0864522	-0.365203	-0.641889	-0.228747	0.100269	-0.282776	0.0738551	-0.433404	-0.212767	-0.759341	-0.576885	-0.4167	-0.19726	-0.718688	0.120347	-0.878461	-0.161377	-0.0522315	-0.394691	-0.206369	-0.290872	-0.162037	-0.732891	-0.494225	0	NON-ACTIVE
ibuprofen	BRD-A17655518-001-24-4	cyclooxygenase inhibitor	noncancer	-0.557304	-0.101454	-0.148364	-0.0151767	0.402237	-0.545112	-0.743636	0.294517	0.28258	-0.505447	-0.0353685	-0.0325397	0.073507	0.124806	-0.347029	-0.385061	0.0159187	-0.246059	-0.113425	-0.855216	-0.434616	-0.422502	-0.440769	-0.154235	-0.430742	-0.290019	-0.848708	-0.898436	0	NON-ACTIVE
trolox	BRD-A17846016-001-13-9	antioxidant	noncancer	-0.801568	-1.77758	-1.11468	-1.025	-1.60667	-1.56181	-1.86118	-1.43179	-1.77518	-1.75579	-0.653269	-1.27822	-1.20721	-0.825052	-1.57636	-1.51817	-1.18002	-1.70575	-1.21934	-1.65491	-0.517644	-1.68797	-1.77678	-1.53605	-0.893584	-2.20237	-0.868997	-1.30663	22	ACTIVE
lenalidomide	BRD-A17883755-001-06-1	anticancer agent	targeted cancer	-0.444379	-0.304773	0.23814	0.182165	-0.063438	-0.125196	-0.513565	0.330871	0.520351	-0.66048	-0.0730976	-0.120913	0.342348	-0.0711354	0.0684989	-0.182686	0.124922	-0.273851	-0.1133	-0.506741	-0.401337	-0.388316	-0.0518614	0.192351	-0.922262	0.0786905	-0.659347	0.246074	0	NON-ACTIVE
phensuximide	BRD-A18043272-001-09-9	succinimide antiepileptic	noncancer	0.337497	-0.394933	0.208937	-0.115723	-0.300822	-0.240801	0.169188	0.0664775	0.31552	-0.0256568	0.109094	-0.358947	-0.28465	0.189759	-0.17345	-0.0201269	0.253892	-0.160547	0.0564061	-0.299166	-1.06209	0.129532	-0.394988	-0.264955	0.336748	0.0965982	-0.0230337	0.0445069	1	NON-ACTIVE
methacholine	BRD-A18056626-003-22-3	acetylcholine receptor agonist	noncancer	-0.0504561	0.100802	-0.161524	0.507975	0.139799	0.238304	0.135353	0.0478406	0.274529	-0.129334	0.663498	-0.120114	-0.0319483	0.259095	0.200807	0.613228	0.0445361	0.289598	0.321167	-0.152092	0.987182	0.420382	-0.163274	0.0111456	0.879026	-0.00791276	0.488867	0.0719063	0	NON-ACTIVE
AGN-192403	BRD-A18074780-003-02-0	imidazoline receptor ligand	noncancer	0.00506366	0.477992	0.344687	0.059026	0.246182	0.304701	-0.056458	0.229083	0.385318	0.255377	1.06865	0.136858	0.417466	0.485821	0.940098	0.284143	0.194996	0.0832616	0.276105	0.0707731	1.24915	0.583965	0.101602	0.158166	0.611179	0.299892	1.16416	-0.348652	0	NON-ACTIVE
bevantolol	BRD-A18233884-003-02-7	adrenergic receptor antagonist	noncancer	-0.104213	-0.299854	-0.00500929	-0.29318	0.0894297	0.267025	-0.0919345	0.28618	0.478718	0.0469196	-0.646553	0.006212	0.0446876	0.443178	-0.230909	0.245585	0.153134	-0.110245	0.432888	-0.427313	0.522283	0.288304	-0.0931695	-0.0332215	0.552963	-0.0768931	0.0426952	0.13059	0	NON-ACTIVE
malic-acid	BRD-A18396475-001-15-3	NA	noncancer	-0.341234	-0.220568	-0.60793	-0.63471	-0.396123	0.138858	0.100781	-0.326132	-0.232602	-0.163052	0.540628	0.051186	0.294044	0.151585	-0.413674	-0.989849	0.0114712	-0.416756	0.597738	-0.37624	0.220515	0.504948	0.0461358	0.237789	-1.27536	0.133132	-0.779162	0.00224987	1	NON-ACTIVE
tazobactam	BRD-A18611368-001-01-5	beta lactamase inhibitor	noncancer	-0.166594	0.564165	0.795788	0.167863	0.550032	-0.21004	0.491731	0.320934	0.272157	0.261676	0.414437	0.244665	-0.340031	0.0516978	0.64531	0.378959	0.396159	0.0744247	0.770735	-0.00296253	-0.0323735	0.315693	0.116965	0.388684	0.648823	0.363041	0.602565	0.145258	0	NON-ACTIVE
cyanocobalamin	BRD-A18627414-001-04-9	methylmalonyl CoA mutase stimulant, vitamin B	noncancer	0.944638	0.18535	-0.190648	-0.233583	-0.198039	-0.547035	-0.24308	0.132303	-0.239608	-0.217886	0.228285	0.323085	0.132635	0.228244	0.328685	0.13257	0.275326	-0.22861	-0.590229	-0.42999	0.897959	0.290778	-0.460655	-0.12369	-0.941407	-0.356749	0.224568	-0.492649	0	NON-ACTIVE
idazoxan	BRD-A18696154-003-22-6	adrenergic receptor antagonist	noncancer	0.263758	-0.137113	-0.484182	0.0495632	-0.763018	-0.26022	-0.0863075	0.170175	-0.326654	0.00953453	-0.0375613	0.361541	0.359286	0.455864	0.702775	-0.0290227	NA	-0.303744	0.109612	-0.224577	0.4952	-0.440358	0.229638	-0.0175616	-1.62088	-0.315168	-0.0150311	0.498576	1	NON-ACTIVE
BAX-channel-blocker	BRD-A18763547-300-05-5	cytochrome C release inhibitor	noncancer	-0.987919	-0.0217436	0.347312	-0.14478	-0.756563	0.278052	-0.00504731	0.33323	0.500945	0.28726	0.471758	0.164136	-0.302933	-0.231484	0.795291	0.222328	0.439478	-0.171364	0.482514	0.0219354	-0.284268	0.717775	0.227967	-0.416363	-0.254341	-0.0401923	0.0121415	0.69536	0	NON-ACTIVE
7-hydroxy-DPAT	BRD-A18795974-004-07-3	dopamine receptor agonist	noncancer	0.615837	0.0616299	-0.42964	-0.45738	0.11176	-0.145342	-0.163799	0.272482	-0.594881	-0.16072	-0.381628	-0.101725	-0.478712	0.337191	0.0693351	0.256812	-0.0604266	-0.198668	0.275643	-0.290223	-0.126266	-0.254926	0.0785778	-0.410649	0.195676	-0.265464	-0.602369	-0.0136914	0	NON-ACTIVE
naltriben	BRD-A19102171-066-01-4	opioid receptor antagonist	noncancer	-0.0683292	0.430958	0.0187568	0.372801	0.276852	0.24314	0.0225916	-0.274488	-0.135363	0.325346	-0.281961	-0.284089	-0.469031	-0.195152	-0.0734208	-0.0045372	-0.258265	0.0278116	-0.0520717	0.0466878	0.00659795	0.170293	0.186479	-0.396209	0.0478856	0.259449	0.334502	0.304545	0	NON-ACTIVE
trimipramine	BRD-A19195498-050-14-1	norepinephrine reputake inhibitor, tricyclic antidepressant	noncancer	-0.415867	0.596724	0.138504	-0.257	0.148852	0.0139365	-0.31966	-0.528874	0.335295	0.158503	0.214102	-0.442916	-0.0632999	-1.59647	-0.660376	-0.0668225	-0.103557	-0.637656	0.0319529	-0.461463	0.571451	-0.805506	-0.173669	-0.360978	-0.279106	-0.417317	-0.0439721	0.501551	1	NON-ACTIVE
methylphenidate	BRD-A19585813-003-03-3	dopamine-norepinephrine reuptake inhibitor	noncancer	-0.710716	-0.212402	-0.49261	-0.308703	-0.273373	-0.379569	-0.749355	0.145018	-0.100932	-0.870937	-0.700065	-0.107974	-0.0196687	-1.25151	-0.239834	0.0902908	-0.19971	-0.711065	0.0684847	-0.328465	-0.139548	-0.166138	-0.817914	-0.499311	-1.12699	-0.563019	-0.0761112	-0.862215	2	NON-ACTIVE
perhexiline	BRD-A19633847-050-32-1	carnitine palmitoyltransferase inhibitor	noncancer	0.0670878	-0.527568	-0.728927	-0.121262	0.499921	-0.00175245	-0.265734	-0.0739258	-0.300379	-0.436672	-0.61569	-0.438589	-0.309807	0.0836216	-0.52328	0.273881	0.126766	-0.28642	0.436889	-0.340908	-0.102157	-0.00138414	-0.529827	-0.266329	-0.271222	0.097734	-0.18881	-0.505516	0	NON-ACTIVE
mianserin	BRD-A19661776-003-27-6	serotonin receptor antagonist	noncancer	0.360638	0.460114	0.44998	0.378659	0.102231	0.375808	0.514711	0.539649	0.598433	-0.0879368	0.160425	0.08602	0.315185	0.422676	0.438817	0.00596481	0.197647	0.101366	0.262543	0.265744	0.796687	0.165441	0.141466	0.261726	0.637042	0.0424304	0.715817	0.557438	0	NON-ACTIVE
ondansetron	BRD-A19736161-001-06-7	serotonin receptor antagonist	noncancer	0.624744	-0.610109	-0.156886	-0.210159	-0.0649948	-0.334288	-0.129348	0.102263	-0.202772	-0.0645281	0.426906	0.0714504	0.0308181	0.28155	-0.37539	-0.417007	0.123217	-0.410237	-0.285962	-0.179469	0.515828	-0.549174	-0.639547	-0.137368	-1.03429	0.140089	-0.111808	-0.424057	1	NON-ACTIVE
atovaquone	BRD-A19795905-001-08-0	mitochondrial electron transport inhibitor	noncancer	-0.809719	0.287173	0.150981	0.109256	0.072326	0.322665	0.282121	0.199608	0.370601	-0.0648287	0.382477	0.156295	-0.25519	0.0764616	0.360128	0.205792	0.229148	-0.225588	0.279183	-0.218903	-0.857177	0.473786	0.345834	0.105902	0.657254	0.293034	0.282342	-1.01269	1	NON-ACTIVE
closantel	BRD-A19952358-001-11-3	chitinase inhibitor, NFkB pathway inhibitor	noncancer	0.509649	0.343888	0.0969023	-0.267902	0.418455	-0.0149104	0.558868	0.613365	0.445042	0.469353	0.617802	0.192804	0.11436	-0.162775	-0.310356	0.137389	0.169059	-0.0991284	-0.162613	-0.238895	0.67499	0.354143	-0.0551727	-0.0374285	-0.213838	0.446261	-0.0434922	0.466243	0	NON-ACTIVE
tuaminoheptane	BRD-A19958636-065-04-4	NA	noncancer	0.266177	0.0600746	0.32973	0.291542	0.375309	-0.0355914	-0.267013	0.30458	0.157898	0.125637	-0.166913	0.0481183	0.102665	0.256351	-0.22566	0.150928	0.45221	0.140686	0.384311	-0.0197822	0.187669	0.167447	0.333393	0.348963	0.72234	0.0561868	0.18527	0.332857	0	NON-ACTIVE
mecamylamine	BRD-A20119038-003-07-8	acetylcholine receptor antagonist	noncancer	0.548837	0.155828	0.250907	-0.0549144	0.54791	0.285682	-0.49187	0.401024	0.145683	-0.307306	0.224499	0.140093	0.115483	0.265457	0.648115	0.263014	0.285799	0.302385	0.0564121	0.0843418	0.601291	-0.0776573	0.0815514	0.290661	0.407151	0.195616	0.18244	0.0641241	0	NON-ACTIVE
atenolol-(+/-)	BRD-A20239487-001-24-9	adrenergic receptor antagonist	noncancer	-0.486452	-0.621966	-0.3342	-0.406882	-0.0386826	0.0873458	0.116978	-0.0380559	0.165624	0.012747	-0.306323	0.138866	-0.325668	-0.00679527	0.488178	-0.276308	NA	0.0111985	1.2637	-0.192515	-0.997484	0.379705	0.171827	0.117909	0.0710488	-0.147249	0.62927	-0.012541	0	NON-ACTIVE
chlormezanone	BRD-A20348246-001-15-8	GABA receptor modulator	noncancer	0.668447	0.0697374	-0.238727	0.20766	0.247778	0.276499	0.481262	0.13861	-0.0660287	0.150511	-0.558403	-0.0387323	0.0671744	-0.0637905	0.213397	0.197103	0.254294	-0.316119	-1.1158	0.120257	-0.780413	0.276218	0.0588626	0.1696	0.0203725	0.379356	-0.068132	0.138256	1	NON-ACTIVE
halothane	BRD-A20550616-001-02-9	glutamate receptor antagonist	noncancer	-0.46023	-0.376407	-0.311454	-0.212372	-0.344753	-0.997568	0.325713	-0.0658712	-0.0908523	-0.366703	-0.119541	-0.0910971	-0.0496733	0.20034	-0.624876	0.451632	0.0742169	-0.724016	-0.742473	-0.419975	-0.731523	0.178516	-0.133422	-0.788707	-0.520331	-0.73555	0.710169	-0.715449	0	NON-ACTIVE
canrenone	BRD-A20644369-001-08-6	mineralocorticoid receptor antagonist	noncancer	0.256921	0.0254643	-0.114668	-0.0915528	0.0392792	-0.0695222	0.507549	0.159088	0.470319	0.183861	-0.153829	0.088911	0.140028	0.116752	-0.212364	0.148668	0.353503	0.258843	0.765006	0.235285	0.705482	0.146364	0.312074	-0.0609855	-1.59283	-0.364913	0.0476161	0.130675	1	NON-ACTIVE
prasterone-acetate	BRD-A20758144-001-04-5	NA	noncancer	-1.16868	0.121211	-0.355159	0.305489	0.373921	-0.153428	-0.640269	-0.145406	-0.0384641	-0.21936	0.561287	-0.271422	-0.149921	-0.562025	-0.0346108	-0.169411	-0.158866	-0.125336	-0.0117083	-0.216259	0.105498	0.049159	-0.142984	-0.19236	0.107896	-0.0645508	-0.0269014	0.0205206	1	NON-ACTIVE
plovamer-acetate	BRD-A20781140-001-01-7	NA	noncancer	0.52591	0.0981358	-0.357182	-0.571324	-0.299265	-0.103494	-0.169748	-0.0448591	-0.263778	-0.041565	-0.291333	-0.659595	-0.0852641	-0.399247	-0.586407	-0.0281579	-0.268886	-0.16205	0.378464	0.0886583	-0.193563	-0.0772177	-0.0857895	-0.759141	0.0730177	0.442682	-0.201855	-0.707294	0	NON-ACTIVE
cefmenoxime	BRD-A20839672-003-01-5	bacterial cell wall synthesis inhibitor	noncancer	0.0775126	0.0275239	-0.0596948	-0.164788	0.0777788	-0.294823	0.129006	-0.10427	-0.465723	-0.673174	-0.514673	-0.133724	-0.0201822	-0.52095	-0.156205	0.144421	-0.0800488	-0.0545773	-0.272938	-0.157559	0.311253	0.36622	0.0778573	-0.332715	-0.872882	-0.681627	-0.842447	-0.461958	0	NON-ACTIVE
2,6-dimethylpiperidine	BRD-A21276153-001-01-1	NA	noncancer	0.124095	-0.532868	-0.0491403	-0.492803	0.148962	-0.0220906	0.478662	0.219916	0.0887443	0.0908077	-0.129627	0.0940541	-0.134414	-0.289423	-0.442812	0.358354	-0.0804594	-0.976502	0.582165	-0.565565	-1.27397	0.125588	-0.311601	-0.380508	0.878703	0.611205	0.975053	0.271631	1	NON-ACTIVE
medetomidine	BRD-A21607826-003-05-1	adrenergic receptor agonist	noncancer	-0.159986	0.207208	0.32882	0.388907	0.435669	0.681146	-0.173697	0.61163	-0.328675	-0.420199	0.187554	0.0108748	0.0982062	0.755083	0.00484288	1.07649	0.408571	0.102777	0.154669	-0.767211	0.660765	0.0451127	-0.293251	0.410007	0.395369	0.0817952	0.804358	0.559313	0	NON-ACTIVE
praziquantel	BRD-A21858158-001-23-5	anthelmintic agent	noncancer	-0.0784015	0.538434	0.548236	0.0551616	0.318882	0.261638	0.498864	0.178861	0.519848	-0.123282	-0.234316	-0.407612	-0.114444	-0.0314267	-0.00325497	0.569151	0.450776	0.0449328	0.279881	-0.400473	0.904432	0.61075	0.00192735	-0.209476	0.44426	0.0246928	-0.171404	0.00190159	0	NON-ACTIVE
amlodipine	BRD-A22032524-074-06-5	calcium channel blocker	noncancer	-0.209701	0.208538	0.230066	-0.679905	0.357116	0.125363	0.0650615	0.143349	0.210802	0.263832	-0.133831	0.387349	-0.207013	0.490769	0.0458422	-0.11387	0.368542	-0.452963	-0.535856	0.176937	0.799152	0.0792002	-0.0467313	0.161244	0.585916	0.0644327	-0.483316	0.274233	0	NON-ACTIVE
sulmazole	BRD-A22081593-001-11-1	adenosine receptor antagonist	noncancer	-0.155842	-1.00883	-0.670433	-0.633918	-0.912886	-0.598751	-0.720616	-0.0596915	-1.73575	-0.682021	0.419502	-0.354217	-0.629073	-0.567253	-0.278663	-0.241814	-0.752282	NA	-0.918471	0.418611	-0.0618595	-0.690627	-0.257677	0.0642436	-0.580403	-1.13447	-0.8806	0.143168	3	ACTIVE
phenothrin	BRD-A22106989-001-05-0	NA	noncancer	0.182941	-0.0344108	0.544148	0.522185	-0.200823	-0.0198261	-0.337141	0.162675	0.564948	0.766804	0.399362	0.0833714	0.23415	0.134751	-0.429425	0.22127	0.189521	-0.13159	-0.487242	0.0647652	-0.382201	-0.307176	0.121038	0.311097	-0.703546	0.576895	-0.469029	0.336866	0	NON-ACTIVE
estropipate	BRD-A22143024-231-03-8	estrogen receptor agonist	noncancer	0.972343	0.783489	-0.418466	0.361584	-0.0253756	0.117755	-0.469579	0.633233	0.244305	0.350286	0.581523	0.0938956	-0.17502	-0.139776	0.705645	0.0346487	0.395131	-0.0120469	-0.0843549	0.131218	0.454341	0.0538662	0.0588027	-0.277542	-0.478031	-0.701972	-0.0944048	0.59021	0	NON-ACTIVE
tridihexethyl	BRD-A22152765-003-10-0	acetylcholine receptor antagonist	noncancer	0.776777	-0.21531	0.113174	-0.137091	0.115018	0.20973	0.0270004	0.181455	0.2542	0.077633	0.662617	0.260208	-0.363065	-0.0711927	-0.35545	-0.150191	0.273497	-0.0931131	-1.30824	-0.24352	0.436185	0.325202	-0.197583	-0.138775	-0.0950512	-0.549097	-0.196104	0.270503	1	NON-ACTIVE
terazosin	BRD-A22256192-003-22-7	adrenergic receptor antagonist	noncancer	0.326123	0.172937	-0.930821	-0.188744	-0.335063	-0.280052	-0.282097	0.166854	0.243631	0.317439	-0.06144	-0.147921	-0.294128	0.0448477	0.0463739	-0.093161	-0.0713819	-0.137352	0.0211414	-0.168531	0.11807	0.349905	-0.0907848	-0.156799	0.427126	-0.427012	-0.233021	-0.449558	0	NON-ACTIVE
drofenine	BRD-A22267103-003-13-1	NA	noncancer	0.283269	-0.262033	-0.045368	-0.13386	0.297815	0.182973	-0.360563	0.501128	0.520493	0.661734	0.137989	-0.0589317	0.274863	-0.0362605	0.502215	0.604325	0.345751	0.0856122	0.656549	-0.125527	-0.195778	0.55914	0.0423756	-0.200157	0.265341	0.164088	0.826081	0.519556	0	NON-ACTIVE
benfluorex	BRD-A22305049-003-13-6	gluconeogenesis inhibitor	noncancer	0.388845	-0.127706	0.0498878	0.146068	-0.248366	0.116193	0.259164	0.0216345	0.266029	0.120207	-0.0413348	0.0648551	-0.167881	-0.0876235	0.236989	-0.48248	-0.111817	-0.039896	0.0726661	-0.129619	-0.451976	0.067845	-0.21954	-0.322988	-0.108364	-0.847173	0.0218264	-0.0366163	0	NON-ACTIVE
pantoprazole	BRD-A22380646-236-05-8	ATPase inhibitor	noncancer	-0.542667	-0.605046	0.00546385	-0.554834	-0.0236491	-0.155659	0.136357	-0.192452	-0.211657	-0.163957	-0.714745	-0.268671	-0.774789	-0.0664098	-0.153172	-0.32149	0.275513	0.0533146	-0.348793	-0.0700508	0.437715	-0.150949	-0.283385	-0.357822	0.57133	-0.797959	0.760154	-0.631441	0	NON-ACTIVE
licarbazepine	BRD-A22642447-001-01-9	voltage-gated sodium channel blocker	noncancer	0.276944	0.360908	0.156897	0.35993	0.147621	0.305988	0.317165	0.167034	0.317255	0.415228	0.174625	-0.161499	-0.0123491	-0.149171	0.359045	0.203637	0.0388835	0.210477	-0.0832971	-0.356114	-1.15032	0.132352	-0.318244	-0.0542036	0.199531	-0.332833	-0.117327	-0.978736	1	NON-ACTIVE
SB-205384	BRD-A22707317-001-10-8	GABA receptor modulator	noncancer	0.368427	0.0777183	-0.499717	0.270892	-0.97428	-0.504407	-0.829443	-0.560551	0.0571534	0.172919	-0.433795	-2.14984	-0.107453	0.340331	-0.160385	-0.624275	0.000949419	-0.899551	-0.492724	-0.679032	-1.08085	0.238098	-0.407374	0.802929	-0.287971	0.190867	-1.09552	-0.997585	3	ACTIVE
homochlorcyclizine	BRD-A22769835-300-05-7	antihistamine	noncancer	-0.256322	-0.122684	0.642567	-0.27975	0.61808	0.299905	0.710775	0.215418	-0.040293	0.675048	0.164846	0.0347604	-0.0190088	0.532708	-0.623297	0.12014	0.553411	0.43013	0.799728	-0.0254401	0.628939	0.303283	0.0657528	-0.0459757	0.0616333	0.383454	0.214081	0.44635	0	NON-ACTIVE
tenoxicam	BRD-A22844106-001-26-0	cyclooxygenase inhibitor	noncancer	0.916064	0.52354	0.522002	0.44763	0.276452	0.177495	0.0450061	0.218109	-0.0442279	0.425493	0.629601	0.0756447	-0.188511	0.384604	0.138724	0.59247	-0.0163231	-0.110063	-0.324138	-0.348758	-0.25008	0.736894	0.0146096	-0.129408	-0.320271	0.219874	0.546155	0.0359554	0	NON-ACTIVE
itraconazole	BRD-A23067620-300-01-3	cytochrome P450 inhibitor	noncancer	-0.0658379	0.206987	0.594733	-0.697857	0.270272	0.54605	0.274127	-0.0571826	0.137128	0.555953	-0.391592	-1.10608	-1.33706	0.118571	-0.552401	-0.455553	0.147341	-0.469577	-0.374721	0.232722	-1.48483	0.312915	-1.6054	0.199452	-0.794909	0.20115	-0.818957	-0.222801	4	ACTIVE
pheniramine	BRD-A23072235-050-18-5	histamine receptor antagonist	noncancer	-1.60622	0.0882852	-0.140922	-0.707053	-0.721905	-0.0954796	-0.235528	-0.0926589	-0.710492	-0.958554	0.321737	-0.143725	-0.993099	0.1232	-0.303133	-0.418868	-0.144425	NA	-1.43418	-0.0254388	0.00784713	-0.952545	-0.326033	-0.351287	0.128855	-0.250244	-0.255084	-0.85016	2	NON-ACTIVE
sclareol	BRD-A23127772-001-02-3	NA	noncancer	0.991975	-0.159156	-0.0137713	0.0104256	0.698048	-0.0922924	1.75798	-0.140048	0.381452	0.31083	0.549846	0.251687	0.421541	0.46486	0.220333	-0.174578	-0.272703	0.0468163	0.0775297	-0.325468	-0.181279	0.241258	-1.3463	0.140429	0.0556596	0.870287	0.872577	0.680575	1	NON-ACTIVE
sibutramine	BRD-A23359898-003-10-0	serotonin-norepinephrine reuptake inhibitor (SNRI)	noncancer	0.300716	-0.409866	0.00941955	0.0983203	0.289111	0.201931	-0.62497	-0.0745475	0.70598	-0.342351	-1.11793	0.143175	0.0492094	0.340504	-0.00180375	0.335608	0.32584	0.310658	0.148627	0.129373	0.593795	0.278087	-0.0788823	0.0555397	0.21514	-0.911216	0.625558	0.537479	1	NON-ACTIVE
saclofen	BRD-A24122750-001-03-7	GABA receptor antagonist	noncancer	0.116409	-0.00631751	-0.618471	-0.22027	-0.1354	-0.0751165	-0.447172	0.0651436	-0.32515	-0.090069	0.218577	-0.113575	-0.305918	-0.24429	0.405842	-0.0427687	0.229218	-0.26639	0.842351	-0.0870856	-0.521247	-0.0251211	-0.195235	-0.0341578	0.375848	0.181316	-0.0780281	0.144964	0	NON-ACTIVE
ofloxacin	BRD-A24228527-213-01-9	bacterial DNA gyrase inhibitor	noncancer	0.49537	0.263847	0.568659	0.274803	0.39771	0.0435097	0.297385	0.622028	0.564381	0.0511933	0.432218	0.525714	0.360695	0.614695	-0.0194162	0.197346	-0.0770931	-0.0455815	0.447774	-0.00957632	1.47096	0.189187	0.181104	0.0212557	0.127822	0.653515	0.874125	0.213487	0	NON-ACTIVE
anabasine	BRD-A24284985-001-09-9	acetylcholine receptor agonist	noncancer	-0.83082	-0.23068	-0.309725	-0.182942	0.106122	0.0162873	-0.292539	-0.468909	-0.17364	-0.46068	-0.354822	-0.268409	-0.385472	0.272844	-0.313104	0.236868	-0.220813	-0.366001	-0.0387322	-0.374818	-0.580586	-0.218671	-0.5394	-0.393812	0.993796	-0.205369	-0.136863	0.659322	0	NON-ACTIVE
troleandomycin	BRD-A24297246-001-03-9	protein synthesis inhibitor	noncancer	0.299513	0.0285593	0.0512286	-0.00658765	0.0405375	-0.0374465	-0.145331	0.115831	-0.265337	0.143016	-0.0200382	-0.225483	-0.169681	-0.36216	0.0190837	0.270622	0.0933806	0.110425	-0.249478	0.117735	0.428965	-0.106394	-0.529301	0.24874	-0.618376	-0.344967	0.00154774	-0.574057	0	NON-ACTIVE
nadifloxacin	BRD-A24397426-001-10-4	bacterial DNA gyrase inhibitor	noncancer	-0.122713	-0.0575431	-0.0289965	0.457288	0.249401	0.00969617	-0.0288308	0.603555	0.22018	-0.220171	0.174622	-0.0823834	-0.212246	0.632692	-0.650405	-0.0428559	NA	NA	0.26358	-0.382459	-0.0239518	-0.205295	-0.0239371	-0.222506	-0.12866	0.00553478	-0.302756	-0.376783	0	NON-ACTIVE
warfarin	BRD-A24514565-001-09-7	vitamin K antagonist	noncancer	0.736023	-1.07037	0.350957	0.0257952	-0.749503	0.364705	0.857745	-0.55701	-0.418058	-0.276928	-0.846876	-0.800522	0.244765	0.119139	-1.42911	-0.427238	-0.283722	-0.185226	-0.51906	0.0879686	1.66961	0.118206	-0.613247	-0.0756313	0.00552483	0.0269029	-1.31763	-0.0852169	3	ACTIVE
nornicotine	BRD-A24543851-001-05-7	acetylcholine receptor agonist	noncancer	0.223083	0.470919	-0.117211	-0.262731	-0.138784	0.00332342	-1.29135	0.0746713	-0.218325	0.250871	-0.346596	-0.34464	-0.0199992	0.281469	-0.584237	-0.286894	-0.596157	-0.714317	-0.405092	0.209947	0.029518	-0.123856	0.48968	0.529211	-0.00607067	0.125651	-0.632869	-0.298904	1	NON-ACTIVE
efatutazone	BRD-A24560335-300-01-2	PPAR receptor agonist	targeted cancer	0.814659	-0.032933	-0.160697	0.0706736	-0.407188	-0.154603	-0.195638	-0.252261	-0.580808	-0.138618	-0.46025	-0.111161	-0.0943259	-0.279355	0.363961	-0.0547712	-0.00799238	0.125589	-0.781534	0.255541	0.0462325	0.133706	-0.334581	0.162015	-0.751972	-0.257915	-0.177761	-0.00530083	0	NON-ACTIVE
isoetharine	BRD-A24587114-066-22-5	adrenergic receptor agonist	noncancer	-0.212723	-0.427123	-0.133108	-0.574761	-0.209245	-0.133553	-0.567674	-0.223997	-0.3248	-0.950933	-0.960508	-0.36283	-1.09047	-0.444334	-0.865409	-1.18084	-0.229577	-0.391257	-0.299977	-0.500764	-0.482914	-0.315953	-0.67645	-0.770986	-0.837862	-0.0312183	-0.798547	-1.17036	3	ACTIVE
erastin	BRD-A25004090-001-08-4	ion channel antagonist	targeted cancer	0.224014	1.42786	0.748182	0.839593	0.931291	0.138048	0.0944768	0.403162	-2.13412	0.966452	0.326245	-2.14183	0.294874	0.480083	0.33989	0.525436	0.376325	0.145478	-0.00829614	0.458813	0.0118811	0.801239	0.932276	0.223688	0.0397819	0.128502	1.0315	0.616932	2	NON-ACTIVE
hydrocortisone-valerate	BRD-A25143711-001-02-2	glucocorticoid receptor agonist	noncancer	0.62694	-0.051219	-0.124892	0.502498	0.264653	0.691214	-1.3679	0.48507	-0.429704	0.122838	0.300617	-0.0254669	0.120962	0.354434	0.0780607	0.121225	0.553203	-0.294176	0.291626	-0.158097	1.88653	-0.100156	-0.117757	0.0106637	0.511477	0.0047782	0.577667	-0.0280821	1	NON-ACTIVE
aminoglutethimide	BRD-A25234499-001-18-3	glucocorticoid receptor antagonist	targeted cancer	0.363998	-0.275928	0.149912	-0.725837	-0.268352	-0.28378	-0.34868	-0.627386	-0.493369	0.291241	-0.851057	0.0834875	-0.0117112	0.0803468	-0.163941	-0.272008	-0.224116	-0.302573	-0.229889	-0.178273	0.19318	-0.177232	-0.105645	-0.0807845	-0.181904	0.0341376	-0.158561	-0.0579197	0	NON-ACTIVE
KI-16425	BRD-A25569250-001-03-3	lysophosphatidic acid receptor antagonist	targeted cancer	0.196428	1.23304	0.297274	-0.954351	-0.399512	-0.967703	0.301636	0.428062	0.929566	0.0843754	0.360115	-0.975017	-0.160512	-0.325051	0.0763365	-0.678802	-1.44963	-2.24735	-0.358211	-0.338287	-0.083351	-0.158491	-0.780088	-1.67921	-0.904074	0.269556	-1.55139	0.875574	4	ACTIVE
narasin	BRD-A25608658-001-01-1	antiprotozoal agent	noncancer	-1.8375	-0.161005	-2.26389	-2.4964	-3.19099	-0.972112	-1.97984	-1.17192	-0.461197	-3.34129	-1.53076	-1.02597	-1.69218	-2.26079	0.59832	-2.562	-2.03813	-3.12024	-1.33448	-3.2309	-2.50366	-1.55403	-3.71703	-1.88745	-1.73384	-2.37857	-1.42095	-1.68038	24	ACTIVE
fadrozole	BRD-A25619068-003-03-4	aromatase inhibitor	targeted cancer	0.544493	-0.522713	-0.64618	0.333113	0.233174	-0.375322	-0.324385	-0.37787	-0.191353	0.244683	-0.969817	-0.461318	-0.318426	-0.360307	-1.21333	0.00605251	-0.179674	-0.841217	0.103393	-1.2303	0.510135	-0.290476	-0.82512	-0.477841	-0.364407	-0.778443	-0.211839	-0.927809	2	NON-ACTIVE
emetine	BRD-A25687296-300-04-3	protein synthesis inhibitor	targeted cancer	-2.03025	-3.56262	-3.17474	-3.80261	-4.91502	-4.08274	-4.17532	-4.52422	-4.92821	-4.89443	-2.05199	-3.11654	-3.43422	-4.9929	-4.34598	-3.11389	-3.73376	-2.63074	-2.5081	-5.11601	-1.27528	-4.65343	-5.03975	-4.61357	-3.46859	-4.60216	-2.24072	-3.83036	28	ACTIVE
L-Cysteinesulfinic-acid	BRD-A25800195-001-02-2	glutamate receptor agonist	noncancer	-0.720774	-0.0401601	-0.12327	-0.0568117	0.12666	0.0213343	0.464198	0.0719386	0.202069	0.215585	0.194161	-0.227632	0.172506	0.0988494	0.12556	0.212228	-0.0164906	0.211896	0.767434	-0.119887	0.42148	0.249987	0.320485	0.201177	0.291618	0.0192385	0.775507	0.361176	0	NON-ACTIVE
zaldaride	BRD-A26032986-050-02-1	calmodulin antagonist	noncancer	0.0710808	-1.68803	-2.58551	-1.23821	0.219538	-0.946573	0.11907	0.189047	0.291239	0.380345	-0.0333386	-1.44016	-0.230496	-0.418419	0.503581	-0.710784	-1.7102	-0.23957	-0.542747	-0.654126	-0.423932	-0.866481	-1.40648	-0.0278944	-0.15277	0.122264	-1.98431	-0.498747	7	ACTIVE
propafenone	BRD-A26334849-001-06-2	antiarrhythmic	noncancer	0.289337	-0.457791	-0.598161	-0.230906	0.497113	-0.16729	-0.489449	-0.576346	-0.392698	-0.321338	0.46295	-0.60755	-0.0890141	0.30824	0.248663	-0.614076	-0.30006	-0.591597	-0.710718	-0.652588	-0.0694962	-0.120639	-0.54131	-0.577653	-0.552005	-0.576027	-0.191802	-0.127716	0	NON-ACTIVE
chlorthalidone	BRD-A26384407-001-25-1	carbonic anhydrase inhibitor	noncancer	0.928464	-0.272606	0.101699	0.542894	0.359826	-0.207392	-0.655739	0.236107	0.497589	0.0551281	0.0857585	-0.412776	-0.191937	0.28973	0.00726546	-0.0257192	0.315631	-0.00974658	-0.339328	0.39658	0.764673	0.136923	0.392031	-0.111845	0.0446206	0.151626	0.557259	-0.0809306	0	NON-ACTIVE
ergonovine	BRD-A26387268-050-04-4	adrenergic receptor agonist, serotonin receptor agonist	noncancer	-0.27403	-0.21411	-0.0485641	-0.126119	0.0387259	0.082566	-0.27579	0.0996572	0.567488	-0.333298	-0.784927	-0.0246249	-0.306535	0.228631	0.685319	-0.241582	-0.626442	-0.716976	-0.280399	-0.474607	-0.541929	0.424631	-0.890422	0.18595	-0.402669	-0.172478	-0.265992	-0.944457	0	NON-ACTIVE
formestane	BRD-A26503646-001-16-6	aromatase inhibitor	targeted cancer	-1.5183	-0.272382	-0.0423159	-0.0842464	0.120663	-0.633048	0.238903	-0.276536	0.0571968	-0.76045	0.553407	-0.213294	-0.768138	-0.136388	0.686631	-0.107501	0.259023	-0.128725	-0.17418	-0.245163	-0.689815	-0.325778	-0.233649	-0.605653	-1.38983	-1.08744	0.211972	-0.102048	3	ACTIVE
saquinavir	BRD-A26690767-066-01-9	HIV protease inhibitor	noncancer	0.986761	-0.436054	-0.0489051	-0.43858	-0.491446	-0.104905	-0.354674	0.129968	0.0831092	-0.219053	-0.156999	0.113521	-0.252914	-0.268868	-0.34733	-0.0195736	-0.222643	0.00922789	0.234355	-0.566771	-1.51533	0.197984	-0.2721	-0.578903	-0.0802057	-0.185199	-0.348218	-0.180218	1	NON-ACTIVE
nicardipine	BRD-A26711594-003-10-6	calcium channel blocker	noncancer	0.0071484	0.744943	0.0965988	0.293265	0.504784	0.195814	-0.301227	-0.243247	-0.157997	-0.0976877	0.016338	0.0875394	0.276085	0.0164283	-0.545404	-0.0297693	-0.42088	-0.0641295	-0.0309522	-0.0891741	0.0585984	-0.280133	-0.105499	0.0339015	-0.506696	-0.176823	0.0374035	0.359571	0	NON-ACTIVE
isamoltane	BRD-A26845397-051-01-9	adrenergic receptor antagonist	noncancer	0.846265	-0.0736127	0.0844639	-0.213012	-0.316044	-0.0788167	0.390636	-0.0164339	-0.0969887	0.114913	0.110865	0.0524757	-0.0600422	0.116478	-0.214743	-0.128433	0.181414	-0.459646	-0.0194787	0.115047	-0.169246	-0.054968	0.0167936	-0.397657	0.5693	-0.270108	0.652768	0.156568	0	NON-ACTIVE
diarylpropionitrile	BRD-A27143604-001-02-0	estrogen receptor agonist	targeted cancer	-0.388004	0.463578	0.118639	0.669192	0.4042	0.411159	0.654527	0.210711	0.546838	0.541685	-0.245093	-0.276627	-0.228585	0.77953	-0.320054	0.452036	0.252061	0.0453891	0.925262	0.204576	-0.429025	0.329681	-0.103894	0.0219806	0.239784	0.352706	0.418365	0.131565	0	NON-ACTIVE
atropine	BRD-A27290375-330-01-1	acetylcholine receptor antagonist	noncancer	0.635362	0.393651	0.415701	0.170032	0.816747	0.565464	-0.0433846	0.654155	0.203539	0.35646	0.433172	0.111454	0.276575	0.300195	0.305674	0.0585237	0.296198	0.0709174	0.473944	0.311588	-0.419464	0.305736	0.0949761	0.351982	0.6526	0.738935	0.422603	0.324881	0	NON-ACTIVE
cyclandelate	BRD-A27370296-001-03-0	calcium channel blocker	noncancer	-0.338257	0.1229	-0.358068	-0.00559703	0.27452	-0.207702	-0.543005	0.046559	0.0698085	-0.451008	-0.390288	0.253914	-0.113019	-0.742241	0.107591	-0.101427	0.0994328	0.0217562	-0.424556	-0.0333973	0.60348	0.0553163	-0.0970559	-0.404343	-0.643598	-0.599666	0.401771	-0.196313	0	NON-ACTIVE
lestaurtinib	BRD-A27376179-001-01-3	FLT3 inhibitor, growth factor receptor inhibitor, JAK inhibitor	targeted cancer	-3.58074	-1.73692	-4.07427	-0.912904	-4.95985	-4.09622	-4.58841	-4.80801	-2.71755	-3.25976	-3.17946	-6.44663	-4.54395	-2.90924	-4.41161	-1.40063	-2.56012	-1.96942	-2.9276	-5.33963	-2.99512	-5.06637	-4.47959	-3.74136	-3.90382	-5.87773	-4.34622	-4.05708	27	ACTIVE
tolperisone	BRD-A27732521-003-08-3	voltage-gated sodium channel blocker	noncancer	-1.22375	-1.4196	0.0974348	-0.0440755	-0.488059	-0.454322	-0.750009	-0.737776	-0.236449	-0.826608	-0.6953	-0.173541	-0.607109	-0.246083	-0.292284	-0.85378	-0.984969	-0.394244	-0.353035	-0.224256	-0.990344	-0.661225	-0.484846	-0.469807	-0.30297	-0.0599251	-0.572399	-1.07796	3	ACTIVE
alexidine	BRD-A27883417-300-01-6	phosphatidylglycerophosphatase inhibitor	targeted cancer	-1.79626	-0.275305	-2.00632	-0.583311	-0.525428	-1.21095	-2.46326	-1.58083	-2.6835	-1.50655	-1.25518	0.272166	-1.61997	-2.05926	-0.47374	-2.33865	-1.97876	-1.09324	-1.19933	-0.943965	-1.08601	-1.89259	-1.94907	-0.470824	-1.07748	-1.87171	-2.48948	-0.222906	20	ACTIVE
prednisolone	BRD-A27887842-001-04-0	glucocorticoid receptor agonist	noncancer	-0.277758	-0.3618	-0.57947	-0.348023	-0.20698	0.190602	-1.44491	0.249195	-0.849705	0.139239	-1.06645	-1.05463	-0.192605	-0.179839	-0.282067	-0.12533	-0.431488	NA	-0.101977	-1.06005	0.176966	0.0778564	-0.612345	0.204868	-0.209917	-0.910981	-0.115923	-0.564955	4	ACTIVE
2-hydroxysaclofen	BRD-A27924917-001-03-3	GABA receptor antagonist	noncancer	0.957483	-0.409534	-0.268595	-0.683365	0.238935	-0.223893	-0.0272804	0.161437	-0.152445	0.265918	-0.968709	0.0623019	-0.391915	-0.375336	-0.324213	-0.0622424	0.207922	-0.0501438	0.557971	-0.674483	0.153481	-0.11424	-0.226755	0.0788298	-0.751218	0.227214	-0.607979	-0.626005	0	NON-ACTIVE
arotinolol	BRD-A28044053-001-01-7	adrenergic receptor antagonist	noncancer	0.920084	-0.268361	0.172918	0.664419	-0.100202	0.216402	0.463472	0.185879	-0.470802	0.0850742	1.02146	0.370893	-0.77563	0.357511	0.803911	-0.0631824	-0.307404	-0.589431	-0.656272	-0.591775	-1.07109	-0.0481076	-0.435187	-0.401975	-0.437164	0.396789	-0.521058	-0.589435	1	NON-ACTIVE
aminomethyltransferase	BRD-A28318179-003-08-5	nitric oxide synthase inhibitor	noncancer	-0.141426	0.49179	-0.149895	-0.148009	-0.27639	0.0748841	-0.737534	0.289837	0.284954	0.69101	0.661362	-0.0752076	-0.0694709	0.169644	-0.0511344	-0.011497	-0.1531	-0.485341	0.530935	-0.287534	-1.37615	0.0139667	0.0104266	-0.10104	-0.173655	-0.306751	-0.266659	0.0545291	1	NON-ACTIVE
MTPG	BRD-A28329383-001-02-1	glutamate receptor antagonist	noncancer	-0.45549	-0.850437	-1.30797	-0.667434	-0.429932	0.127154	-0.929635	0.0536522	-0.236381	-0.421042	0.522606	0.0370289	-0.110093	-0.0830549	-0.284039	-0.228788	-0.532755	-0.489803	-0.512631	-1.12216	-0.676572	-0.514492	-0.655722	-0.622311	-0.281827	-0.669702	-0.03634	-0.671371	2	NON-ACTIVE
PKI-179	BRD-A28467416-002-01-0	mTOR inhibitor, PI3K inhibitor	targeted cancer	-3.29862	-3.61073	-3.18161	-2.14746	-4.93147	-2.34046	-2.38805	-2.28974	-4.52368	-4.75397	-2.29127	-4.16022	-2.84545	-5.32257	-3.61164	-4.05577	-4.04715	-5.90641	-2.27745	-5.2919	-2.66273	-4.54439	-4.54976	-1.47249	-3.21806	-4.24096	-3.29964	-2.69466	28	ACTIVE
selegiline	BRD-A28545468-003-16-6	monoamine oxidase inhibitor	noncancer	-0.240472	0.189749	-0.00302317	-0.000389832	-0.115808	0.105367	0.229846	0.285311	-0.171471	0.514399	-0.889736	0.109813	0.0157919	0.490843	-0.358323	0.0478387	0.0228234	-0.0524389	0.615455	-0.187041	-0.207246	0.0641204	-0.230323	0.181878	-0.362201	0.159322	-0.519152	0.477649	0	NON-ACTIVE
tetrahydrozoline	BRD-A28856712-003-26-0	adrenergic receptor agonist	noncancer	0.320629	0.306059	0.296556	0.560881	0.58482	0.387116	-0.185897	0.291858	0.409681	0.473026	0.371374	0.328633	0.021027	0.0932293	0.228658	-0.145296	0.481509	0.323825	-0.669644	-0.350742	0.978833	0.25625	-0.180821	0.230413	0.300643	0.273031	0.263626	0.31058	0	NON-ACTIVE
proxyphylline	BRD-A28887267-001-19-3	NA	noncancer	-0.144939	0.365455	0.327968	0.468497	0.254083	0.220705	0.361083	0.246946	0.317977	0.274563	0.183239	0.0138908	-0.0251267	-0.00421457	0.531308	0.0351538	0.454508	-0.133981	-0.33438	0.274153	0.378049	0.591299	0.0897875	0.137803	0.339165	-0.250648	0.565734	-0.0104312	0	NON-ACTIVE
trichlormethiazide	BRD-A28940325-001-24-0	chloride channel blocker	noncancer	-0.102491	0.104958	-0.172913	0.318642	0.0663872	0.211215	0.359145	0.234972	0.212891	0.149561	0.0755381	0.0159952	-0.0190087	0.457682	0.0476809	0.258711	0.206007	0.281031	0.511556	0.289107	0.636269	0.315186	0.0684264	0.322467	-0.901643	0.310157	0.596181	-0.475629	0	NON-ACTIVE
centpropazine	BRD-A28958257-001-01-2	inositol monophosphatase inhibitor	noncancer	-0.617148	-0.233292	0.0555174	0.0477024	-0.567668	-0.498085	0.123133	0.260671	-0.270546	0.228382	0.487354	0.298579	-0.185634	-0.0125219	0.157942	-0.482365	0.22041	-0.388063	-0.214915	-0.502257	0.0912383	0.104489	-0.773224	-0.133255	0.430977	0.163333	-0.361043	0.427613	0	NON-ACTIVE
puromycin	BRD-A28970875-300-04-9	protein synthesis inhibitor	noncancer	-2.74608	-3.48752	-3.01296	-3.16282	-4.52781	-4.3113	-3.76148	-4.18055	-4.64514	-3.00582	-2.29822	-0.602275	-3.44147	-3.30872	-4.4716	-2.82196	-4.30229	NA	-2.39301	-2.12101	-3.59394	-4.21283	-2.60078	-4.38231	-2.53653	-3.28029	-0.945902	-3.82912	25	ACTIVE
ethisterone	BRD-A29111201-001-04-8	progestogen hormone	noncancer	0.451206	0.344927	0.738304	0.491227	0.374314	0.302784	-0.534029	0.290669	0.0540934	0.00384963	0.756737	0.274434	0.459251	0.226155	0.864468	0.523777	0.427346	0.209675	-0.341626	-0.0285302	0.0968214	0.311832	-0.0846501	0.0679669	0.622085	0.463741	-0.0405948	0.554672	0	NON-ACTIVE
acebutolol	BRD-A29260609-003-26-0	adrenergic receptor antagonist	noncancer	0.296436	0.0520704	0.0915664	-0.227354	-0.0477084	0.0948032	-0.0214101	-0.17351	-0.141526	0.428939	-0.164821	-0.153005	-0.0645129	0.350788	0.213562	0.371901	-0.0193035	0.0315229	-0.23431	0.200146	0.285223	-0.0491072	-0.0414079	0.0263599	-0.093967	0.226651	-0.0354768	-0.301397	0	NON-ACTIVE
clorprenaline	BRD-A29281099-003-03-2	adrenergic receptor agonist	noncancer	0.0117588	0.253799	0.276087	-0.690513	0.247298	-0.317134	-0.692197	-0.497685	0.195643	-0.232974	-0.186651	0.0625306	-0.263261	-0.275945	-1.38587	0.0213529	0.472846	0.0908878	0.403782	-0.186677	0.413876	-0.178718	-0.229748	-0.140928	-0.836994	-0.412523	0.0747213	-0.119429	1	NON-ACTIVE
PCA-4248	BRD-A29289453-001-04-7	platelet activating factor receptor antagonist	noncancer	0.941628	0.133285	0.202982	0.263646	0.278138	-0.00282968	0.294164	0.246695	-0.0113091	-0.099045	-0.69389	-0.654523	0.12931	0.684195	-0.263017	-0.183421	0.175316	-0.00465821	0.263488	0.105627	-0.804119	0.00251943	0.103612	0.0392067	-0.538021	0.224271	0.259383	0.283218	0	NON-ACTIVE
dropropizine	BRD-A29349577-001-23-0	antitussive	noncancer	-0.0911438	0.236442	0.00256834	0.107204	0.628104	-0.134436	0.0360614	0.390674	0.26479	-0.280064	-0.324416	-0.0361918	0.0975468	0.243115	0.720626	0.103466	0.144246	0.493343	0.0676628	-0.306583	0.761881	0.0543115	0.246524	-0.126216	0.129121	-0.476928	0.456025	-0.293562	0	NON-ACTIVE
carbinoxamine	BRD-A29426959-050-13-2	histamine receptor antagonist	noncancer	-0.325487	0.316454	-0.119185	-0.0130102	0.111993	0.24896	0.323236	0.139216	0.108408	-0.173733	-0.556118	-0.129786	0.169116	-0.0260148	-0.210671	-0.0153523	0.309212	-0.0284262	0.518091	0.319652	-0.0135717	0.164537	0.356707	0.0428817	0.674031	0.307773	0.0825021	0.0938629	0	NON-ACTIVE
bicalutamide	BRD-A29485665-001-12-8	androgen receptor antagonist	targeted cancer	-0.279698	-0.315175	-0.44752	-0.336043	-0.140912	-0.0204881	-0.904359	-0.755433	0.0830052	-0.392392	0.339116	-0.493813	-0.017254	0.0402525	-0.0041088	-0.503533	-0.0298639	-0.348145	0.0782902	-0.0454928	0.431359	-0.347565	-0.371948	-0.380005	-0.396232	-0.763539	-0.610124	-0.830651	0	NON-ACTIVE
acifran	BRD-A29520968-001-02-7	cholesterol inhibitor	noncancer	0.326085	0.423069	0.419296	0.416681	0.466466	0.206465	-0.197816	0.0913295	0.32773	0.283472	-0.255771	-0.151753	-0.00285921	0.475821	0.245145	0.344745	0.401067	-0.285757	-0.27595	-0.478402	-0.56951	0.434628	-0.131268	-0.177827	1.1856	0.250967	0.342975	-0.0352088	0	NON-ACTIVE
anisodamine	BRD-A29623586-001-01-3	lipid peroxidase inhibitor	noncancer	-0.010184	0.430859	-0.0825886	0.0660097	0.00803019	0.143509	-0.381815	-0.204455	0.0322616	-0.0775743	-0.162979	-0.420578	0.0993062	-0.50664	-0.0118562	-0.452678	0.243121	-0.248685	-0.0416844	-0.277369	-0.24026	-0.0395549	-0.00737504	-0.177869	0.140526	-0.0703647	0.0556745	0.0765003	0	NON-ACTIVE
nomifensine	BRD-A29644307-050-17-0	dopamine uptake inhibitor, noradrenaline uptake inhibitor	noncancer	-0.0104029	0.121114	0.337742	0.221566	-0.078999	-0.210992	-0.137283	-0.197532	-0.0209614	-0.49378	0.0615891	-0.0955637	0.103992	0.102413	-0.720901	-0.119608	-0.101626	0.120303	-0.33852	0.592264	-1.18545	-0.134545	-0.427471	-0.129631	0.153891	-0.104598	0.561171	0.60655	1	NON-ACTIVE
17-hydroxyprogesterone-caproate	BRD-A29731977-001-04-5	progesterone receptor agonist	targeted cancer	0.165909	-0.076381	0.00846306	-0.167403	-0.241632	-0.299816	-0.032959	-0.0362682	0.181955	0.015825	-0.109198	-0.0293209	-0.526904	-0.0213406	0.0879097	-0.172258	0.218192	-0.350789	0.419252	-0.145681	0.188492	-0.348716	0.175106	-0.347474	-0.528487	-0.148844	-0.830326	-0.00251868	0	NON-ACTIVE
disopyramide	BRD-A29734509-011-13-6	sodium channel blocker	noncancer	0.48839	0.12521	0.151957	-0.00702465	0.408088	-0.137414	0.0821603	0.295706	-0.202972	0.00304595	0.278578	-0.147172	-0.178698	0.110362	-0.375281	-0.00961859	0.0294746	-1.049	0.134747	-0.0456022	0.0746772	0.137124	-0.156019	0.134647	-0.605261	-0.50875	-0.294203	-0.356022	1	NON-ACTIVE
ABT-202	BRD-A29844814-300-01-5	acetylcholine receptor agonist	noncancer	0.76912	0.641584	0.54245	0.13748	0.738374	0.318365	0.850918	0.55488	0.512772	0.456877	0.182756	0.0969851	0.495894	0.192454	0.398164	0.378278	0.433752	0.0154582	-0.117421	0.574886	-1.11957	0.645925	0.178305	0.386285	0.08292	0.483381	0.597616	0.744984	1	NON-ACTIVE
lorglumide	BRD-A29854054-236-12-6	CCK receptor antagonist	noncancer	0.973875	0.4153	0.0990067	0.462351	0.469271	0.550925	0.117568	-0.0231111	0.487553	0.221479	-0.208645	-0.138793	-0.0448286	0.187857	0.607345	0.528433	0.399142	-0.177417	0.0354469	-0.249412	-0.37273	0.445253	0.222946	-0.252001	0.504764	-0.0134296	0.310114	0.0337431	0	NON-ACTIVE
proxodolol	BRD-A29944538-003-08-3	adrenergic receptor antagonist	noncancer	-0.376104	0.284826	-0.48694	-0.713709	-0.425286	-0.311686	-0.260352	-0.101587	-0.693178	-0.496225	-0.262624	-0.360489	-0.57607	-0.643827	-1.04144	0.179068	-0.357557	-0.396938	-0.368835	-0.562165	0.126699	-0.286324	-0.662616	-0.482852	-0.3719	-0.46529	0.0161363	0.0302488	1	NON-ACTIVE
amikacin	BRD-A30051119-002-01-8	bacterial 30S ribosomal subunit inhibitor	noncancer	-0.516141	-0.490945	-0.0577184	0.00370406	-0.158067	-0.00113806	0.26635	0.100244	0.180025	-0.45346	0.635903	-0.0998658	-0.144251	-0.191976	-0.719018	-0.514482	-0.195281	-0.262415	0.0824936	-0.311147	-2.08621	-0.091561	0.156055	-0.265718	0.337032	0.0700814	0.0207478	-0.113631	1	NON-ACTIVE
ethotoin	BRD-A30205217-001-11-2	hydantoin antiepileptic	noncancer	0.605343	0.71242	0.393179	0.168938	0.131258	-0.0666269	0.42084	-0.0990901	-0.287544	0.186034	0.0641678	-0.0755698	0.21127	0.249829	0.326256	0.0591736	0.0747241	0.0895955	-0.155871	0.0364791	1.12912	0.457807	0.253018	0.0878245	0.818995	0.462067	0.536255	-0.211071	0	NON-ACTIVE
edelfosine	BRD-A30403214-001-03-3	phospholipase inhibitor	targeted cancer	-0.208867	0.229766	0.57033	0.152649	0.0984952	0.12896	-0.0515475	0.167534	0.166911	0.551333	-0.142973	-0.277729	0.096444	0.538525	0.184786	0.26395	0.447694	-0.107785	-0.140097	0.185801	0.086897	0.29575	0.211443	0.0874046	0.295259	0.440162	0.241534	0.786542	0	NON-ACTIVE
tiletamine	BRD-A30582499-003-05-1	glutamate receptor antagonist	noncancer	-0.250555	-0.723279	-0.170386	-0.140163	-0.592422	-0.325271	-0.0825309	-0.019778	-0.39247	-0.408113	-0.971102	-0.279622	-0.336435	-0.0666465	0.0121354	-0.388886	0.150734	NA	0.228711	-0.340395	0.309386	-0.133777	-0.561852	-0.600704	0.0333442	0.114481	-0.93495	-0.867406	0	NON-ACTIVE
MR-16728	BRD-A30590053-003-02-9	acetylcholine release enhancer	noncancer	1.31505	0.570676	0.538021	-0.0921884	0.00459827	-0.324645	0.156893	0.505983	-0.137062	0.103601	0.362896	0.294853	-0.21512	0.0742893	0.662275	-0.114368	0.176094	0.0815805	0.59417	-0.184684	-0.0983146	0.150637	-0.0628947	-0.0489394	0.0160394	0.162377	-0.112684	0.162309	0	NON-ACTIVE
LFM-A13	BRD-A30655177-001-14-0	Bruton's tyrosine kinase (BTK) inhibitor	targeted cancer	-0.695847	-0.0345275	-0.16788	0.0332628	0.21811	-0.192349	0.814125	-0.177206	-0.287619	0.21372	-0.321128	0.325373	0.144035	-0.986941	0.405545	-0.275476	0.485188	-0.00640958	-0.949117	-0.945311	-0.544404	-0.271643	-0.0127114	-0.362902	-0.379831	-0.12798	-0.409104	-0.434794	0	NON-ACTIVE
diperodon	BRD-A30693873-003-12-8	local anesthetic	noncancer	-0.333297	-0.141949	-0.00183749	-0.720564	-0.0598337	-0.188395	0.0172005	0.00342315	0.0849948	-0.0453302	0.0762717	-0.235262	-0.169617	0.230936	-0.03151	-0.0879774	0.0542629	-0.00806029	0.71784	0.215234	0.106616	0.213887	-0.0200879	-0.304651	-0.800583	-0.597375	0.0794367	-0.0385159	0	NON-ACTIVE
ganglioside-gm1	BRD-A30703952-201-01-2	NA	targeted cancer	-0.119987	0.606844	0.268157	-0.238484	0.0646137	-0.519085	-0.572708	-0.125667	0.226663	-0.207921	-0.275101	-0.0654974	-0.102154	0.284965	0.0915517	-0.0425155	-0.126838	-0.353404	0.252076	-0.316855	0.60553	-0.139501	0.103265	-0.424043	-0.316439	-0.227626	-0.540247	-0.396181	0	NON-ACTIVE
felodipine	BRD-A30815329-001-10-5	calcium channel blocker	noncancer	0.613066	0.2007	0.87803	0.900477	0.292869	0.266742	0.556939	0.690574	0.649859	0.813239	0.42714	0.202679	0.549136	0.629652	0.10785	0.394741	0.208832	0.113889	0.567447	0.426712	0.520403	0.351147	0.374623	0.542601	0.177456	0.476572	0.308949	0.179896	0	NON-ACTIVE
florfenicol	BRD-A30886737-001-02-9	protein synthesis inhibitor	noncancer	-0.852017	0.233031	-0.131035	0.361851	-0.167514	-0.241438	-0.836277	-0.849159	-1.07556	-0.27689	0.550333	-0.290194	-0.504021	-0.374265	0.395295	-1.05795	-0.799651	-0.445754	-0.0188125	0.423723	-0.0371699	-0.549929	-0.189113	0.552324	-0.293753	-0.384865	-0.264575	-0.0922858	2	NON-ACTIVE
GDC-0834	BRD-A30984645-001-01-5	Bruton's tyrosine kinase (BTK) inhibitor	targeted cancer	0.967032	0.40806	0.496846	0.901821	0.931204	0.319283	1.07296	0.606533	0.795286	0.633607	-0.376737	-0.0528656	0.409083	0.351356	1.24164	0.342624	0.46662	0.352485	0.364832	0.256039	-0.0588173	0.606197	0.16107	-0.167164	0.932276	-0.242759	0.544554	-0.828831	0	NON-ACTIVE
mozavaptan	BRD-A31095847-001-02-3	vasopressin receptor antagonist	noncancer	0.824903	0.533452	1.20247	1.23506	-0.127827	0.504333	0.934079	-0.921289	0.998031	-0.558626	0.24493	-0.0759144	-0.541248	0.520831	1.1598	-0.680219	-0.421609	-0.545481	0.469525	0.595379	-0.680127	0.369957	1.2355	1.18328	-0.270406	-0.557476	-0.778627	0.955554	0	NON-ACTIVE
fluoxetine	BRD-A31159102-003-30-4	selective serotonin reuptake inhibitor (SSRI)	noncancer	0.0752625	-0.0443296	0.113651	-0.0145926	-0.313974	0.345985	0.0170165	0.104906	0.249113	0.302721	-0.174156	-0.187967	-0.409076	0.414471	0.273242	0.0381188	-0.166157	-0.251521	0.45315	-0.156836	-1.53988	0.242562	-0.133273	0.167825	0.380952	0.309219	0.0911357	0.336312	1	NON-ACTIVE
monostearin	BRD-A31454688-001-01-6	NA	noncancer	0.21516	0.229774	-0.290331	-0.194455	0.23508	0.0691617	-0.199754	0.144989	-0.0315944	0.216139	0.362705	-0.116852	0.0593255	-0.272187	0.27166	0.324801	-0.120773	-0.279215	-0.447111	-0.343678	-0.262528	-0.0173913	-0.438071	-0.101087	0.292589	0.205211	0.380403	-0.0076319	0	NON-ACTIVE
methocarbamol	BRD-A31521121-001-26-4	muscle relaxant	noncancer	0.629277	0.0271382	0.282539	-0.0821295	0.48368	0.0660015	-0.422842	-0.229308	0.165999	0.633035	0.148517	0.317898	NA	-0.010438	0.85372	0.125628	-0.195798	-0.398908	-0.424647	-0.106635	-0.220572	0.233078	0.286194	0.360917	0.373465	-0.170698	0.976227	0.494474	0	NON-ACTIVE
isoflurane	BRD-A31564021-001-01-8	inhaled anaesthetic	noncancer	0.829165	-0.0272495	-0.315566	-0.453769	0.12381	-0.133853	-0.28238	-0.586057	-0.00723726	-0.100035	1.09811	0.207823	-0.368512	0.314427	0.320834	0.575387	-0.109905	0.239287	-0.819976	-0.68649	-0.732439	-0.25224	-0.188421	-0.234937	-0.193139	-0.647278	-0.0152414	0.741269	0	NON-ACTIVE
procyclidine	BRD-A31800922-003-25-1	acetylcholine receptor antagonist	noncancer	-0.339637	-0.223047	0.104723	-0.0438696	-0.220997	-0.331584	-0.106058	-0.13011	-0.0501074	-0.222911	0.749973	-0.500769	-0.417889	-0.167175	-0.225323	-0.0775824	0.0138286	NA	-0.195343	-0.119156	-0.250363	-0.176845	-0.365209	-0.0608981	0.271594	0.0104223	0.380703	-0.162063	0	NON-ACTIVE
miltefosine	BRD-A31811760-001-06-7	membrane integrity inhibitor	noncancer	0.58318	0.0679472	0.0618413	-0.490758	-0.381728	-0.651411	-0.0162337	0.147544	0.324241	-0.0934265	-1.15626	0.689995	-0.0967355	0.178165	-0.0448471	-0.143308	0.107683	-0.195351	-1.28254	-0.55554	-0.912841	0.334214	-0.230601	-0.29789	-0.110671	0.00920349	0.0058618	0.442094	2	NON-ACTIVE
adenosine-triphosphate	BRD-A31990649-304-02-3	adenosine receptor agonist	noncancer	-0.268057	0.157248	-0.300171	-0.245706	0.10395	-0.496217	0.0139737	-0.483793	0.0264035	-0.124094	0.640473	-0.320372	0.0734117	-0.0444293	-0.382331	-0.416749	-0.413891	0.0542874	-0.116828	-0.137631	-0.838034	0.0329195	-0.250423	-0.688138	-0.387738	-0.814027	0.426814	-0.319377	0	NON-ACTIVE
methiopril	BRD-A32172948-001-07-6	angiotensin converting enzyme inhibitor	noncancer	-0.934712	0.552995	-0.107433	-0.0537211	0.103249	0.0886001	-0.2209	-0.133281	-0.201087	-0.180343	-0.240964	0.181561	-0.112141	-0.492545	0.0207432	-0.444012	0.214857	-0.530624	-1.14964	-0.467045	-0.135601	0.107265	-0.239369	-0.37007	-0.555358	0.0997256	0.603161	-0.273226	1	NON-ACTIVE
VGX-1027	BRD-A32269193-001-01-5	tumor necrosis factor receptor antagonist	noncancer	0.0696056	0.300059	0.336438	-0.673737	-0.247795	-0.528924	-0.435566	0.52826	0.686474	0.064497	0.305851	-0.130249	-0.0471334	0.0721836	-0.439495	-0.0303359	-0.165006	-0.671352	0.494688	-0.580499	-0.885278	-0.347592	-0.807928	0.0491334	0.323306	-0.386069	0.0779983	0.0585245	0	NON-ACTIVE
trandolapril	BRD-A32505112-001-04-4	angiotensin converting enzyme inhibitor	noncancer	-0.11409	0.113869	0.241286	-0.239774	-0.150277	0.000465878	0.0139882	-0.0462728	0.0752392	0.144788	-0.256628	0.121857	-0.0397407	0.455402	0.433581	0.125036	-0.187496	-0.133268	0.367998	-0.522743	-0.709344	-0.01984	-0.563568	-0.00327482	-0.299761	-0.579957	0.168936	-0.352281	0	NON-ACTIVE
letosteine	BRD-A32597168-001-03-6	mucolytic agent	noncancer	-0.361862	-0.00162769	0.0335755	-0.0896003	0.0218418	-0.314866	0.102344	0.0690133	0.0666917	0.281261	0.32688	0.178029	0.128359	-0.360496	0.310589	-0.231551	-0.636868	-0.188401	-0.355869	-0.309773	1.23612	-0.00861409	-0.175712	-0.14728	-0.672293	-0.65401	0.174077	-0.491227	0	NON-ACTIVE
aceclidine	BRD-A32673558-003-03-9	acetylcholine receptor agonist	noncancer	-0.0342019	0.320221	0.0413445	-0.0748643	0.276917	-0.400125	-0.512355	-0.00919352	-0.274046	0.549035	-0.455398	-0.157519	0.134623	-0.000182993	0.148948	0.191557	0.300829	0.0550665	0.876242	-0.354126	0.354141	0.0738472	0.0596736	0.193805	-0.601865	-0.509457	0.52808	-0.0258692	0	NON-ACTIVE
heptaminol	BRD-A32988684-003-08-7	vasoconstrictor	noncancer	0.605689	-0.489421	-0.0359058	0.173779	-0.305304	0.124372	0.0591214	0.155035	0.219615	-0.134231	-0.141826	-0.0280387	-0.126249	-0.00203766	-0.739045	-0.389329	-0.233088	0.0803454	0.230144	-0.0813917	0.676074	-0.674725	-0.129875	-0.185743	-0.687373	0.00400197	-0.111567	-0.714818	0	NON-ACTIVE
tioconazole	BRD-A33084557-001-06-6	sterol demethylase inhibitor	noncancer	-0.222439	0.0407823	-0.0917864	-0.569886	-0.00527984	0.0887697	0.0302557	-0.0397103	0.188663	-0.0137304	-0.736184	-0.246544	-0.269921	-0.203058	0.195458	-0.0185095	-0.507735	-0.168898	-0.73496	0.0628351	0.672467	-0.0211229	0.0228042	0.510698	0.103611	-0.92956	-0.466127	0.0528899	0	NON-ACTIVE
sotalol	BRD-A33168282-003-18-0	adrenergic receptor antagonist	noncancer	0.64676	0.242938	0.161435	0.261376	0.345527	0.191426	0.145618	-0.118051	0.0099279	0.0738964	-0.174702	-0.125097	0.146996	0.203777	-0.2723	0.203309	0.401121	-0.134149	-1.10075	-0.188407	-0.181035	0.182495	-0.0395859	0.0647656	-0.360807	0.144048	0.452493	-0.160414	1	NON-ACTIVE
oxfendazole	BRD-A33447119-001-10-8	anthelmintic agent	noncancer	0.312703	-0.933453	-0.72407	-0.086701	0.0955936	-0.634049	-1.3561	0.369202	-0.243445	-0.380227	-0.789018	0.0255534	-0.418035	0.150635	-0.0605375	0.130675	-0.077327	-0.466026	-0.19462	-0.176904	-0.189084	-0.234028	-0.038929	0.240446	-0.612506	-0.793717	-0.46964	-0.741444	1	NON-ACTIVE
N-benzylnaltrindole	BRD-A33514596-003-01-2	opioid receptor antagonist	noncancer	-0.243568	-0.544694	-0.0887864	0.00733111	-0.33867	0.21763	0.304132	0.0106558	0.610947	0.263467	0.141854	-0.0378347	-0.263558	0.133077	0.435861	-0.228981	0.344323	-0.468208	0.661173	0.0622978	0.577273	0.0159166	-0.354527	-0.266239	0.641429	0.214902	-0.433317	0.470853	0	NON-ACTIVE
zidovudine	BRD-A33692381-001-01-9	nucleoside reverse transcriptase inhibitor	noncancer	0.350306	-0.381206	0.215049	0.307955	-0.222628	-0.100437	0.70106	0.56001	0.556131	0.205351	-0.0715574	-0.180301	0.301576	0.287201	0.249607	0.391434	0.124732	-0.340981	0.330123	-0.00953337	0.563806	0.605081	-0.194799	0.225764	1.3313	0.047076	1.04894	0.194273	0	NON-ACTIVE
fenticonazole	BRD-A33697453-008-02-4	bacterial cell wall synthesis inhibitor	noncancer	-0.228847	-0.376027	0.0159582	-0.116105	-0.101758	0.248499	0.386324	0.0819479	0.0589772	0.0149137	-0.514582	0.268632	-0.140788	-0.353693	-0.326024	-0.384892	0.171484	0.0344921	-0.409817	0.279956	0.136803	-0.187026	-0.168434	-0.0501676	-0.352885	-0.134267	0.476378	-0.271999	0	NON-ACTIVE
metixene	BRD-A33711280-003-03-1	acetylcholine receptor antagonist	noncancer	0.72494	-0.292289	-0.228864	0.0831653	-0.259428	0.190231	-0.284776	0.51541	0.580446	0.237174	0.328566	0.0633964	-0.189942	-0.168584	-0.285887	0.221256	0.179609	-0.125917	-0.0664703	0.282686	0.180308	0.331379	0.0115051	-0.00483638	-0.112122	0.426178	0.132753	0.353905	0	NON-ACTIVE
suprofen	BRD-A34006693-001-15-4	cyclooxygenase inhibitor	noncancer	-0.180468	0.358431	-0.41541	-0.0485377	0.263688	-0.0756039	0.213129	0.0691978	0.33292	-0.194675	-0.117029	0.105332	0.00817843	0.607464	0.0356913	-0.116151	0.201322	-0.086734	-0.810251	-0.200968	-0.09616	0.228737	0.237451	0.00748723	0.031715	-0.67198	0.019336	0.366297	0	NON-ACTIVE
suloctidil	BRD-A34205397-001-04-5	adrenergic receptor antagonist	noncancer	0.56998	0.144771	-0.00826739	0.248386	0.0178143	-0.0449015	-0.650748	-0.240673	0.0588957	0.225689	-0.131665	-0.0894017	-0.151696	0.0483001	0.137912	0.00237022	0.103755	-0.0289291	-0.259004	-0.302522	-0.143981	0.213171	-0.382389	-0.380803	0.190632	-0.396544	-0.225528	-0.487169	0	NON-ACTIVE
rolipram	BRD-A34255068-001-34-5	phosphodiesterase inhibitor	noncancer	0.112893	-0.0938633	0.135595	-0.312944	-0.118007	-0.0829669	-0.0160332	0.234485	0.330423	-0.192554	0.507582	-0.258854	0.0376221	-0.376433	-0.418332	-0.528866	-0.163735	0.385165	0.256866	-0.311569	0.106988	-0.0603322	-0.385509	-0.0429731	-0.908829	0.131327	0.0998901	-0.862695	0	NON-ACTIVE
sarpogrelate	BRD-A34358106-003-01-6	serotonin receptor antagonist	noncancer	0.00121146	-0.375272	-0.0936446	-0.255655	-0.852161	-0.0326958	-0.018844	-0.914404	-0.62423	-1.44603	0.238408	-0.816049	-0.271976	-0.888677	-0.0779261	-0.0586473	0.137857	-0.252146	0.172347	-0.101009	-1.55279	-0.0365353	-0.186472	-0.0953361	-0.290189	-1.06652	0.146143	-0.47134	3	ACTIVE
AMPA-(RS)	BRD-A34716233-004-03-5	glutamate receptor agonist	noncancer	0.174272	0.332227	0.360434	0.516996	0.0087602	-0.0433766	-0.126325	0.156745	-0.36366	0.159393	0.128081	0.0398868	-0.10693	0.0367909	-0.0454221	0.0314085	0.038354	-0.553762	-0.366586	-0.0315174	1.00312	0.372425	-0.192675	0.0260559	0.667032	0.560471	0.142772	-0.229341	0	NON-ACTIVE
homosalate	BRD-A34751532-001-06-9	HSP inducer	noncancer	0.273605	0.202001	-0.386825	-0.454401	-0.110056	-0.143914	-0.215315	0.036522	0.00277245	0.0472008	-0.0756036	0.215259	0.196275	0.459815	0.175029	0.112782	0.309615	-0.259592	-0.0376732	-0.169028	0.935478	-0.271716	-0.174783	-0.6429	-1.31523	-0.093163	0.690334	0.637239	1	NON-ACTIVE
sphingosylphosphorylcholine	BRD-A35379661-001-04-6	gene expression stimulant	targeted cancer	-0.116345	0.205898	0.0764385	0.199057	0.139866	0.0321953	0.280184	-0.25279	0.0581863	0.386194	0.815394	0.00526033	-0.233583	-0.623444	-0.149723	0.288104	0.184999	-0.0331951	-0.0502535	0.0600397	-0.172347	0.498672	-0.245756	-0.0907778	-0.386557	0.125977	0.197793	-0.0361755	0	NON-ACTIVE
CGP-37157	BRD-A35623999-001-05-7	mitochondrial Na+/Ca2+ exchanger antagonist, sodium/calcium exchange inhibitor	noncancer	-0.931984	-0.501681	-0.45327	0.312105	0.128039	0.109691	-0.568107	0.162554	0.079743	-0.0629088	-0.118832	-0.0909974	-0.028765	0.137165	-0.0174733	0.0152624	0.06108	0.0285841	-0.111902	0.0374204	0.739613	-0.106937	-0.112235	-0.235893	0.183222	0.19498	-0.0607565	0.452195	0	NON-ACTIVE
troventol	BRD-A35868371-005-01-6	NA	noncancer	-0.00136382	-0.732115	0.00443079	-0.173793	-0.357585	-0.232973	0.201117	0.0423767	0.0933557	0.157439	-0.990299	-0.0149838	-0.106157	0.398075	0.151922	-0.629918	-0.0785528	-0.166049	0.725352	-0.2186	0.531847	-0.0962696	-0.585405	0.162586	0.235913	0.205646	-0.408717	-0.451851	0	NON-ACTIVE
pregnenolone-succinate	BRD-A35912562-001-02-8	GABA receptor negative allosteric modulator	noncancer	0.542616	0.211378	0.556634	0.137601	0.423943	0.613639	-0.282812	0.308476	0.340535	0.751012	0.375458	0.199481	0.186157	0.46478	0.768822	0.416832	0.439269	0.0298834	0.667534	-0.128755	1.24495	0.489104	0.102101	-0.00161075	0.393724	-0.143326	0.578071	0.322044	0	NON-ACTIVE
amcinonide	BRD-A36010170-001-04-0	glucocorticoid receptor agonist	noncancer	-0.0976469	0.0345152	0.114361	-0.102538	-0.0385062	0.336223	-1.0853	0.361131	-0.868175	-0.305374	0.396645	-0.0092036	0.290889	0.0649133	0.130776	0.264656	0.287322	0.0909783	0.159204	-0.629988	0.430398	-0.215437	-0.248866	0.304567	-0.29754	-0.265673	0.352991	0.181335	1	NON-ACTIVE
bruceantin	BRD-A36057565-001-01-0	protein synthesis inhibitor	targeted cancer	-3.47483	-3.35812	-4.17228	-3.25098	-3.60234	-4.02344	-3.0731	-4.52388	-4.84525	-4.71995	-2.19481	-4.57949	-5.15673	-5.5753	-4.17748	-4.9282	-4.25409	-3.37344	0.436952	-3.09497	-3.27299	-3.07259	-6.12137	-3.02009	-3.15409	-5.35461	-3.64339	-4.54777	27	ACTIVE
remacemide	BRD-A36074203-003-07-6	glutamate receptor antagonist	noncancer	0.981927	0.487592	0.113744	-0.229192	0.241199	-0.159318	0.0496265	0.0354028	-0.077307	-0.444376	-0.0392431	0.531446	0.278229	0.327563	-0.124554	-0.0579221	-0.0658551	-0.330771	0.706483	0.122002	0.276677	0.219391	0.334669	0.0587007	-0.446226	-0.49645	0.298579	-0.0995	0	NON-ACTIVE
sulfinpyrazone	BRD-A36217750-001-16-3	uricosuric blocker	noncancer	0.37095	-0.146554	0.0719905	0.280258	0.214477	-0.317433	0.121499	0.262978	0.642633	0.404665	0.188931	0.157116	0.135176	0.223607	0.269793	0.13587	0.412162	0.171409	0.729447	0.38482	-0.0950441	-0.217819	0.0223015	0.238871	0.151042	0.10473	0.421072	-0.105598	0	NON-ACTIVE
buphenine	BRD-A36267905-003-18-4	adrenergic receptor agonist	noncancer	-1.63304	-1.4204	-1.62886	-1.93246	-2.25517	-1.48344	-1.33793	-1.37098	-2.24565	-2.22051	-0.510062	-2.88882	-1.88624	-2.32811	-1.77325	-1.8768	-1.77826	NA	-0.665822	-2.3821	-1.23472	-2.04586	-1.40651	-1.40052	-1.16696	-1.91845	-1.26445	-1.80934	25	ACTIVE
necrostatin-1	BRD-A36318220-001-08-8	RIPK inhibitor	noncancer	0.823828	0.437378	0.490631	0.312293	0.707016	0.323926	0.61686	0.0182526	-0.215487	0.504268	0.618139	-0.178015	0.0702097	-0.00525328	-0.969498	0.216427	-0.439278	-0.0146735	0.861782	-0.0053026	0.49677	0.617685	0.553379	0.17354	-0.414725	0.376206	0.175219	0.452519	0	NON-ACTIVE
oprozomib	BRD-A36331462-001-02-1	proteasome inhibitor	targeted cancer	-4.55635	-4.02762	-3.46199	-4.04527	-5.87336	-5.47635	-4.5005	-2.30968	-5.1769	-2.56427	-2.06309	-6.30333	-4.09541	-5.869	-4.06403	-4.60325	-4.09472	-5.43182	-2.12359	-5.20579	-2.91209	-5.32154	-5.15601	-3.52479	-4.30987	-5.20012	-3.18075	-4.12396	28	ACTIVE
colistin-b-sulfate	BRD-A36456202-001-01-3	bacterial permeability inducer	noncancer	0.214553	-0.0865046	-0.44918	0.200175	-0.360543	-0.300127	0.534481	0.0393915	0.277181	-0.155172	-0.181987	-0.246122	-0.184122	0.411251	-0.11721	-0.228765	0.678165	NA	0.384706	-0.727346	-0.399421	-0.245409	-0.537961	-0.705362	-0.425252	0.0929306	0.349259	-0.762947	0	NON-ACTIVE
amfepramone	BRD-A37288617-003-02-2	adrenergic receptor agonist	noncancer	0.0211768	0.137442	0.150993	0.62283	0.187963	-0.168032	0.443757	0.277864	-0.137273	0.156355	0.377704	-0.441503	0.0769598	-0.0128342	0.138801	-0.0758607	-0.121547	-0.0840884	-0.976356	-0.458564	-0.0499884	-0.0727687	-0.224258	-0.264679	0.596379	0.0833818	0.546383	0.1679	0	NON-ACTIVE
BRL-52537	BRD-A37347161-003-02-6	opioid receptor agonist	noncancer	-0.56482	-0.0558298	-0.343367	-0.234646	-0.736685	-0.122689	-0.202296	-0.375144	0.162533	0.298416	0.431714	-0.268066	-0.130147	-0.224637	-1.05026	-0.293006	-0.772487	-0.931352	-0.125934	-0.564854	-1.34164	0.0974522	-0.277125	-0.464719	0.0695077	-0.625895	-0.110511	0.233775	2	NON-ACTIVE
amorolfine	BRD-A37390343-003-03-5	membrane integrity inhibitor	noncancer	-0.587883	-0.119252	-0.426833	-0.0751408	-0.233058	-0.112666	-0.204625	-0.377917	-0.624416	-0.38895	-0.319603	-0.0794018	0.38562	-0.77899	-0.216012	0.272847	-0.317465	-0.603197	0.583405	-0.152853	0.187734	-0.102902	-0.0881515	-0.200137	-0.453573	-0.0419042	0.271697	-0.364968	0	NON-ACTIVE
tulobuterol	BRD-A37441042-003-04-8	adrenergic receptor agonist	noncancer	-0.0218127	0.16422	-0.0868739	-1.30329	0.367651	-0.0974114	-0.464985	0.359743	-0.282274	-0.422387	-0.126294	-0.188306	-0.27143	-0.0477146	-0.418901	-0.143736	0.180423	-0.204168	0.623111	-0.474105	1.01005	0.0905466	-0.385325	-0.67901	-1.07631	0.26691	-0.367671	-0.84525	2	NON-ACTIVE
iocetamic-acid	BRD-A37492983-001-10-3	radiopaque medium	noncancer	0.706227	0.318277	0.0937475	-0.0397136	-0.455875	-0.0929802	-0.281314	-0.2679	-0.0291173	0.0754625	0.245548	-0.209553	-0.0539775	0.0469417	0.403877	0.0785612	0.329358	-0.126928	0.130558	-0.0810691	0.308258	-0.206819	0.269804	0.141655	0.53333	-0.285934	0.460995	-0.238233	0	NON-ACTIVE
SB-203580	BRD-A37704979-001-10-7	p38 MAPK inhibitor	noncancer	-0.640612	0.0137408	0.261665	0.00526002	-0.111899	-0.796799	-0.530345	-0.0795892	0.201289	-1.01796	-0.504916	-0.186614	-0.338832	0.0124254	0.490785	-0.00750745	-0.0527338	-0.227856	-0.28262	-0.0674182	-0.376605	-0.660754	-0.0180902	0.179293	-0.715009	0.184536	0.256198	0.205774	1	NON-ACTIVE
glafenine	BRD-A38076815-003-10-3	DeltaF508-CFTR Correctors	noncancer	-0.206566	-0.0280836	-0.0448299	0.39862	0.011155	-0.115737	-0.515803	0.0360383	0.12756	-0.0379099	0.612022	-0.0287597	0.0687543	0.670774	-0.110166	0.272835	0.631666	-0.19123	0.152277	-0.0890104	0.686784	0.270129	0.120747	0.123308	0.320988	0.119867	-0.205297	0.050447	0	NON-ACTIVE
metenkephalin	BRD-A38218502-001-01-2	immunostimulant	targeted cancer	-0.161467	-0.0703911	-0.397672	-0.154518	0.0802501	-0.259313	-1.17804	0.120838	0.361269	-0.166475	-0.337201	-0.143601	-0.19543	-0.165513	0.568992	0.0966331	0.467008	-0.470677	0.0424356	-0.64355	-0.532243	0.00380567	-0.212381	0.189246	-0.0685531	0.0977541	0.221879	0.326055	1	NON-ACTIVE
ketoconazole	BRD-A38350138-001-04-9	sterol demethylase inhibitor	noncancer	-1.0259	-0.0890087	-0.0248736	-0.303205	0.00843133	0.107979	0.234761	-0.150634	0.050728	-0.792626	0.230964	-0.161249	-0.21802	0.0926753	0.0824998	-0.0951617	NA	NA	0.590486	-0.159102	0.0397606	0.165595	-0.763782	0.141357	0.19498	-0.317348	-0.0847281	0.197205	1	NON-ACTIVE
timonacic	BRD-A38592941-001-02-7	antioxidant	targeted cancer	0.142335	-0.0724803	-0.302227	0.0232163	0.441675	0.430451	-0.460329	0.0788656	-0.646391	-0.336475	0.373803	0.0930494	-0.159012	0.294778	0.489933	0.163559	0.607878	-0.466988	0.142902	-0.192213	0.216575	-0.107178	-0.0922367	0.312988	0.0230531	-0.153315	0.705607	-0.25579	0	NON-ACTIVE
KU14R	BRD-A38747044-001-02-3	imidazoline receptor antagonist	noncancer	0.500683	0.812074	-0.219692	-0.28275	0.482963	-0.0632383	-0.328591	0.381408	-0.11816	0.215069	-0.462019	0.55463	0.327164	0.554946	0.27851	0.240528	-0.144648	0.148764	0.198269	0.0299814	0.280241	0.388554	0.0944658	0.217617	0.138521	0.439523	0.480294	0.255047	0	NON-ACTIVE
mosapride	BRD-A39052811-048-11-0	serotonin receptor agonist	noncancer	0.822593	0.611079	0.743699	0.682671	0.0897332	0.518236	0.275892	0.193718	0.246623	0.505999	0.203769	-0.130111	0.393644	0.360729	0.164659	0.239723	0.39483	0.35568	0.24559	0.112532	0.613324	0.568104	0.18744	0.584239	0.848512	0.395796	0.327729	-0.276369	0	NON-ACTIVE
methoxamine	BRD-A39189014-003-22-7	adrenergic receptor agonist	noncancer	0.879507	0.478204	0.131906	0.429434	-0.0714954	0.207738	0.263269	0.0589479	0.489763	0.0454241	1.25084	0.00401741	0.0839902	0.506618	0.530696	-0.22866	-0.350001	0.421989	0.660005	-0.165882	1.01105	0.184823	-0.107349	0.133898	0.519345	-0.195162	0.124321	0.507868	0	NON-ACTIVE
chlorphensin-carbamate	BRD-A39230911-001-10-2	muscle relaxant	noncancer	-0.138546	-0.240426	0.00155107	-0.60126	-0.0435602	0.129675	0.032048	0.327373	0.513196	0.08549	-0.270865	-0.073625	0.0611462	0.20608	0.00833125	-0.0720031	0.0285845	0.231065	0.268823	0.151057	0.157603	0.223083	-0.308648	0.277945	-0.51182	0.191094	0.155644	0.0669692	0	NON-ACTIVE
DCPIB	BRD-A39255369-001-03-1	chloride channel blocker, gap junction modulator, glutamate inhibitor	noncancer	-0.340387	-0.350686	0.0357617	-0.725707	-0.253474	-0.385628	-0.831829	-0.0715428	-0.00931555	0.213153	-0.512222	0.129919	-0.0229958	0.342353	0.12449	-0.271115	-0.24271	-0.243222	-0.0998475	-0.160553	-0.234906	0.0301175	-0.450838	0.103192	0.0675869	0.0148944	0.062788	0.0152178	0	NON-ACTIVE
rabeprazole	BRD-A39390670-236-10-7	ATPase inhibitor, gastrin inhibitor	noncancer	-0.801062	-0.312965	0.233148	-0.0978622	-0.320189	-0.218938	0.348482	0.112189	0.608416	0.0470795	0.0440743	-0.273537	0.15303	-0.126761	-0.0396272	-0.297056	0.105089	-0.10072	-0.857768	0.266309	-0.0934521	0.257116	-0.268022	0.293542	-0.549946	-0.404127	0.361707	0.0274691	0	NON-ACTIVE
hydroxyprogesterone	BRD-A39791822-001-05-1	progesterone receptor agonist	noncancer	1.00285	0.556533	0.713333	0.433345	0.661703	0.385067	0.360736	0.170304	0.315724	0.503796	0.329057	0.0667014	0.0179696	0.330903	-0.0126294	0.489666	0.163131	-0.00704204	0.949452	-0.2514	1.38146	0.76568	0.292763	0.199549	0.518145	0.296153	0.487215	0.332354	0	NON-ACTIVE
teroxirone	BRD-A39935389-001-05-9	DNA inhibitor	chemo	-0.336388	-0.370079	-0.193753	1.19375	-0.269234	-1.12795	0.712594	-0.234163	-0.443176	-1.06448	0.326411	-1.26925	0.52805	0.13285	1.2537	0.629374	-0.530061	-0.698452	0.888972	0.566407	-0.87483	-0.405962	1.19994	1.11388	-1.29968	-0.720702	-1.42134	0.426904	5	ACTIVE
CGP-12177	BRD-A40084411-003-07-7	adrenergic receptor agonist	noncancer	-0.0191331	0.653505	0.722032	0.121882	0.0564545	0.202572	0.32505	0.281175	0.185251	-0.0432607	-0.311365	-0.258558	-0.181391	-0.312587	0.222684	0.40845	0.425256	0.0532732	0.650516	-0.181479	0.721597	0.117479	-0.100602	0.0308389	0.673958	0.443106	0.318778	-0.0414253	0	NON-ACTIVE
NTNCB	BRD-A40413915-003-01-2	neuropeptide receptor antagonist	noncancer	0.876409	0.149322	0.391187	0.283537	0.472591	-0.346647	0.408563	0.603524	0.464913	0.384075	-0.078102	-0.121354	0.23726	0.398382	0.867841	0.280251	0.17799	0.195437	-0.108313	-0.103589	-0.274119	0.88307	-0.0164431	0.112138	0.871285	0.227809	0.0493202	0.488058	0	NON-ACTIVE
ketorolac	BRD-A40639672-234-18-0	cyclooxygenase inhibitor	noncancer	-0.358206	-0.0668091	0.464169	-0.185755	-0.265852	0.107783	-1.11799	0.0802437	-0.418358	0.305058	-0.248425	-0.274169	0.379759	0.031722	0.662814	-0.0391654	0.364347	0.100857	0.675353	-0.634018	0.264069	0.326443	-0.145672	-0.267461	0.128822	-0.495838	0.0939893	-0.44047	1	NON-ACTIVE
aminohydroxybutyric-acid	BRD-A40777960-001-04-2	NA	noncancer	1.17204	0.156757	0.333857	0.646109	0.0731728	0.350142	0.270755	0.281768	0.00687594	0.41037	0.264135	-0.19489	0.281445	0.480883	0.208454	0.372049	0.426175	0.00950158	1.04438	0.238035	-0.471976	0.422887	-0.142032	0.37206	0.59558	0.123758	0.0660015	0.355896	0	NON-ACTIVE
gemifloxacin	BRD-A40787240-066-04-6	bacterial DNA gyrase inhibitor	noncancer	-0.0301396	-0.327506	-0.264901	-0.0865632	-0.034937	-0.113479	-0.461919	-0.12949	0.0546313	-0.00185815	0.167986	-0.0631777	-0.637818	-0.0138656	-0.285667	-0.222608	0.292184	0.147919	-0.157576	-0.155584	0.35891	0.0519261	-0.172076	-0.657819	-0.331313	-0.917212	-1.01725	-0.686235	1	NON-ACTIVE
ibuproxam	BRD-A40940854-001-01-1	cyclooxygenase inhibitor, prostaglandin inhibitor	noncancer	0.907828	1.36628	0.668254	0.473357	0.846541	0.557916	-0.0221291	0.361493	0.569177	0.0875	0.849214	0.164025	0.281974	0.484569	0.606422	0.755909	0.0767753	0.226788	0.540608	-0.0893789	0.237138	0.0548381	0.26245	0.31138	1.79787	0.585384	0.247012	0.0454869	0	NON-ACTIVE
cyclopenthiazide	BRD-A41250306-001-11-7	thiazide diuretic	noncancer	-1.44232	-0.474968	-0.806765	-0.538688	-0.571613	-0.855769	-0.830047	-0.610705	-0.517086	-0.28045	-0.596824	-0.135303	-0.882189	-0.468973	-0.422112	-0.836394	-0.798736	-0.900601	-0.281184	-1.7223	0.197134	-0.750307	-0.57612	-1.05435	-1.17285	-0.0579238	-1.88107	-0.241472	5	ACTIVE
practolol	BRD-A41304429-001-14-8	adrenergic receptor antagonist	noncancer	-0.236723	-0.0799974	0.14848	-0.0254278	-0.235542	-0.169099	0.529476	-0.597118	-0.293029	-0.222181	-0.205206	-0.117973	-0.144044	0.0230751	-0.48389	-0.230421	-0.135947	-0.0342058	0.212287	-0.82841	-0.759272	-0.243768	-0.322818	0.0937135	0.188007	-0.660257	-0.641239	0.110337	0	NON-ACTIVE
bornyl-acetate	BRD-A41385909-001-01-3	NA	noncancer	0.284533	-0.291786	-0.499873	-0.191233	-0.10035	0.0553618	0.106499	0.21413	0.260029	-0.0852442	0.122933	0.120923	-0.184188	-0.123887	0.20669	0.228316	0.282314	0.0573319	0.294593	-0.734486	-0.952398	-0.0985729	-0.190119	-0.310708	-0.2146	0.0940687	-0.666418	-0.145198	0	NON-ACTIVE
tosufloxacin	BRD-A41450521-075-10-8	bacterial DNA gyrase inhibitor	noncancer	-0.994529	-0.0714163	-0.213596	0.0214399	-0.191121	-0.00781627	0.333921	-0.257142	0.307856	-0.0842207	0.126307	0.101295	-0.231641	-0.0301168	-0.295974	0.441512	-0.0290272	-0.317364	0.486515	0.00604052	-0.0953902	0.0477527	0.284861	0.105713	-1.12696	0.12083	0.0338677	-0.285422	1	NON-ACTIVE
PK-11195	BRD-A41451487-001-11-2	benzodiazepine receptor antagonist	noncancer	0.356669	0.33676	0.363402	-0.340668	0.0391073	-0.0548663	0.339988	0.0902015	0.386462	0.0333155	0.0555523	-0.378379	0.0512993	-0.219181	0.676449	0.589732	-0.0136614	-0.261953	0.546461	-0.0306916	0.628984	0.0841229	0.37727	-0.300065	0.514561	0.0869364	-0.212151	-0.13409	0	NON-ACTIVE
TGX-221	BRD-A41692738-001-07-6	PI3K inhibitor	targeted cancer	0.21544	-0.188622	-0.00657182	-0.411575	0.230302	-0.0354826	0.514806	0.0850015	-0.0950658	-0.795162	-0.376221	-0.271878	0.419872	0.498578	0.181091	-0.025199	0.596648	0.308032	-0.802568	0.151853	0.514928	-0.00282981	0.385606	-0.298147	0.298543	-0.133707	0.802511	-0.0241083	0	NON-ACTIVE
bilobalide	BRD-A41714661-001-02-0	GABA receptor modulator	noncancer	-0.528719	0.144338	0.510092	-0.0417775	-0.201184	0.243162	0.254286	0.034894	-0.744557	-0.224983	-0.24162	0.154672	-0.00206923	0.340102	-0.211189	-0.255307	0.0966194	-0.15943	0.630773	-0.275239	0.147699	0.406276	0.125727	-0.0813057	0.463661	0.594014	0.174424	0.120065	0	NON-ACTIVE
algestone-acetophenide	BRD-A41774846-001-01-4	NA	noncancer	0.363216	-0.00764706	0.378257	0.445077	-0.0142685	0.173182	0.0470781	-0.164089	-0.16148	0.525035	0.158093	0.133872	0.248006	0.0742813	0.394511	0.14862	0.257771	-0.359693	0.722291	-0.459948	0.201922	0.0541428	0.0948284	0.230519	0.247762	0.435729	0.330793	0.360649	0	NON-ACTIVE
brucine	BRD-A41995253-001-04-5	glycine receptor antagonist	noncancer	-0.121071	-0.263625	-0.0232942	0.036974	0.402586	-0.244387	-0.567155	0.261505	-0.0388834	-0.644925	0.0239111	0.00683003	0.0494702	-0.285001	-0.0321477	0.0034233	0.339626	-0.332227	0.165731	-0.904226	1.12212	0.0479743	0.132988	-0.0403158	-0.0334908	-0.377064	-0.0246136	-0.252539	0	NON-ACTIVE
carteolol	BRD-A42167015-003-10-2	adrenergic receptor antagonist	noncancer	0.47883	0.416995	-0.149869	-0.565041	-0.0795104	-0.0320445	0.419161	-0.422352	0.0989699	-0.553251	-0.108177	0.0813442	-0.331381	0.0665689	-0.589487	-0.339325	-0.239476	-0.273007	-0.426669	-0.0640911	0.175353	0.0909195	-0.0205679	-0.131406	-0.262686	0.181146	-0.0401042	-0.00679429	0	NON-ACTIVE
tenatoprazole	BRD-A42270467-001-04-4	ATPase inhibitor	noncancer	0.613015	0.580258	0.470981	0.157331	0.428639	0.287239	0.329429	0.203922	0.313489	0.0696516	0.392083	0.417381	0.271142	0.495509	-0.0591543	0.13884	0.301482	0.10272	1.01925	0.315391	1.12601	0.195859	0.333753	0.433476	0.542461	0.596102	0.0853402	0.157984	0	NON-ACTIVE
L-152804	BRD-A42553870-001-14-3	neuropeptide receptor antagonist	noncancer	0.236036	0.3011	0.40877	0.560763	-0.25141	-0.184889	0.694345	0.279563	0.233873	0.417142	-0.0062891	0.493639	0.088342	0.172214	0.334324	-0.025328	0.0171755	0.049186	0.537465	0.156061	0.89007	1.04154	0.00975616	0.0314746	0.538235	0.172551	0.390416	0.304755	0	NON-ACTIVE
cetirizine	BRD-A42571354-300-12-0	histamine receptor antagonist	noncancer	-0.12016	0.485087	0.344814	0.350908	0.00317908	0.370708	-0.152084	0.112258	0.0726464	0.572174	-0.266749	0.0440286	-0.173648	-0.0899557	0.439328	0.123	-0.118087	0.139802	0.20651	0.223851	0.0916259	0.638306	0.185453	0.103349	0.191002	0.196924	0.323566	-0.12334	0	NON-ACTIVE
iopanic-acid	BRD-A42628519-001-12-4	thyroid hormone inhibitor	noncancer	0.181782	-0.613147	-0.866683	0.118429	0.0724618	0.0476313	-0.51154	-0.574458	-0.337942	0.25197	0.248195	-0.285911	-0.266872	0.0213164	0.429325	-0.435475	0.351978	NA	0.597346	-0.318101	-0.185816	-0.351196	-0.619696	0.102554	-0.0317099	-0.670695	0.3678	-0.807268	0	NON-ACTIVE
melengestrol-acetate	BRD-A42746051-001-02-9	progesterone receptor agonist	noncancer	0.171698	-0.159233	-0.668129	-0.283667	0.345139	0.535678	-0.906939	0.505863	-0.220849	0.301545	-0.106122	-0.0437146	0.177403	0.753938	-0.182304	-0.125948	0.27969	-0.162691	-0.304049	-0.425728	1.18429	-0.15111	-0.150772	0.256856	0.585589	0.0779697	0.403241	0.373481	0	NON-ACTIVE
ornidazole	BRD-A42759514-001-20-5	antiprotozoal agent	noncancer	-0.365731	-1.18381	-1.07677	-0.611934	-1.23848	-1.17732	-1.30793	-1.65637	-0.956356	-1.53603	-0.531109	-0.896192	-1.17724	-1.69819	-1.28632	-1.4609	-0.984021	-0.713618	-0.58751	-0.844661	0.593658	-1.08234	-1.34194	-0.177883	-0.757426	-0.548533	-0.0677114	-0.893475	13	ACTIVE
linalool	BRD-A43082461-001-06-3	anticonvulsant	noncancer	0.461312	-0.241584	-0.421407	-0.00536975	-0.184247	-0.00973399	-0.381948	-0.209002	-0.776187	0.00162913	0.363157	-0.120668	-0.904602	-0.215716	-0.895191	-0.0778064	-0.364383	-0.225613	0.466003	-0.195573	-0.208006	-0.25765	-0.318938	-0.395302	-0.391813	0.272903	-0.530303	-0.0693248	0	NON-ACTIVE
mercaptosuccinic-acid	BRD-A43435802-001-02-0	NA	noncancer	-0.460842	0.114768	0.20447	-0.314405	-0.0501269	0.122318	0.541275	0.0100627	-0.882519	-0.238568	-0.16457	0.156812	0.0587069	-0.115025	-0.0798253	0.0793051	0.10674	0.0481667	0.0416246	-0.198737	-0.430758	0.0217966	-0.432702	0.102785	-0.366493	0.0252089	0.519482	0.0754329	0	NON-ACTIVE
3-alpha-Hydroxy-5-beta-androstan-17-one	BRD-A43598550-001-09-4	NA	noncancer	-0.166318	-0.0374356	0.598865	0.157339	0.557285	0.31148	0.231018	0.068014	0.471616	0.290648	-0.489772	-0.191649	0.173201	0.227601	0.836806	0.579985	0.206359	-0.0385203	0.0125115	-0.0217691	0.0958587	0.663576	0.00486328	0.219941	0.408213	0.360673	0.661587	0.18781	0	NON-ACTIVE
oxprenolol	BRD-A43671941-003-11-9	adrenergic receptor antagonist	noncancer	0.968707	0.116655	-0.341524	-0.183417	0.43617	-0.56494	-0.0927903	0.260639	0.375713	0.248669	0.342834	-0.0931197	-0.272022	0.445017	0.254992	-0.267982	0.130132	-0.387736	-0.150899	0.399702	0.458094	0.435553	-0.369442	0.122063	0.374009	0.292605	-0.118729	0.0484194	0	NON-ACTIVE
clobutinol	BRD-A43809092-003-02-1	antitussive	noncancer	-0.723139	-0.0205636	-0.0537167	-0.0155952	0.313266	0.222873	-0.283148	0.196641	0.449232	0.497859	-0.25779	-0.0764938	-0.0195967	0.139603	0.0735593	0.122282	0.0304651	-0.571803	0.481244	-0.187909	-1.00456	0.175169	-0.0258991	0.0389468	0.460153	0.0408736	0.871869	-0.378491	1	NON-ACTIVE
pinacidil	BRD-A43882281-001-15-5	ATP channel activator, potassium channel activator	noncancer	-0.550067	0.142487	0.528623	-0.281035	0.210101	-0.137306	0.247901	0.0468638	-0.247358	-0.605273	-0.35088	-0.00699705	-0.0475207	0.0362554	-0.425279	-0.268139	-0.128079	-0.236315	-0.0375231	0.362406	0.709057	-0.491543	-0.161402	0.0843924	-0.222158	0.0730116	0.0401062	-1.03962	1	NON-ACTIVE
SID-7969543	BRD-A43885598-001-08-1	steroidogenic factor antagonist	noncancer	0.192835	0.560145	-0.034906	0.798583	0.288152	-0.188699	0.95979	0.465961	0.190625	-0.599501	0.528322	0.0841874	-0.175798	0.0264459	0.124309	0.369862	0.56036	-0.0484562	0.465562	NA	0.191993	-0.336548	-0.19506	0.0590992	-0.00230124	-0.0356889	0.510462	NA	0	NON-ACTIVE
L-368899	BRD-A43930669-003-02-8	oxytocin receptor antagonist	noncancer	0.256575	-0.164456	0.605671	-0.082536	0.256773	-0.313073	-0.586777	0.4951	0.294702	0.275802	0.0306046	0.18327	0.136211	0.000430294	0.888153	0.12734	-0.0341079	-0.370701	0.37337	-0.126295	0.56621	0.493643	0.28576	0.366261	-0.0957375	0.302384	-0.274395	-0.228569	0	NON-ACTIVE
homatropine-methylbromide	BRD-A43999749-004-04-1	acetylcholine receptor antagonist	noncancer	0.105909	0.318374	0.377478	0.0783838	0.119974	0.0422034	0.396275	0.542228	0.0123871	0.53713	0.25093	-0.0347884	0.187557	-0.149831	-0.37775	0.128288	0.294451	0.0125456	0.0697461	0.0129985	1.01463	0.038143	-0.0951853	-0.10177	0.112568	-0.320119	-0.214703	0.173302	0	NON-ACTIVE
doxylamine	BRD-A44008656-036-25-8	histamine receptor antagonist	noncancer	0.114711	0.151476	0.240975	0.463182	0.444538	0.178202	0.467008	0.120364	0.0553331	0.537579	0.480866	-0.411476	0.327368	0.586227	0.023378	-0.0145814	-0.0600686	0.274003	0.523531	0.0932696	1.3118	0.435628	0.214774	-0.340871	0.747013	0.365372	-0.0922248	0.300243	0	NON-ACTIVE
indoprofen	BRD-A44090213-001-25-6	cyclooxygenase inhibitor, prostanoid receptor antagonist	noncancer	0.396939	-0.311584	0.368811	-0.1783	-0.572439	0.0667033	-0.0913373	0.354164	-0.671715	0.141899	-0.523611	-0.340592	-0.281953	-0.223983	0.188042	0.0352221	0.0283872	-0.31433	0.171912	-0.238293	-0.148743	0.207406	-0.378972	-0.195097	-0.58059	-0.326462	-0.348858	-0.421563	0	NON-ACTIVE
azasetron	BRD-A44133049-003-07-8	serotonin receptor antagonist	noncancer	-0.307039	-0.155385	0.0487822	0.171652	-0.241136	-0.0533436	0.10679	-0.344866	0.30914	0.145776	-1.37685	-0.153506	-0.644638	0.384759	-0.550908	-0.545131	0.0722472	-0.308171	-0.844447	-0.090199	-0.222263	-0.153196	-0.414972	-0.505219	0.452167	0.0627482	0.414015	-0.310106	1	NON-ACTIVE
pentobarbital	BRD-A44448661-001-04-8	barbiturate antiepileptic, GABA receptor modulator	noncancer	0.224997	-0.394838	-0.888782	0.293524	-0.178298	-0.462646	-0.946109	0.058449	-0.551636	-0.133637	0.211553	-0.00386187	-0.385121	0.0646393	-0.293735	-0.586013	0.266242	-0.200041	-0.219168	-0.427712	-0.560201	-1.00785	-0.43995	-0.910114	-0.0848365	-0.31793	-0.212785	0.271118	1	NON-ACTIVE
FLI-06	BRD-A44500574-001-01-8	notch signaling inhibitor	targeted cancer	0.287373	-0.2672	0.743612	0.863194	0.930396	0.250612	-0.432003	0.262464	0.74504	0.10809	0.046881	-1.30646	0.859971	0.407904	0.342972	0.245317	0.514585	0.23335	0.145541	-0.355603	0.969391	0.541794	0.365414	0.970656	0.449363	0.182959	0.788873	0.368181	1	NON-ACTIVE
acetyl-11-keto-beta-boswellic-acid	BRD-A44696962-001-01-4	lipoxygenase inhibitor	targeted cancer	-0.260677	0.345768	-0.0124054	0.112325	-0.0847087	0.212312	0.163687	0.0872775	-0.616346	0.29269	0.68128	0.016595	-0.00903682	0.285905	-0.961111	0.281359	0.336962	-0.135779	-0.723348	0.411112	0.173188	0.0375804	0.206133	0.10887	-0.331279	-0.648309	0.144054	0.253547	0	NON-ACTIVE
proglumide	BRD-A44863528-001-13-2	CCK receptor antagonist	noncancer	-0.393743	-0.387022	-0.0434392	-1.38837	0.192552	0.0782071	-0.0718167	-0.236306	-0.446988	0.00690675	-0.496793	0.284871	-0.23913	-0.0137264	-0.293176	-0.180833	-0.0955899	-0.965716	0.0553574	-0.278835	-1.14366	-0.144256	-0.292008	0.0950244	0.0555026	-0.248153	-0.68556	-0.202098	2	NON-ACTIVE
cephalosporin-c-zn	BRD-A44936478-001-01-1	bacterial cell wall synthesis inhibitor	noncancer	-0.827572	0.466351	-0.0820471	-0.126144	0.186458	0.208103	-0.41615	-0.175811	-0.117759	0.172445	1.05089	0.149621	-0.000948584	0.546156	0.164179	0.706896	0.151174	0.18875	-0.575626	0.323872	0.205164	-0.104591	-0.182487	-0.138172	-0.141694	-0.145631	0.185888	0.402179	0	NON-ACTIVE
methylprednisolone-sodium-succinate	BRD-A45044890-236-02-3	glucocorticoid receptor agonist	noncancer	0.227891	-0.19019	-0.0870514	0.317299	0.319591	0.693578	-0.631062	0.541318	-0.677281	-0.962019	0.255052	0.26992	0.0336426	0.25463	0.547797	0.824619	0.164931	-0.0129226	0.932918	-0.393663	1.49097	0.191918	-0.186677	0.165676	0.344455	0.0691387	0.295363	0.118805	0	NON-ACTIVE
salubrinal	BRD-A45107007-001-03-4	eukaryotic translation initiation factor inhibitor	noncancer	0.239684	-0.0694901	-0.383959	0.189072	0.355757	-0.213191	-0.465381	-0.0691315	-0.356436	-0.697212	-0.481608	0.161127	-0.211002	-0.131345	0.226661	-0.189602	-0.518176	-0.135349	-1.18181	0.311294	-1.86764	-0.219358	-0.0826902	0.0894985	-0.417636	0.232214	-1.15886	0.389857	3	ACTIVE
bimatoprost	BRD-A45153512-001-01-0	prostanoid receptor agonist	noncancer	0.251269	0.248142	-0.0138658	0.103571	-0.286793	0.414326	0.256968	0.104263	0.0940888	0.457551	0.620432	0.270871	0.0259471	0.199946	-0.185916	0.165201	0.109373	0.0571486	-0.205643	-0.217544	0.0293367	-0.0568133	0.101555	-0.35958	0.162403	0.307646	0.239361	0.103209	0	NON-ACTIVE
WYE-125132	BRD-A45498368-001-07-1	mTOR inhibitor	targeted cancer	-3.25794	-2.869	-3.26895	-0.924949	-4.17385	-1.08842	-3.55537	-1.52551	-4.24739	-4.30496	-2.37925	-5.88866	-2.97366	-1.90226	-1.71032	-3.76811	-4.24981	-2.42982	-2.35	-3.33332	-3.57692	-4.04196	-5.07057	-0.952934	-3.12423	-4.35706	-3.05631	-4.25459	26	ACTIVE
metrizamide	BRD-A45543382-001-10-0	radiopaque medium	noncancer	0.0359649	0.343846	-0.187504	0.0257488	0.297513	0.111043	-0.396164	-0.260235	0.378901	-0.449152	-0.868619	-0.0859382	-0.275075	0.585201	-0.281769	-0.326107	-0.581684	0.176307	-0.688865	0.116127	-0.710786	-0.174912	0.0933093	0.0782829	0.163234	0.524541	0.271253	-0.186563	0	NON-ACTIVE
sal003	BRD-A45869167-001-10-0	eukaryotic translation initiation factor inhibitor	noncancer	0.584514	0.0946655	0.56212	-0.160295	-0.405673	0.22163	-0.0657747	0.245883	-0.282419	0.153755	-1.07483	-0.175921	-0.0217725	0.415185	-0.0610012	0.577741	0.381134	-0.134557	0.250394	0.0471232	-0.295517	-0.158623	0.241764	-0.0477816	-0.307387	0.191757	-0.433672	0.339625	1	NON-ACTIVE
mepacrine	BRD-A45889380-300-07-1	cytokine production inhibitor, NFkB pathway inhibitor, TP53 activator	noncancer	-1.09704	0.949801	0.580328	0.319143	0.134919	0.237008	0.60387	-0.274438	0.00369655	-0.0157973	1.14972	0.330169	0.546456	-0.0522438	1.05079	0.262996	0.458014	-0.0666987	-0.629042	0.507379	0.856857	0.0979967	0.0805724	0.251744	-0.312668	-0.298736	0.299397	0.104079	1	NON-ACTIVE
K-MAP	BRD-A45906415-001-01-9	NA	targeted cancer	0.560333	0.790752	0.241173	0.17287	0.593728	0.0942329	-0.0112088	0.577769	0.130608	-0.0368879	-0.435967	0.226279	0.114954	0.344318	0.493459	-0.00634349	-0.102576	0.179494	0.224061	-0.0718661	1.13702	0.392857	0.353889	-0.0656301	0.702917	-0.430097	0.577603	0.742517	0	NON-ACTIVE
clidinium	BRD-A46066006-004-22-6	acetylcholine receptor antagonist	noncancer	0.577172	0.286421	0.445705	-0.127681	-0.233024	0.608565	0.121121	0.290939	0.50259	0.354509	-0.0787288	0.329404	0.160846	0.447139	-0.0777815	0.0830998	0.47419	0.191077	0.00217969	-0.199096	0.983462	0.2399	0.156293	0.471627	0.659067	0.0613701	0.418942	0.0310253	0	NON-ACTIVE
doxapram	BRD-A46179541-311-02-0	potassium channel blocker	noncancer	0.621848	0.358547	-0.0615197	0.225158	0.150582	0.197832	0.16958	0.186653	0.291961	0.450037	0.511799	0.148295	0.0999064	0.11055	0.738661	0.173213	-0.00570926	-0.00246419	0.633005	-0.244761	0.550377	0.53675	-0.0704546	0.664161	0.567194	0.0403361	0.109935	0.0222987	0	NON-ACTIVE
hydrocortisone-phosphate	BRD-A46186775-369-02-0	NA	targeted cancer	-0.678223	0.17391	0.532783	0.329619	0.0625534	0.433749	-0.830466	0.307515	-0.493906	0.440872	0.407148	0.107599	0.106986	0.312738	0.297447	-0.063117	0.518951	0.13642	-0.036101	-0.232599	1.46827	-0.492918	-0.185799	0.105512	0.184417	0.00398822	0.165344	-0.142583	0	NON-ACTIVE
tetramisole	BRD-A46393198-003-16-6	immunostimulant	noncancer	0.353383	0.151939	0.0609508	0.210069	-0.112972	0.178256	0.500439	0.313787	0.147505	0.00464941	0.170252	0.418193	0.114624	0.379063	0.0244886	0.326523	0.165727	0.00232259	-0.10475	-0.0263046	0.840619	0.0487387	0.154621	0.680467	0.469603	0.522498	0.445905	0.584628	0	NON-ACTIVE
azlocillin	BRD-A46717658-236-02-5	bacterial cell wall synthesis inhibitor	noncancer	-0.0115329	-0.104489	0.0147724	0.246587	-0.490191	-0.167643	-0.205234	0.0794611	0.328863	0.100717	0.417533	-0.146198	0.192795	-0.0189973	0.446681	-0.0532513	0.241907	-0.164266	-0.57054	-0.212172	0.317454	-0.0519647	-0.344586	-0.4196	0.515601	-0.0866991	0.0449939	-0.876946	0	NON-ACTIVE
iododexetimide	BRD-A46813902-001-01-6	acetylcholine receptor antagonist	noncancer	0.312181	-0.360612	-0.43894	-0.37941	-0.503913	-0.253712	-0.250554	-0.342114	-0.628837	-1.01897	-0.513494	-0.141295	-0.529884	0.378375	-0.21134	-0.0689315	0.298088	-0.333956	-1.36485	-0.37499	-1.26719	-0.325374	-0.234793	-0.494428	-0.00135486	-1.04722	-0.916626	-0.531027	4	ACTIVE
levobunolol-(+/-)	BRD-A46876182-003-02-8	adrenergic receptor antagonist	noncancer	-0.369173	0.0943483	-0.469391	-0.277319	-0.309871	-0.402455	-0.428058	-0.270083	-0.220475	-0.0533679	-0.442703	-0.141622	-0.434631	-0.0846271	0.34599	-0.271654	-0.194962	-0.620736	-0.403926	0.104768	-0.582924	-0.395543	-0.459952	-0.212808	-0.303929	-0.239541	0.291583	-0.252385	0	NON-ACTIVE
naltrindole	BRD-A47342814-003-01-8	opioid receptor antagonist	noncancer	-0.225089	0.193106	0.0762136	-0.893343	-0.685029	0.108312	0.372546	-0.263619	-0.106989	0.223439	-0.165911	-0.0106623	-0.180279	-0.073891	-0.599755	-0.232703	0.164156	-0.405688	0.5387	-0.801511	-0.424045	0.239745	-0.397458	-0.217896	0.268875	0.378811	-0.634352	-0.581308	0	NON-ACTIVE
SK&F-10047-(+)	BRD-A47364545-003-02-6	sigma receptor agonist	noncancer	0.125288	-0.317325	0.324338	-0.430643	-0.25333	-0.107849	0.215077	0.564168	-0.0307617	0.294491	0.185604	0.0188129	0.0806938	0.126207	-0.317168	0.0436661	0.229168	-0.142676	-0.304394	-0.542713	-0.202291	-0.228541	-0.203096	0.165169	-0.214637	0.253987	-0.311501	0.317092	0	NON-ACTIVE
ipratropium	BRD-A47449001-004-13-7	acetylcholine receptor antagonist	noncancer	0.195211	-0.308911	-0.43057	-0.604182	0.0625335	-0.224755	0.301977	-0.131268	-0.44913	-0.0566093	-0.369828	0.205404	0.164214	0.0301385	-1.05388	-0.462018	0.265158	-0.326998	0.854941	-0.255986	0.331146	-0.10012	-0.122634	0.0516268	0.345124	0.262064	0.281804	0.578931	1	NON-ACTIVE
dipivefrine	BRD-A47494775-003-11-3	adrenergic receptor agonist	noncancer	0.403688	0.259416	0.150474	-0.252826	0.483866	0.637312	1.17167	0.233586	0.557919	0.884577	0.420201	0.072836	-0.519044	0.556177	-0.439244	0.181437	0.643947	0.219157	0.96503	0.0655781	0.997294	-0.394029	-0.227035	0.139954	0.292775	0.443002	0.877262	0.367321	0	NON-ACTIVE
citalopram	BRD-A47598013-004-16-0	selective serotonin reuptake inhibitor (SSRI)	noncancer	-0.38873	0.240176	0.0141405	0.5393	0.155579	0.0911831	-0.416885	0.224945	-0.271819	0.154201	-0.470508	0.0122299	0.0828635	0.285616	0.0352237	0.29636	0.624054	0.415296	0.392821	-0.118214	-0.368821	0.177386	-0.0868287	0.146074	-0.642906	-0.0951736	0.419722	0.0437843	0	NON-ACTIVE
buthionine-sulfoximine	BRD-A47706533-001-02-6	glutathione transferase inhibitor	targeted cancer	-0.0105933	-0.168621	0.172948	-0.0397025	0.103026	0.0381813	-0.220199	0.303812	0.0948543	0.411109	0.318974	-0.125303	0.00424158	0.120918	0.125455	0.27532	0.099009	-0.460976	-0.0013331	-0.296805	0.99499	0.565309	0.11811	0.391708	0.431938	0.168186	0.325805	0.22968	0	NON-ACTIVE
balofloxacin	BRD-A47790386-001-03-6	bacterial DNA gyrase inhibitor	noncancer	-0.107862	-0.329804	-1.03158	-0.576066	-0.00237318	NA	0.248961	-0.0615535	-0.25246	-0.520599	0.849598	-0.258019	-0.121657	0.0979183	-0.235269	NA	0.277262	NA	0.281481	-0.433325	0.224205	-0.458839	-0.505375	-0.990169	-1.0071	0.514411	-1.68587	-0.000449369	3	ACTIVE
cyanopindolol	BRD-A47884604-051-01-2	adrenergic receptor antagonist	noncancer	-1.55122	0.296317	-0.19726	0.033225	0.284538	0.315408	0.245109	0.103571	0.00623737	-0.14804	-0.924788	-0.0636651	0.287749	0.339289	-0.454172	0.105035	0.161138	-0.0174947	0.543465	0.30639	0.21375	0.543151	-0.487353	0.130756	0.221244	-0.0280196	0.580031	0.275545	1	NON-ACTIVE
ecamsule-triethanolamine	BRD-A47953250-001-01-7	NA	noncancer	-1.98929	-0.402558	-2.14641	-2.03901	-3.70641	-3.25126	-1.16318	-0.58067	-3.30898	-1.76888	-1.34897	-1.44422	-1.55045	-3.98476	-1.3592	-0.897733	-2.50099	NA	-1.09326	-1.52495	-1.41429	-3.42195	-0.956865	-1.09806	0.16671	-1.7292	-1.73695	-1.89262	22	ACTIVE
8-hydroxy-DPAT	BRD-A48015106-004-08-9	serotonin receptor agonist	noncancer	-0.242367	-0.179053	0.239855	-0.0765959	-0.00358721	-0.150081	-0.510164	-0.447491	-0.445009	0.0729447	0.416778	-0.447205	-0.0895519	-0.476297	0.106536	-0.802341	0.104844	-0.248766	-0.187374	-0.333586	-1.41988	-0.000395717	-0.367148	-0.0799556	0.132195	-0.511512	-0.242063	0.178747	1	NON-ACTIVE
trihexyphenidyl	BRD-A48180038-003-24-3	acetylcholine receptor antagonist	noncancer	0.236256	0.597822	0.113498	0.294027	0.497392	0.149922	-0.45471	0.432137	0.203334	0.124175	-0.543032	0.0350926	0.280075	0.433402	-0.286558	0.114491	0.645385	-0.0693064	0.145156	-0.128943	0.285645	0.391315	0.219853	0.191241	0.0191843	-0.356125	-0.32544	-0.247527	0	NON-ACTIVE
mitomycin-c	BRD-A48237631-001-04-8	DNA alkylating agent, DNA synthesis inhibitor	chemo	-3.5521	-0.905324	-2.29919	-0.773149	-2.71735	-1.80756	-2.84979	-3.7738	-3.84592	-0.643344	-0.452067	-5.97455	-4.17489	-5.48223	0.158669	-2.75994	-2.3969	-2.66603	-1.24679	-1.27634	-3.07506	-2.09258	-2.09238	-1.25745	-3.60559	-2.708	-3.09109	-0.409057	22	ACTIVE
argatroban	BRD-A48261811-001-08-1	thrombin inhibitor	noncancer	-0.854669	-0.205793	-0.264978	-0.0394614	-0.325399	-0.436443	-0.659567	-0.501071	-0.174497	0.00562123	0.0575532	-0.630072	0.00700954	-0.0442492	-0.473085	-0.260511	-0.378251	NA	-0.0856629	-0.572727	-0.503771	0.0819817	-0.520889	-0.312788	0.872763	-0.478772	-0.300208	-0.0224906	0	NON-ACTIVE
ajmaline	BRD-A48300215-001-04-8	sodium channel blocker	noncancer	-0.813787	-0.938197	-0.828285	-0.65656	-0.89669	-0.868584	-0.441784	-0.889127	-0.710357	-0.800107	-0.782304	-0.602579	-1.12757	-0.483733	-1.36694	-1.04283	0.114969	-0.841875	-1.46925	-0.462707	-0.72253	-0.524257	-0.988759	-1.82211	-0.583149	-0.38185	-2.34562	-1.38501	7	ACTIVE
pioglitazone	BRD-A48430263-003-17-2	insulin sensitizer, PPAR receptor agonist	noncancer	-0.526787	0.441798	0.514646	0.714379	0.763855	0.359819	0.142916	0.0197533	-0.0560463	0.0138463	0.916632	-0.226224	-0.000599633	-0.053533	0.792683	0.65245	0.383795	-0.0538399	0.455175	0.319757	1.27424	0.588254	0.220006	0.194085	0.104012	0.439207	-0.145292	0.0719648	0	NON-ACTIVE
testosterone-propionate	BRD-A48720949-001-04-0	androgen receptor agonist	targeted cancer	0.424946	0.0661042	0.0799065	-0.474769	-0.00679243	0.00572679	-0.0777463	-0.231028	0.0886582	0.223021	0.401747	-0.18124	0.0534615	0.0113443	-0.326753	0.236196	0.164904	0.391749	0.410033	0.141327	-0.244367	0.225479	-0.291085	0.129474	0.346439	-0.0900784	0.490418	0.0288068	0	NON-ACTIVE
SKF-89976A	BRD-A49046702-003-08-3	GABA uptake inhibitor	noncancer	-0.858537	-0.166862	-0.363534	0.20697	-0.334092	-0.316789	-1.25715	-0.518751	-0.172602	-0.842812	-0.219033	-0.272558	-0.203435	-0.271961	0.000347437	0.0143057	0.0252613	-0.233908	0.166632	-0.808586	-0.0802855	-0.0135372	-0.565622	-0.436145	0.794044	-0.345049	0.309651	-0.014739	1	NON-ACTIVE
donepezil	BRD-A49160188-003-12-7	acetylcholinesterase inhibitor	noncancer	0.0154708	0.615429	0.378784	0.0106807	0.192954	0.330925	-0.475891	0.139214	0.413134	0.148902	0.0110251	-0.00520584	-0.288794	0.229753	-0.313604	0.638024	-0.00415228	-0.122573	1.13973	-0.565084	-0.285878	0.13255	-0.121337	0.0116868	-0.0694896	0.159372	0.00077439	0.144088	0	NON-ACTIVE
lansoprazole	BRD-A49172652-001-27-1	ATPase inhibitor	noncancer	-0.150994	0.169738	-0.108015	0.514978	0.165316	0.434679	-0.259506	0.0338873	0.375997	0.265016	-0.107327	0.117476	0.524474	0.396686	0.518956	0.157554	0.580781	-0.0658766	-0.00345768	0.1891	0.263524	0.473848	0.495554	-0.767801	0.315185	0.0200247	0.817965	0.748534	0	NON-ACTIVE
alimemazine	BRD-A49225603-045-10-0	histamine receptor agonist	noncancer	0.191971	0.262643	0.560841	0.00333984	0.396566	0.288085	-0.406312	-0.100033	0.358669	0.213802	-0.0171606	0.123412	0.109616	-0.00172388	-0.454996	-0.305361	0.18474	-0.0276472	-0.472622	-0.344234	0.531744	-0.08292	0.213488	0.336708	0.0165287	0.083334	0.180932	0.433426	0	NON-ACTIVE
ciprofibrate	BRD-A49358627-001-14-6	PPAR receptor agonist	noncancer	0.423492	-0.502315	-0.504383	-0.672198	0.155791	0.500153	-1.03564	0.0978054	-0.794883	-0.37297	0.00410889	-0.26323	0.00960855	-0.194859	-0.106123	0.503852	-0.0831619	0.116417	-0.617073	-0.791612	1.10087	-0.0602931	-0.466005	0.187818	0.0345466	-0.128744	0.485764	0.531591	1	NON-ACTIVE
desmopressin-acetate	BRD-A49399758-015-01-8	vasopressin receptor agonist	noncancer	-0.641229	-0.334853	-0.0525238	-0.267973	-0.752388	-0.467601	0.0542181	-0.835931	-0.724361	-0.02036	-1.04752	-0.538446	-1.15278	-0.202333	0.520123	-1.16785	-0.532538	-0.832253	-0.298894	-0.0202177	-1.79995	-0.182881	-0.561167	-0.185259	-0.205474	-0.658279	-0.155338	-1.31942	5	ACTIVE
desoximetasone	BRD-A49447682-001-02-4	glucocorticoid receptor agonist	noncancer	-0.151791	-0.120966	-0.160126	0.216706	0.061646	0.799389	-1.10774	0.495252	-0.749479	-0.371305	0.0783648	-0.0105062	0.0712727	0.630092	0.284517	0.45261	0.372757	-0.477287	0.276884	-0.866207	0.833011	-0.617589	-0.287537	0.248027	-0.104693	-0.129568	-0.0934209	-0.322591	1	NON-ACTIVE
AC-7954-(+/-)	BRD-A49544621-003-02-8	urotensin receptor agonist	noncancer	-0.368965	-1.04106	-0.524021	-0.824487	0.276868	-0.707239	-0.575923	0.0519087	-0.258061	-0.476824	0.252011	-0.0612296	-0.290473	-0.0194847	-0.103801	-0.552985	0.475669	-0.233392	-0.453977	-0.464075	-0.700507	-0.0995392	-0.204266	-0.160489	-0.578047	-0.0468159	-0.106767	-0.299615	1	NON-ACTIVE
faropenem	BRD-A49622760-001-01-9	lactamase inhibitor	noncancer	-0.73719	0.186968	0.234141	0.00537104	0.316069	-0.213942	0.102464	-0.134526	0.0350017	0.295572	0.31311	-0.137077	-0.401991	-0.0647036	-0.279511	-0.000169854	0.14169	-0.156121	0.10123	0.225427	-0.391403	0.238044	-0.364446	-0.731847	0.24639	0.0342777	-0.538115	-0.1727	0	NON-ACTIVE
fludroxycortide	BRD-A49765801-001-04-1	glucocorticoid receptor agonist	noncancer	-0.102852	0.154327	0.0780605	-0.439257	-0.36928	0.446825	-0.596395	-0.32176	-1.12456	-0.927154	-0.621914	-0.347459	0.0360575	-0.237509	-0.355296	0.152069	-0.245251	-0.351305	-0.71762	-1.04271	0.499865	-0.245401	-0.640945	-0.523851	0.208698	-0.592646	-0.112853	-0.493605	2	NON-ACTIVE
phenprocoumon	BRD-A49838158-001-01-1	vitamin K antagonist	noncancer	-0.467185	0.145965	0.390622	0.240536	0.0101982	-0.0171245	0.00523588	0.0280464	-0.127703	0.0155099	0.164107	-0.267654	0.0477201	0.223647	0.108672	0.0752595	0.0802527	0.120505	-0.510089	-0.156053	-0.114633	0.180355	0.0070473	0.0777263	0.565131	-0.255679	0.115905	-0.165406	0	NON-ACTIVE
scopolamine-n-oxide	BRD-A49906757-004-09-8	acetylcholine receptor antagonist	noncancer	-0.738117	-0.397828	0.435505	0.0114401	0.0347794	-0.102894	-0.64221	0.00157854	0.020944	-0.405156	0.361182	-0.07096	-0.269172	0.0335561	-0.658757	-0.210105	0.459045	-0.550941	-0.455444	-0.0274848	-0.405126	-0.223151	-0.231811	0.0765381	0.251829	0.233398	0.19811	-0.0702346	0	NON-ACTIVE
TCS2002	BRD-A50028488-001-01-6	glycogen synthase kinase inhibitor	noncancer	1.27506	0.488701	0.746545	0.540024	0.204277	0.418877	0.223062	0.177753	0.237914	0.224989	0.760111	-0.0516062	0.0184339	0.328896	-0.284879	-0.103086	0.543023	0.340654	0.551331	-0.424743	0.812276	0.403412	0.474214	0.0525213	0.425457	0.220515	0.783487	0.323949	0	NON-ACTIVE
oxazepam	BRD-A50049929-001-01-9	GABA benzodiazepine site receptor agonist	noncancer	0.607006	0.541182	-0.361836	0.576753	-0.127041	-0.0430148	0.303336	-1.38282	-0.261738	0.253371	0.269511	-0.228025	0.348802	0.507148	0.69198	0.090318	-0.0746516	-0.29763	-0.41096	0.266061	-0.96938	0.391613	-0.258786	0.40238	-1.19708	0.197834	-0.0711143	-0.242796	2	NON-ACTIVE
flumethasone-pivalate	BRD-A50064262-001-04-7	glucocorticoid receptor agonist	noncancer	-0.419915	-0.126364	-0.893468	-0.3563	-0.258788	0.216224	-1.83488	0.11099	-1.32075	-0.968137	-0.289732	-0.295994	0.0251139	-0.193234	0.0254211	-0.0625677	-0.30649	-0.192514	-0.67147	-0.759536	1.29544	-0.38855	-0.9616	-0.247135	-1.37584	-0.283729	-0.227323	-0.431775	3	ACTIVE
terbutaline	BRD-A50157456-065-20-6	adrenergic receptor agonist	noncancer	-0.945981	-1.10208	-0.832589	-1.35871	-1.71343	-1.01826	-1.39947	-1.48708	-1.3898	-2.09506	-0.436494	-2.35773	-1.61672	-2.00047	-1.11397	-1.47835	-1.28914	-0.839149	-0.165022	-1.36869	-1.79498	-1.60043	-1.6686	-1.36815	-0.928486	-1.72436	-0.794804	-1.44409	21	ACTIVE
meclizine	BRD-A50311610-300-10-4	constitutive androstane receptor (CAR) agonist	noncancer	0.688973	-0.595053	0.40669	0.266255	-0.790738	0.369958	-0.342349	-0.344149	-0.190228	-0.00880705	-0.663136	-0.221463	-0.53313	-0.00728462	0.340289	0.183206	-0.276052	-0.278937	0.0778778	-0.840635	-0.175284	0.0924167	-0.310313	-0.290824	-0.22529	-0.735445	-0.088957	0.174976	0	NON-ACTIVE
fipronil	BRD-A50675702-001-07-1	chloride channel blocker, GABA gated chloride channel blocker	noncancer	0.397663	0.481536	0.618846	-0.810894	-0.0508718	0.296147	-0.146283	-0.348749	0.0108691	0.379264	0.0678246	-0.437222	0.210426	0.385761	-0.147659	-0.185094	0.181162	-0.300453	-0.618207	0.166745	-0.719111	-0.549639	-0.116348	0.17026	-0.207883	0.255498	0.0776631	-0.165186	0	NON-ACTIVE
fenoldopam	BRD-A50684349-003-02-9	dopamine receptor agonist	noncancer	0.295848	0.400713	-0.14325	0.0839813	0.127091	0.425872	-0.231737	-0.0555428	-0.167273	-0.523011	-0.269955	-0.366472	0.01023	0.0440089	-0.166903	-0.321629	0.612743	-0.0439652	0.378548	-0.671344	0.273322	-0.238966	-0.599029	0.0884764	0.000566635	0.407903	-0.0346188	-0.278622	0	NON-ACTIVE
CGK-733	BRD-A50737080-001-03-0	ATM kinase inhibitor, ATR kinase inhibitor	targeted cancer	0.612664	-0.245633	0.277993	0.145811	0.190711	0.112901	-0.723398	0.546491	0.305108	0.365259	0.406122	0.0190672	0.360403	0.191099	0.490064	0.34039	0.542234	0.0759491	0.456741	0.660679	-0.654541	0.121847	0.185461	0.0753424	-0.602026	0.0202362	0.000781595	0.118829	0	NON-ACTIVE
MDL-73005EF	BRD-A50764878-003-02-8	serotonin receptor antagonist	noncancer	0.581217	0.222107	0.0713391	-0.00859264	0.126913	0.0555471	0.116173	0.235779	-0.181894	-0.456308	0.00745962	0.184787	0.321085	0.266224	0.0237692	0.372425	0.18253	0.215451	0.434246	-0.164228	-0.056109	0.260844	0.0300661	-0.231548	0.656568	0.525769	-0.0718632	0.887925	0	NON-ACTIVE
valganciclovir	BRD-A50922295-001-01-3	DNA synthesis inhibitor	noncancer	0.15246	0.746844	0.355363	0.0276961	0.020882	-0.0566055	0.663143	0.0386435	0.335027	0.567067	0.616528	0.119423	-0.185862	0.477869	-0.0586108	0.271784	0.554781	-0.236938	-0.237909	0.146228	1.09746	0.378397	0.20444	0.214225	-0.602368	-0.19048	0.353853	0.628134	0	NON-ACTIVE
palomid-529	BRD-A50998626-001-02-1	AKT inhibitor, mTOR inhibitor	targeted cancer	-0.112184	0.256457	0.398765	0.238928	0.594374	-0.407034	-0.467107	0.685433	0.212998	-0.267536	0.727727	-0.39903	0.305178	-0.073457	-0.370904	0.556495	-0.666247	0.294407	0.294281	0.0256285	0.397631	0.364639	0.155655	-0.386463	-0.0382035	0.350035	0.462488	0.558934	0	NON-ACTIVE
diclofensine	BRD-A51078674-003-01-0	dopamine reuptake inhibitor	noncancer	0.293563	0.00220589	-0.213662	0.343103	-0.0356312	-0.0281156	0.0453382	-0.0131105	0.104436	-0.332242	0.812873	-0.39972	-0.332001	-0.031722	0.185439	-0.379274	0.306199	0.0979167	0.77185	-0.000720476	-0.650562	-0.184626	-0.449994	-0.361713	0.11239	-0.059166	-0.446215	-0.164578	0	NON-ACTIVE
nebracetam	BRD-A51355958-003-01-9	acetylcholine receptor agonist	noncancer	0.487533	-0.599393	-0.00105609	-0.48556	0.0676115	-0.749355	0.0679584	-0.300747	-0.221935	0.00465664	-1.13536	-0.259468	-0.3423	-0.404838	-0.0644862	-0.227076	-0.662139	-0.199584	-0.591735	-0.155733	0.351469	-0.28771	-0.738437	-0.446929	-0.791133	-0.299421	-0.277039	-0.248362	1	NON-ACTIVE
fosinopril	BRD-A51382177-236-03-0	angiotensin converting enzyme inhibitor	noncancer	1.22601	0.690471	0.425017	0.433489	0.462367	0.171835	-0.437314	0.235409	0.288322	0.160887	0.482133	0.135296	0.0142782	-0.0331505	0.499659	0.405312	0.363945	-0.140343	1.23239	0.444024	0.432896	-0.0029902	0.342874	0.00736623	0.569469	0.336716	0.117028	0.839735	0	NON-ACTIVE
2-octyldodecan-1-ol	BRD-A51407134-001-01-9	NA	noncancer	-0.0888484	0.200073	0.435891	-0.0127296	-0.175423	0.0806427	0.364312	0.068516	-0.0932126	0.26507	0.788073	0.292117	0.167925	0.238481	-0.302591	0.248301	0.444957	-0.155391	0.134622	-0.19397	-0.140785	0.694365	-0.303594	0.126034	-0.94663	0.0604021	0.122726	-0.235727	0	NON-ACTIVE
hypoestoxide	BRD-A51571244-001-01-9	IKK inhibitor	targeted cancer	-1.1253	0.336721	-0.0724375	0.605871	-0.811259	0.181575	0.0813973	-1.81785	0.160396	0.00937094	0.44199	-0.0793302	0.186615	0.412822	1.17938	-0.440183	-0.390701	0.0506965	-0.576441	0.477352	-0.187521	-0.675421	0.324499	0.330477	-0.861156	-0.354061	-0.010217	0.468871	2	NON-ACTIVE
3-CPMT	BRD-A51713165-003-02-6	dopamine reuptake inhibitor	noncancer	0.332	0.111096	0.0155558	0.081218	-0.61936	-0.0415151	-0.0389213	0.10131	-0.732721	0.142793	0.398342	-0.0410015	0.0117436	0.0497811	-0.421512	0.0720751	0.217685	-0.136273	-0.074518	-0.102488	0.500221	0.0202958	-0.0189336	-1.06956	0.343848	0.474365	-0.291168	-0.715108	1	NON-ACTIVE
venlafaxine	BRD-A51714012-003-13-6	adrenergic inhibitor, norepinephrine reuptake inhibitor, serotonin-norepinephrine reuptake inhibitor (SNRI)	noncancer	0.188693	0.304264	0.0746147	0.313104	-0.122614	-0.711348	0.590618	0.0636627	0.152116	-0.314816	0.149446	-0.0155758	0.0331129	-0.0422458	0.0474189	0.0323483	-0.117641	NA	-0.0532649	-0.0992037	0.394941	0.411028	-0.286072	-0.116918	0.595652	0.250093	-0.16101	-0.0868991	0	NON-ACTIVE
moprolol	BRD-A51747092-003-03-0	adrenergic receptor antagonist	noncancer	-0.0562066	-0.385594	-0.137463	0.141041	0.00628615	-0.0760335	0.174112	0.0224889	0.0665723	-0.0332563	-0.367517	-0.354896	0.0654239	0.314033	-0.129922	0.318194	0.472786	-0.18315	-0.196411	0.136918	-0.780574	0.395149	-0.0964365	0.206	0.68994	0.0610721	0.446275	0.564775	0	NON-ACTIVE
econazole	BRD-A51820102-008-28-9	lanosterol demethylase inhibitor, sterol demethylase inhibitor	noncancer	-0.441286	0.534799	-0.265551	-0.0535433	-0.553892	0.12636	0.156683	0.174417	-0.006036	0.55437	-0.61136	0.226861	0.048143	0.119412	0.510825	-0.106657	0.210893	-0.338668	-0.393905	-0.148495	-0.214431	-0.297172	0.305838	0.077767	0.380245	0.13664	-0.50954	0.399699	0	NON-ACTIVE
BRL-15572	BRD-A51829654-003-07-7	serotonin receptor antagonist	noncancer	0.304379	0.0908352	-0.0888331	-0.602002	-0.48013	0.093042	-0.508764	-0.0422686	-0.010126	-0.180403	-0.0660395	0.22633	0.0502814	0.0492399	-1.00749	0.074845	0.23477	-0.0388098	0.0291842	0.207392	0.214854	0.226037	0.000947051	-0.4066	-0.409527	-0.0285479	0.158191	0.420176	1	NON-ACTIVE
enflurane	BRD-A51831848-001-01-7	membrane permeability inhibitor	noncancer	0.387283	-0.0204851	0.213707	0.489723	-0.371132	0.393194	-0.107831	0.329899	0.314426	0.296042	0.716814	-0.0900529	-0.208708	-0.0157153	-0.425052	0.235321	0.149489	0.0346928	0.200351	-0.223857	-0.677128	0.439391	-0.0142141	0.0425394	0.28188	0.378284	-0.159018	0.43491	0	NON-ACTIVE
halofantrine	BRD-A51964809-003-12-6	antimalarial agent	noncancer	0.158312	-0.00280465	0.0827879	-1.14254	-1.62909	0.0949099	-0.473917	-1.1722	-0.715902	-0.624161	0.373133	-0.602414	-0.707945	-0.331961	-0.137532	-0.791148	-1.39576	-0.993731	-0.636139	-0.535972	-0.0583235	-3.36262	-0.934847	0.0471267	-1.29761	-1.86904	-0.111958	-0.578841	7	ACTIVE
methylatropine-nitrate	BRD-A52460047-001-01-3	acetylcholine receptor antagonist	noncancer	0.755419	0.0938388	0.191336	0.444952	-0.0854724	-0.290083	-0.106994	0.21581	0.125443	0.361692	0.11311	-0.0689425	-0.0303647	0.412318	-0.363471	-0.355036	-0.274693	0.101376	0.016016	-0.256592	0.535007	0.20891	-0.021383	0.0700169	0.214663	-0.00381119	-0.323784	0.363245	0	NON-ACTIVE
SKF-83566	BRD-A52588987-004-08-2	dopamine receptor antagonist	noncancer	0.171333	0.412255	0.0102885	-0.0723121	-0.0340051	0.0444432	-0.290851	0.0401017	-0.3053	-0.0416515	-0.744022	-0.13139	-0.00589585	0.398998	0.127593	-0.215385	-0.116745	0.36153	-0.245705	-0.4124	0.152174	-0.267123	-0.0054614	-0.0877383	0.513424	-0.207599	-0.170451	0.113917	0	NON-ACTIVE
tetrindole	BRD-A52660433-066-02-1	monoamine oxidase inhibitor	noncancer	0.365511	-0.141254	0.451056	0.308141	0.217854	0.54698	0.455703	0.116684	0.213842	0.528847	0.49764	0.0458649	-0.340015	0.554818	0.150124	0.185108	-0.125281	NA	-0.393719	0.0772046	-0.261609	-0.197211	0.203907	-0.126554	-0.405062	0.431121	0.295689	0.162451	0	NON-ACTIVE
gallopamil	BRD-A52922642-001-03-7	L-type calcium channel blocker	noncancer	-0.177657	0.105451	0.0839905	0.509034	0.68472	0.166042	0.0209366	0.272141	0.523499	-0.4456	-0.116559	-0.269398	-0.121799	0.356383	0.572818	-0.266039	0.236866	0.171081	0.598158	0.0212348	-0.16267	0.24206	-0.143653	0.27479	0.54985	-0.0463875	0.112163	0.272374	0	NON-ACTIVE
BTZ043-racemate	BRD-A53037217-001-02-0	DPRE1 inhibitor	noncancer	-0.0853765	-0.23081	-0.833419	0.718586	0.0572595	0.0255939	-0.287064	0.0615703	-0.0253066	0.670143	0.0596183	0.525711	-0.0844143	0.363726	-0.351505	0.0928041	-0.264686	-0.428335	0.586976	-0.0798585	0.293519	0.2386	-0.0317447	-0.29093	-0.879463	-0.649919	0.500114	0.102524	0	NON-ACTIVE
2-fluoro-2-deoxy-D-galactose	BRD-A53037300-001-01-0	NA	targeted cancer	-0.0900949	0.295915	0.449651	0.123753	-0.0161718	0.00974744	0.779391	-0.0671323	-0.297373	-0.0561719	-0.437699	-0.28004	-0.154612	-0.155869	-0.183115	0.347876	-0.0230481	-0.197989	-0.304918	0.0905256	0.458451	-0.461014	0.0431022	-0.23817	-0.212349	-0.00879293	-0.173151	0.0371634	0	NON-ACTIVE
Ro-106-9920	BRD-A53134341-001-03-2	NFkB pathway inhibitor	noncancer	-0.872608	-0.736153	0.432291	-0.516874	0.0487615	-1.7966	-1.88423	-0.700594	-0.981009	0.621787	-0.972594	-0.309316	0.0666648	-0.229872	0.592016	-0.694786	-0.731159	-1.12785	-0.143786	0.2219	0.238386	-0.309862	0.447807	-0.00441517	-2.27125	-1.64656	0.04534	1.01398	5	ACTIVE
prednisolone-tebutate	BRD-A53151380-001-01-2	anti-inflammatory agent	noncancer	0.442404	0.171668	0.269245	0.218837	0.40686	0.69262	-0.9593	0.313188	-0.145916	0.190478	0.537915	0.146719	0.191934	0.367441	0.619431	0.228611	0.359515	0.265368	-0.302061	-0.655451	0.940441	0.0763541	0.0257902	0.251586	-0.0543353	0.0370591	0.229468	-0.57018	0	NON-ACTIVE
neo-gilurytmal	BRD-A53539450-004-01-7	NA	noncancer	-0.969463	-0.480648	-0.159653	-0.0317337	-0.42639	0.251748	-0.229183	0.228989	0.520923	0.080717	-0.243271	-0.0666942	-0.0187945	-0.317147	-0.503359	-0.00302401	-0.086105	-0.360585	-1.11139	-0.172071	-0.86712	-0.462221	-0.14011	0.124859	-1.23096	-0.526262	-0.0161101	-0.594895	2	NON-ACTIVE
pipenzolate	BRD-A53561827-004-23-1	cholinergic receptor antagonist	noncancer	0.0707039	0.501509	0.453292	0.195927	0.608831	-0.319396	0.406038	0.359562	0.0724229	0.335658	0.676357	0.299148	-0.0404747	-0.0900418	0.51868	-0.10198	0.333613	-0.0152175	-0.0311931	0.314262	-0.00654251	0.309635	-0.749484	0.0874061	0.689156	-0.092356	0.17749	0.554423	0	NON-ACTIVE
anecortave-acetate	BRD-A53566267-001-01-9	angiogenesis inhibitor	noncancer	0.735025	-0.106783	0.264052	-0.0593643	-0.14178	-0.701798	-0.983916	0.274034	-0.224549	-0.0317549	-0.292897	-0.0551681	0.0586502	-0.246168	-0.683287	0.0814513	-0.0589838	-0.185183	-0.684531	-0.24285	-0.503197	0.251915	-0.454023	-0.661977	0.057933	-0.924572	-0.216126	0.105324	0	NON-ACTIVE
orphenadrine	BRD-A53576514-048-14-3	acetylcholine receptor antagonist	noncancer	-0.119958	0.128856	-0.148712	0.145279	-0.413193	-0.126423	-0.330353	-0.27913	-0.554031	-0.57111	-0.226642	0.161569	-0.112636	-0.0083771	0.160994	0.156069	-0.248429	-0.0252611	-0.324358	0.181058	0.0973574	-0.05266	-0.252321	-0.491733	-0.479408	-0.359138	0.395549	0.511136	0	NON-ACTIVE
PGL5001	BRD-A53813595-001-01-8	JNK inhibitor	noncancer	-0.407752	-0.105522	-0.0314329	-0.41991	-0.0592878	0.0202848	-0.336922	-0.337186	0.106168	0.133152	0.310553	-0.242825	-0.453048	0.0987661	0.189363	-0.405099	-0.0544527	-0.305417	-0.114934	-1.22886	0.44964	-0.364888	-0.0448293	-0.0019443	-0.144763	-0.939668	-0.233602	0.513098	1	NON-ACTIVE
butylscopolamine-bromide	BRD-A53951045-004-01-6	cholinergic receptor antagonist	noncancer	0.27918	-1.27386	-0.210507	-0.327642	0.102003	-0.115683	-0.0150014	-0.464347	0.462293	-0.737419	0.0620752	-0.00804025	-0.495226	-0.159137	0.0883626	-0.246361	-0.0729172	-0.213842	0.864353	-0.570169	0.127472	0.110904	-0.0702109	0.108209	0.0435957	-0.560309	-0.868794	-0.15656	1	NON-ACTIVE
prilocaine	BRD-A53952395-003-25-1	local anesthetic	noncancer	0.512626	0.258902	0.560766	-0.454406	-0.60453	-0.311649	-0.0757962	0.405944	-0.126706	0.0825888	0.849457	0.193974	0.0515121	0.439131	-0.491742	0.565564	0.492578	-0.340271	0.786253	-0.209874	0.414997	0.293905	0.205747	0.230962	-0.116587	-0.38036	0.660294	0.353921	0	NON-ACTIVE
ephedrine-(racemic)	BRD-A54236247-003-04-3	adrenergic receptor agonist	noncancer	-0.348601	0.301062	0.423385	-0.0218706	0.419249	0.242518	-0.448763	0.0687481	0.142556	0.229357	0.100751	0.0580158	0.0685975	0.0811443	-0.673225	-0.00699442	-0.14512	0.206053	0.696787	-0.0397633	-0.464016	0.125411	-0.0730043	-0.0546139	0.333576	-0.0841691	-0.623773	0.395724	0	NON-ACTIVE
lanoconazole	BRD-A54275602-001-01-0	sterol demethylase inhibitor	noncancer	-0.314502	0.196587	-0.360694	0.286805	-0.75485	-0.114301	-0.837869	-0.425765	-1.10386	-0.232766	-1.18673	-0.0583895	-0.844777	-0.567638	-1.12619	-1.06561	-0.697147	-1.50315	-0.076412	-2.22072	-2.07333	0.1247	-1.90294	-0.61404	-0.307576	-0.811704	-0.902926	-1.02083	9	ACTIVE
pirlindole	BRD-A54490543-066-11-9	monoamine oxidase inhibitor	noncancer	0.20486	-0.116588	-0.136976	0.00144324	0.0781236	0.113975	0.0830316	0.153274	0.0594007	-0.0215943	-0.724344	-0.143245	0.128247	-0.396428	0.128572	0.136366	-0.104557	0.0661008	0.441191	0.0925395	-0.398923	-0.0855309	0.0541528	-0.14679	0.451027	-0.777563	-0.275452	-0.0720186	0	NON-ACTIVE
KF-38789	BRD-A54927599-001-16-9	P selectin inhibitor	noncancer	-2.74275	-0.0562026	-1.89389	-1.20528	-2.87286	-3.50293	-2.16271	-3.23743	-3.31108	-0.919897	-1.07747	-4.6322	-0.432138	-2.12849	-0.761575	-0.546262	-1.51728	-2.29036	-0.024852	-3.45815	-1.37623	-4.28585	-4.49578	-1.04936	-3.07283	-2.44234	-1.50093	-2.27215	22	ACTIVE
k-strophanthidin	BRD-A55312468-001-04-7	ATPase inhibitor	targeted cancer	0.392798	-0.744442	-0.138381	0.975226	-1.193	0.927903	0.0743099	-0.00119346	-2.92082	-1.41294	0.283949	0.452591	-0.19313	0.36585	-0.0303816	0.0530631	-0.152887	-0.0666098	-0.043759	-1.26681	0.947385	-0.497925	-0.169412	0.988524	-0.173549	-0.489947	-1.67501	0.0339226	5	ACTIVE
testosterone	BRD-A55393291-001-09-9	androgen receptor agonist	noncancer	-0.281952	-0.149356	-0.0779274	-0.544921	-0.217734	-0.286472	-0.544718	-0.0567561	0.212251	-0.165274	0.336456	-0.39301	-0.05307	-0.0218254	-0.836433	0.0642362	-0.335638	-0.507505	0.132835	-0.154627	-1.25204	0.0078082	-0.608046	-0.165296	-0.240013	-0.368563	-0.821326	-0.187783	1	NON-ACTIVE
2-ethyl-1,3-hexanediol	BRD-A55455283-001-01-3	NA	noncancer	-0.676042	0.759123	0.378611	0.10942	0.293515	0.559535	0.282514	-0.155792	0.301115	0.000631003	-0.00896754	0.0139368	-0.00258863	0.526197	0.39878	0.593938	0.136113	0.187786	0.390907	-0.148337	-0.0290637	0.478573	-0.0282725	0.357578	-0.0690255	0.34169	0.148161	-0.0492399	0	NON-ACTIVE
3-(4-methylbenzylidene)camphor	BRD-A55464252-001-01-2	endocrine disruptor	noncancer	-0.214287	0.589008	0.0320624	0.234051	0.20051	0.17551	-0.464526	-0.144077	0.185393	-0.239858	-0.477413	-0.399962	-0.942687	0.52527	0.172914	0.362548	0.1584	-0.38668	0.0897742	0.0511268	-0.109633	-0.0302941	-0.286749	-0.639576	0.324481	-0.302308	0.135878	-0.534983	0	NON-ACTIVE
mephenesin	BRD-A55469827-001-07-4	muscle relaxant	noncancer	0.770976	0.469113	-0.243273	-0.0182251	-0.100266	-0.023934	-0.490874	-0.423916	-0.156237	-0.0795123	-0.335641	-0.0174913	-0.166004	-0.903768	0.190887	0.123862	0.0226351	-0.163692	0.535131	-0.636969	-0.00102432	0.0548871	-0.123057	-0.0212551	-0.943264	0.0821282	-0.228434	-0.0953567	0	NON-ACTIVE
BNTX	BRD-A55484088-050-02-5	opioid receptor antagonist	noncancer	-0.355422	-1.19302	-1.8346	-1.28283	-2.97281	-1.20387	-2.36618	-2.76529	-2.96905	-3.05697	-0.759053	-1.90516	-3.3092	-3.67008	-0.242766	-1.23882	-4.30104	-2.96737	-0.818915	-2.2037	-2.53224	-3.28336	-3.65297	-2.75196	-1.44822	-3.65651	-1.37966	-2.23185	24	ACTIVE
primaquine	BRD-A55913614-316-09-6	antimalarial agent, DNA inhibitor	noncancer	-0.0336433	0.0841897	-0.500002	-0.150796	0.0080281	-0.372796	-0.237064	-0.0545154	-0.372347	-0.150415	0.283231	-0.201092	-0.388295	-0.223272	-0.171109	-0.540926	-0.90334	-0.225213	-0.391413	-0.363656	-1.51562	-0.14807	0.137238	0.168372	-0.471706	-0.396676	-1.37222	0.0344337	2	NON-ACTIVE
omeprazole	BRD-A55962179-001-22-1	ATPase inhibitor	noncancer	-0.890668	-0.841293	-0.920514	-0.7705	-0.853088	-0.10552	-1.40476	-0.244172	-0.033407	-1.11132	-0.732963	-0.676684	-0.660173	-0.425793	0.0900412	-1.10567	-0.220251	-0.71716	-0.434317	-0.400443	-1.14817	-0.722964	-0.422465	-0.110911	-0.111646	-0.118674	-1.13135	-0.231937	5	ACTIVE
LGX818	BRD-A56085258-001-01-8	RAF inhibitor	targeted cancer	-0.641032	-0.0627151	0.262744	-0.594202	0.206117	-0.116058	-0.546205	-0.0294403	1.13955	0.313953	-0.637158	0.384698	-1.5926	-1.27732	0.94965	-0.171244	0.0976843	-0.922258	-0.489154	-0.724439	-0.509407	0.0377048	-0.58459	-0.0533149	0.416721	-0.145437	-0.146557	-0.380845	2	NON-ACTIVE
dimercaprol	BRD-A56152450-001-02-0	chelating agent	noncancer	-1.04157	-0.0866378	-0.651138	-0.0416239	-0.397524	-0.304302	-0.0441713	-0.513235	-0.22098	-0.287222	0.212681	-0.144627	-0.732231	-0.488244	-0.636114	-0.104047	-0.19465	-0.0500325	0.317161	-0.379468	-0.817161	-0.0561497	-0.359366	-0.592113	-0.032379	-0.439997	0.564555	-0.710213	1	NON-ACTIVE
zileuton	BRD-A56359832-001-11-1	leukotriene synthesis inhibitor, lipoxygenase inhibitor	noncancer	-0.284822	-0.536673	-0.11081	0.534624	0.311384	-0.419516	-0.110382	-0.235322	-0.625915	-0.266705	0.838995	-0.246399	-0.29889	-0.343426	-0.267639	-0.149574	0.113959	-0.363009	-0.111808	-0.381301	0.580306	0.0609055	-0.34857	-0.111676	-0.243794	-0.649962	0.1229	-0.0487506	0	NON-ACTIVE
AGI-5198	BRD-A56371469-001-03-3	isocitrate dehydrogenase inhibitor	targeted cancer	0.651429	0.0329199	-0.220779	0.255612	0.26494	-0.0933795	-0.0613232	0.182642	0.435065	0.0852906	-0.310258	-0.00139403	-0.374507	0.2035	-0.0466186	0.151852	0.000207065	-0.249738	-0.018697	-0.353514	0.0361055	0.194962	-0.29077	-0.611179	-0.11429	-0.396442	0.213356	0.235824	0	NON-ACTIVE
PX-12	BRD-A56592690-001-04-3	thioredoxin inhibitor	targeted cancer	-0.594228	0.842131	-0.341795	-0.241054	0.45557	-0.207847	0.0697642	-0.0469866	0.00314079	0.0415575	0.577729	0.447979	-0.285452	0.00960426	0.730304	0.14182	0.303803	0.240861	0.215757	0.0791477	-0.162685	0.157264	-0.0843136	0.368111	0.241348	0.000515896	-0.588412	0.052122	0	NON-ACTIVE
althiazide	BRD-A56675431-001-12-3	diuretic	noncancer	-0.0440621	0.07662	0.0832591	-0.0996554	-0.489248	-0.0703074	-0.787558	-0.424578	-0.22851	-0.29685	0.0166723	-0.241599	-0.00174939	0.237889	-0.35917	-0.328393	-0.187764	0.0374865	-0.31428	-0.281526	0.267037	-0.184032	-0.60138	-0.27172	-0.160854	-0.0582597	0.378136	-0.00919185	0	NON-ACTIVE
cefadroxil	BRD-A56858165-001-04-4	bacterial cell wall synthesis inhibitor	noncancer	0.423344	0.37031	0.602044	-0.217816	0.152672	-0.15737	0.579075	0.0374735	-0.175045	0.608942	0.718486	0.18746	-0.0418074	0.360789	-0.939151	-0.568603	0.262974	-0.225935	-0.265679	-0.00839134	0.404898	-0.0258488	-0.0270698	0.182673	0.562417	0.167915	0.64215	0.0397475	0	NON-ACTIVE
SQ-22536	BRD-A56987319-001-12-9	adenylyl cyclase inhibitor	noncancer	-1.22941	-0.355118	-0.541807	-0.346595	-0.385804	-0.193163	0.0810286	0.0765025	0.350672	0.221966	-0.560084	-0.144637	-0.338956	-0.538165	-0.273174	0.011985	-0.105596	0.1843	-0.0741006	-0.0698062	-1.3565	-0.083667	-0.353446	-0.228266	-0.393621	0.142135	-0.408519	-1.19815	3	ACTIVE
chlorcyclizine	BRD-A57133233-003-11-0	histamine receptor antagonist	noncancer	0.34511	0.249337	-0.474256	-0.674332	-0.906005	0.135628	0.00580099	-0.291605	-0.272717	0.0717237	-0.0488148	-0.446059	-0.315956	0.287493	-0.526923	-0.519276	-0.265451	-0.731901	0.0282013	-0.99206	-0.289426	-0.0528565	-0.322741	-0.555483	-0.489757	-0.426578	0.189355	-0.443123	0	NON-ACTIVE
piroxicam	BRD-A57382968-001-29-0	cyclooxygenase inhibitor	noncancer	-0.646152	-0.855506	-0.22685	-1.17983	-0.444235	-1.1933	-0.884458	-0.946794	-0.518507	-1.47525	-0.456189	-0.663198	-0.891542	-0.810863	-0.800858	-1.30956	-1.13231	-0.753204	-0.677374	-1.38788	-0.880721	-0.974392	-0.942272	-0.540897	-0.750836	-0.812657	-1.16752	-1.00514	8	ACTIVE
methsuximide	BRD-A57592049-001-01-6	T-type calcium channel binder	noncancer	0.216313	0.601468	0.214541	-0.190701	0.182143	-0.322594	0.245733	0.447889	0.105703	-0.190522	0.3366	0.135699	0.136792	0.166337	-0.157882	0.412563	0.431126	-0.333292	0.668791	-0.16262	-0.976329	-0.076092	-0.0449569	0.0860174	0.537812	-0.0272428	-0.639495	-0.0681115	0	NON-ACTIVE
PD-318088	BRD-A57798112-001-03-7	MEK inhibitor	targeted cancer	-1.68388	-0.688332	-0.59342	-1.52807	-0.54113	-2.08282	-2.52631	-0.824612	-0.388751	-0.902947	-0.722427	0.315376	-2.25271	-1.03841	0.867995	0.264136	0.142073	-2.06703	-2.0688	-2.25263	-0.871816	-0.65457	-1.45473	0.10859	-0.766925	-1.38867	-0.902658	-2.7616	12	ACTIVE
bicuculline-methochloride-(-)	BRD-A57798559-004-02-3	GABA receptor antagonist	noncancer	0.299031	-0.168365	0.139818	0.37284	0.672846	0.322244	-0.0289967	0.470882	0.238252	0.0542009	0.0914494	0.566372	-0.0822532	-0.0131962	0.04473	0.366644	0.539871	0.147886	1.02743	0.273684	0.201222	-0.208094	-0.170326	0.0661666	0.310033	0.28807	0.874203	0.126419	0	NON-ACTIVE
oxymatrine	BRD-A57833392-001-01-7	NA	noncancer	0.809654	0.23683	0.406885	-0.359503	-0.0366105	0.286305	0.481434	-0.5085	0.273653	0.317951	0.1364	-0.00478585	-0.00636199	0.0580747	-0.0854657	-0.221874	-0.117633	-0.542953	0.421834	-0.208121	-0.263064	0.128771	-0.362932	-0.776382	-0.28687	0.119911	1.10947	-0.627753	0	NON-ACTIVE
golgicide-a	BRD-A57886255-001-01-1	ARF inhibitor	noncancer	0.662815	0.0537002	0.668791	0.47371	-0.228314	0.497485	0.451272	-0.341577	-0.0294551	-0.0614329	-0.139408	0.446284	0.235814	0.0591874	0.900917	-0.611548	0.376604	0.514488	0.337152	0.231091	1.02706	-0.625323	0.457158	-0.923258	0.0405804	0.382372	-0.360589	-2.62924	1	NON-ACTIVE
hydrastinine	BRD-A57900429-003-05-8	haemostatic agent	noncancer	0.119802	0.385676	-0.137786	0.326092	0.126049	0.146108	-0.550276	0.087776	0.182678	0.296696	-0.459595	0.041896	-0.37937	0.349021	0.473217	0.235712	0.474551	-0.0530756	0.739324	0.397962	0.136504	0.526679	0.0256096	0.134572	-0.0221755	0.269444	0.418076	0.255244	0	NON-ACTIVE
citiolone	BRD-A57957888-001-08-0	lipotropic, mucolytic agent	noncancer	0.372802	-0.0270316	0.205742	0.372929	0.750324	-0.0487745	-0.24468	0.272445	0.248672	0.376115	0.671676	0.26506	0.384379	0.341544	0.0490098	0.40298	0.209129	0.235215	0.297598	0.0952745	0.223093	0.332675	0.144274	0.299051	0.934179	0.0913668	-0.148281	0.404685	0	NON-ACTIVE
nimodipine	BRD-A58048407-001-18-8	calcium channel blocker	noncancer	-0.0336963	0.2214	-0.0281117	-0.710699	0.0621019	0.190153	0.520989	0.352938	-0.0145661	-0.762293	0.41612	0.0688322	-0.0733894	-0.219396	-0.0104734	-0.385796	-0.00715937	-0.44808	0.546525	-1.11054	0.0679414	-0.13644	-0.676726	-0.184103	-0.365469	-0.095184	0.369602	-0.305418	1	NON-ACTIVE
oxyphencyclimine	BRD-A58193911-003-18-7	cholinergic receptor antagonist	noncancer	-0.752582	-1.46857	-0.450527	-2.34494	-3.43422	-4.50083	-2.53759	-1.29368	-1.94198	-2.55983	-1.8191	0.829961	-1.47601	-4.70619	-1.3835	-1.31235	-1.21628	NA	-1.83524	-2.80229	-2.36656	-3.23927	-4.81296	-3.08829	-1.4541	-2.44682	-2.13319	-2.25007	24	ACTIVE
selamectin	BRD-A58564983-001-04-6	nematocide	noncancer	-0.339853	0.124851	-0.403838	-0.0642244	0.0904582	0.129326	-0.312975	0.304509	-0.358648	0.115713	0.399919	-0.397889	-0.0131338	0.60374	0.261374	-0.0500666	0.388184	-0.320506	0.204496	-0.455321	0.565007	0.29243	-0.255663	-0.194008	0.29263	0.221529	0.25531	-0.379757	0	NON-ACTIVE
sulforaphane	BRD-A58955223-001-03-8	anticancer agent, aryl hydrocarbon receptor antagonist	targeted cancer	1.27766	-0.518619	-0.136194	0.178702	0.0909384	0.194438	0.0218327	-0.503034	-0.538168	0.161685	0.26657	0.147374	-0.229278	-0.0905322	0.53174	-0.102627	-0.0900381	0.077214	-0.5333	-0.32631	-0.179286	0.185451	-0.0795857	0.261996	0.532924	0.209664	-0.797288	-0.189981	0	NON-ACTIVE
ginkgolide-b	BRD-A59001851-001-02-1	platelet activating factor receptor antagonist	noncancer	-0.1107	-0.697283	-0.242213	-0.186644	0.0500947	-0.376508	-0.157539	-0.0872048	-0.0494576	-0.318947	-0.949569	-0.198701	-0.485206	-0.390528	-0.771279	-0.184519	0.101696	NA	0.531611	-0.105289	-0.692569	0.14197	-0.482054	-0.297282	-0.492646	-1.03834	0.276271	-0.66647	1	NON-ACTIVE
viloxazine	BRD-A59198242-003-02-9	norepinephrine reuptake inhibitor	noncancer	0.214165	0.230548	0.609724	0.0299373	0.138382	0.641858	0.900963	0.220073	-0.25796	-0.293157	0.351014	0.4812	0.273807	0.292654	0.564736	0.416076	0.332177	0.0185135	0.339766	-0.369769	-0.470977	0.294609	0.0851422	0.44193	-0.581806	0.58209	0.246955	0.308482	0	NON-ACTIVE
quinethazone	BRD-A59303141-001-10-4	thiazide diuretic	noncancer	-0.629389	-1.2063	0.351803	-0.166584	-0.101807	-0.514092	-0.086649	-0.471186	-1.38969	-1.32326	-0.642047	-1.22534	-0.623866	-0.412261	-0.580653	-0.740619	-0.2591	NA	-0.620998	-0.828633	-0.715178	-0.489164	-0.484521	-1.09505	-0.624955	-0.421191	-0.572275	-1.56296	6	ACTIVE
xamoterol	BRD-A59337442-051-05-3	adrenergic receptor agonist	noncancer	-0.184657	-0.0420763	0.284242	-0.221541	0.244811	0.060751	0.28924	-0.0658234	-0.0282913	0.326564	0.112079	0.190428	0.193486	0.190629	0.401537	0.158052	-0.0162203	0.281256	0.46247	0.0462269	0.14126	-0.00404222	-0.0584867	-0.306212	-0.775675	-0.1537	0.00564894	0.212869	0	NON-ACTIVE
dexpanthenol	BRD-A59413292-001-08-2	NA	noncancer	-0.32595	-0.568674	0.0318387	-0.346246	0.14457	-0.0656819	-0.092299	0.093877	-0.134949	-0.0390843	-0.320098	-0.669003	0.0520614	-0.108534	-0.381003	-0.130103	0.398515	-0.0372548	-0.655591	-0.267948	0.731574	-0.36263	-0.491576	0.0149865	0.181534	-0.094784	0.0623127	-0.671813	0	NON-ACTIVE
PHCCC	BRD-A59709458-001-01-8	glutamate receptor agonist	targeted cancer	-0.410002	-0.769835	-0.151686	-0.222888	-0.45906	-0.342497	-0.117891	-0.00295876	-0.208646	-0.455355	-0.473923	0.057713	0.0691205	0.262424	-0.260049	-0.0641837	-0.378773	-0.108635	0.340097	-0.366606	-1.5963	-0.204978	-0.556533	-0.14347	0.14392	0.250993	0.139719	0.05301	1	NON-ACTIVE
amisulpride	BRD-A60197193-001-14-6	dopamine receptor antagonist	noncancer	-0.742363	-2.02776	-1.78387	-1.25286	-1.01586	-0.965427	-1.21656	-0.694102	-2.11177	-1.17064	-1.50371	-1.21068	-1.02999	-1.85507	-1.41315	-1.19585	-1.10013	-1.23345	-1.10343	-1.59925	-2.32904	-0.991147	-1.34176	-1.07478	-1.69107	-1.41734	-1.74455	-1.47028	24	ACTIVE
iohexol	BRD-A60217728-001-11-2	radiopaque medium	noncancer	-0.850579	-0.423827	0.179262	0.0103162	-0.243986	0.134347	0.0858431	-0.0735781	0.0128196	-0.0761252	-0.374003	-0.309647	-0.244622	-0.0839307	0.598453	-0.234104	0.161914	-0.191773	-0.193321	-0.19062	-0.537917	-0.82414	-0.708381	-0.387032	0.0155557	-0.339694	-0.594213	-0.709369	0	NON-ACTIVE
8-hydroxy-PIPAT	BRD-A60594020-034-01-1	dopamine receptor ligand	noncancer	-0.0159663	0.102352	0.179454	0.148601	0.46082	0.17092	0.97327	0.215703	0.213818	0.317261	-0.467757	0.457314	0.24115	0.50179	0.207761	0.11349	0.381691	0.121705	0.593496	0.0471566	-0.33173	-0.199737	-0.0585801	0.0593779	0.74576	0.244725	0.474691	0.0985567	0	NON-ACTIVE
sodium-stibogluconate	BRD-A60786380-412-01-5	tyrosine phosphatase inhibitor	noncancer	-0.709988	-0.646504	-0.901181	-0.666525	-0.366856	-0.404974	-0.60507	-0.329963	-0.853011	-0.40448	-0.632591	-0.547331	-0.447714	0.0101573	-0.362121	-0.513012	-0.170444	-0.236905	-0.608974	-0.268103	-0.860692	-0.824725	-0.555617	-0.797196	-0.674288	-0.314327	-0.300808	-0.872955	0	NON-ACTIVE
gliclazide	BRD-A61154809-001-15-9	ATP channel blocker, insulin secretagogue	noncancer	-1.34546	0.0173745	-0.065754	-0.123814	0.222554	-0.557659	-0.506556	-0.172795	-0.23207	-0.300018	0.0882761	-0.149552	-0.404851	-0.147119	0.429159	0.0237468	-0.361487	-0.113838	-0.910534	0.51578	-0.0283292	-0.451762	-0.398745	-0.0641675	0.52411	0.0161596	0.383568	0.604543	1	NON-ACTIVE
benserazide	BRD-A61194565-003-27-0	DOPA decarboxylase inhibitor	noncancer	-0.0504883	0.0782554	0.369113	0.105706	0.27914	0.0717853	0.588421	0.0410145	0.12357	0.287101	-0.186031	0.186563	0.0483542	0.366488	0.535133	-0.333226	-0.123062	-0.0929602	0.700001	0.468076	-0.527753	0.44936	0.211929	0.352137	-0.031993	-0.0769108	0.415778	0.403133	0	NON-ACTIVE
medroxyprogesterone-acetate	BRD-A61221616-001-04-3	progesterone receptor agonist	noncancer	-0.635629	0.0485387	-0.0969131	-0.0756423	0.103161	0.135215	0.131591	0.14661	-0.320574	0.144009	-0.388635	-0.168789	0.0346601	-0.01937	0.555171	0.208761	0.327908	-0.23033	0.332197	-0.0626989	0.956538	0.164936	-0.0720833	-0.0114693	0.0340407	-0.332139	-0.134774	-0.0869581	0	NON-ACTIVE
eliprodil	BRD-A61392169-001-02-7	glutamate receptor antagonist	noncancer	0.405346	0.293007	0.13515	-0.0867404	0.0779769	-0.0231635	0.366933	0.259989	0.44193	0.101874	0.670712	0.159657	-0.253654	0.342554	0.340542	0.47723	0.216834	0.212969	-0.739249	-0.228976	0.62814	0.418051	0.193784	0.00499995	0.410391	0.287007	0.661613	0.726178	0	NON-ACTIVE
climbazole	BRD-A61676498-001-06-6	enzyme inducer	noncancer	-0.856537	0.0422885	-0.918073	-0.38461	-0.0983868	0.13823	0.272325	-0.0718909	0.296345	0.125024	0.299258	-0.0773823	-0.02203	-0.205164	0.0606565	-0.355458	-0.123662	-0.130359	-0.489797	0.00599534	0.0567148	0.0710238	-0.278918	-0.543519	0.502372	-0.189508	0.193692	-0.439627	0	NON-ACTIVE
metolazone	BRD-A61793559-001-15-6	carbonic anhydrase inhibitor	noncancer	-0.392164	-0.42081	0.72435	0.322949	0.316909	0.24767	0.310581	0.299489	-0.102425	0.355395	0.247951	0.271814	0.168877	0.540124	0.499818	0.380702	0.137092	-0.0800944	0.525122	0.179692	0.64339	0.385522	0.128789	0.067483	0.12318	0.021237	-0.362201	0.320288	0	NON-ACTIVE
alpha-tochopheryl-acetate	BRD-A61850409-001-10-7	antioxidant	noncancer	1.25515	0.389195	0.19225	0.0950698	-0.0847357	0.113885	-0.247857	-0.479921	0.0808971	-0.482833	-0.120344	-0.302826	0.0613435	0.0408308	-0.163942	-0.256685	-0.0293456	0.0103726	-0.564955	0.0287191	0.099637	0.127121	-0.214325	-0.25404	-0.797872	0.293132	0.338982	-0.472423	0	NON-ACTIVE
WAY-161503	BRD-A62021152-003-03-4	serotonin receptor agonist	noncancer	-0.24783	0.613178	0.587876	0.480351	0.488357	0.358078	0.256583	0.304668	0.382556	0.271325	0.506967	-0.0326029	0.496972	0.142248	0.56971	0.364259	0.183468	0.453652	-0.233313	0.206596	0.964043	0.607572	0.0549016	-0.1357	0.0874034	-0.155916	-0.384029	0.497695	0	NON-ACTIVE
MDL-11939	BRD-A62057054-001-03-1	serotonin receptor antagonist	noncancer	-0.751433	0.224023	-0.0368492	-0.00683119	-0.0474939	0.0315317	0.0131268	0.320665	0.122656	0.210233	-0.0673217	-0.0649623	0.136446	0.117191	-0.32113	0.183108	-0.342218	-0.225139	-0.564969	-0.543162	-0.0699095	0.0777101	-0.184129	0.0071549	-1.04069	-0.30383	-0.953503	-0.0274205	1	NON-ACTIVE
siguazodan	BRD-A62071884-001-04-6	phosphodiesterase inhibitor	noncancer	-0.0426576	0.710972	-0.0334462	-0.248083	-0.133735	-0.344452	0.0282482	0.154131	-0.0760122	0.179247	0.499028	-0.212586	-0.120272	-0.00719565	0.0821962	-0.333188	-0.146656	0.314202	-0.36291	0.0317646	-0.030413	0.0595208	-0.256757	-0.24671	-0.639536	-0.248038	0.183752	-0.658179	0	NON-ACTIVE
ZM-226600	BRD-A62209527-001-04-5	Kir6 channel (KATP) activator	noncancer	-0.390711	0.4537	0.456506	-0.327668	-0.245679	0.230139	0.360379	-0.00269557	0.0518783	0.44148	-0.709097	0.247665	-0.0370303	0.539049	0.103685	0.0378996	-0.232168	-0.00316255	0.534712	-0.14284	0.251832	0.112118	-0.243471	-0.0288173	0.0951896	0.16284	0.37937	0.313903	0	NON-ACTIVE
mepenzolate	BRD-A62421304-004-18-9	acetylcholine receptor antagonist	noncancer	-0.0214699	0.0646488	0.514059	-0.303789	0.0735289	0.011015	0.183512	0.253619	0.715511	0.192881	0.328939	0.0902994	0.251822	0.551003	0.128807	0.0566873	0.185952	0.044034	-0.0856643	0.222944	0.252113	0.381133	0.31738	0.138331	0.873054	-0.111265	0.731092	0.0770911	0	NON-ACTIVE
hydroxyzine	BRD-A62428732-300-06-3	antihistamine	noncancer	-0.485361	0.269206	0.198872	0.308358	0.417989	0.203622	0.190716	0.288876	-0.011255	0.511814	0.807152	-0.200921	0.201264	0.455502	0.22731	0.410148	0.418734	-0.0638932	-0.10012	0.0330176	0.525012	-0.186113	-0.017619	0.115725	-0.859492	0.556347	0.277562	0.0540687	0	NON-ACTIVE
cortisone	BRD-A62731508-001-05-8	glucocorticoid receptor agonist	noncancer	0.458573	0.0864848	0.189145	0.308961	-0.449034	-0.117084	-0.362233	0.261609	-0.336796	0.200099	0.737646	0.146061	0.051885	0.0723109	0.328888	0.085664	-0.111037	0.245767	-0.291594	-0.302757	-0.529976	-0.14428	-0.186103	-0.290176	-0.214479	0.0493488	0.174794	-0.0461397	0	NON-ACTIVE
miglitol	BRD-A63310107-001-04-8	glucosidase inhibitor	noncancer	0.32462	-0.220375	-0.106255	-0.67283	-0.546119	-0.184747	0.065529	-0.250682	-0.277731	-0.0159563	-0.268436	-0.0238089	-0.0752029	0.151265	-0.146667	0.0152695	-0.218876	-0.956873	-0.28676	-0.31834	0.580477	-0.641144	-0.707029	-0.675198	-1.2328	-0.0822279	-0.538962	-0.0685384	1	NON-ACTIVE
ME0328	BRD-A63444178-001-01-5	PARP inhibitor	targeted cancer	0.441298	0.130396	0.4203	0.489042	0.0416727	0.131467	0.32171	0.351578	-0.298185	-0.162826	0.596059	-0.0650341	0.231159	0.369317	0.199191	-0.208629	-0.0567539	-0.456979	0.499568	0.204355	-0.000234429	-0.318215	-0.019665	-0.00757125	-0.477791	0.280095	0.282551	0.310057	0	NON-ACTIVE
Ro-04-5595	BRD-A63546914-003-02-0	NA	noncancer	0.392287	0.600236	0.705788	-0.293278	0.535992	0.492681	0.380313	0.280914	0.300357	-0.333056	-1.13574	-0.198409	0.0321359	0.401158	0.51584	0.175302	0.328585	0.354234	0.338341	0.414008	-1.11432	0.165094	-0.310457	0.32646	0.0701527	0.354192	0.186039	0.29002	2	NON-ACTIVE
brivudine	BRD-A63675168-001-01-6	DNA directed DNA polymerase inhibitor	noncancer	1.22252	0.472156	-0.0924061	0.37826	0.381768	-0.11204	-0.315503	0.181063	0.122181	0.145356	0.330057	0.338171	0.0158906	0.531858	0.0867051	0.456693	0.563321	-0.182922	-0.00889854	-0.0195682	-0.207055	0.238673	-0.0599756	0.105607	0.118365	-0.129036	1.08115	0.115434	0	NON-ACTIVE
fidarestat	BRD-A63752151-001-01-2	aldose reductase inhibitor	noncancer	-0.212529	-0.753718	-0.750324	0.0520125	-0.912017	-0.535826	-0.360302	-1.17207	-0.504413	-0.504075	-0.306138	-0.281361	-0.383385	-0.355881	-0.361059	-0.404756	-0.0490999	-0.415347	-0.0104855	-1.00344	0.0826436	-0.123709	-0.196081	-0.901654	-0.513256	-0.425863	-0.392205	-0.378881	2	NON-ACTIVE
hyperin	BRD-A63780829-001-11-4	aldose reductase inhibitor	targeted cancer	-0.0330473	0.842766	0.368271	0.507805	0.3129	0.15052	0.398019	0.485392	0.634034	0.620981	0.0735922	0.189969	0.241696	0.398111	0.510842	0.186625	0.106166	0.0463184	0.842438	0.0586333	-0.184471	0.426969	-0.137164	0.152073	0.450971	-0.0608275	0.425198	-0.259177	0	NON-ACTIVE
androstenone	BRD-A64011898-001-01-0	steroid	noncancer	-0.890469	-0.457938	-0.0966901	-0.403021	-0.624121	-0.29458	-0.0979062	-0.13962	0.00435191	-0.357982	-0.285949	-1.25713	-0.388437	-0.0866539	-0.263478	-0.0331492	-0.476268	-0.490295	0.0164006	-0.941671	0.252085	-0.26395	-0.320098	-0.674745	-0.686519	0.0774756	0.126126	-0.482777	1	NON-ACTIVE
sangivamycin	BRD-A64064900-001-02-3	DNA inhibitor	chemo	-3.07627	-3.90574	-3.56572	-3.73634	-4.97857	-3.04201	-5.02332	-2.54964	-5.57164	-4.89695	-2.70428	-4.63586	-4.20573	-6.28447	-4.26601	-3.72749	-2.89245	-6.04585	-1.87396	-5.29781	-2.9346	-5.09118	-5.22047	-4.47372	-3.93953	-4.91899	-4.05677	-4.76538	28	ACTIVE
mexiletine	BRD-A64092382-003-18-3	sodium channel blocker	noncancer	-0.692515	-0.504397	0.312925	0.100797	-0.0317792	-0.404268	0.186806	-1.28225	-0.183487	0.225397	0.239191	-1.10965	-0.616488	-1.36681	-1.10695	-0.798411	-0.284479	NA	0.0989898	-0.0391301	-0.641818	-0.42451	-0.134642	-0.0617632	-0.408098	0.136163	-0.971588	-1.24843	5	ACTIVE
dehydrocholate	BRD-A64125466-236-04-6	NA	noncancer	1.05991	0.565003	0.60914	0.407361	0.216382	0.363304	0.0749531	0.417214	0.44767	0.42371	0.444967	0.323629	0.431447	0.725156	0.35686	0.33625	0.0891468	0.406316	0.930491	-0.15777	1.09662	0.25459	-0.0348176	0.148336	0.0537164	0.346103	0.0474702	0.106163	0	NON-ACTIVE
SKF-77434	BRD-A64227845-004-09-3	dopamine receptor agonist	noncancer	0.292238	0.0495356	-0.157426	-0.033867	-0.226346	-0.166563	0.242402	0.168017	0.00348675	-0.530701	0.289206	-0.22125	-0.403408	-0.361784	0.148528	-0.0458159	0.00767096	-0.8517	0.0533668	-1.27499	0.629006	-0.304389	-1.0162	-0.23557	0.100263	-0.25673	-0.430702	-0.316089	2	NON-ACTIVE
lanatoside-c	BRD-A64242993-001-05-6	cardiac glycoside	noncancer	-2.77692	-3.06697	-1.25981	-3.37095	-4.75942	-5.44149	-4.87203	-4.95066	-4.77175	-5.05602	-2.4862	-0.768982	-4.80816	-6.00874	-5.23637	-4.22879	-3.74748	-2.99168	-1.89759	-4.26216	-3.39945	-4.93528	-5.29105	-4.62517	-3.87425	-4.73954	-3.30722	-1.42414	27	ACTIVE
timofibrate	BRD-A64406146-001-01-2	cholesterol inhibitor, lipase clearing factor inhibitor	noncancer	0.644422	0.0286158	-0.703473	0.165679	0.0168705	0.197927	0.477349	0.193466	0.618402	-0.0954981	0.741378	0.0735088	0.0428062	-0.275212	-0.260485	0.0543602	-0.54581	-0.282459	0.125595	0.0810238	0.353512	0.169891	0.221944	0.084997	-0.328496	-0.184597	-0.051295	-0.749538	0	NON-ACTIVE
DPI-201106	BRD-A64553394-001-04-4	sodium channel activator	noncancer	-0.231747	0.558219	0.929037	0.294394	0.4005	0.0817535	0.330508	0.069677	-0.000137605	0.403299	-0.372161	0.219636	0.365699	0.107787	0.417517	0.437853	0.320102	0.0457067	-0.0266556	0.128016	0.560117	0.302494	0.309361	-0.0369417	0.344486	0.346982	0.125949	-0.531128	0	NON-ACTIVE
pranoprofen	BRD-A64610707-001-04-4	cyclooxygenase inhibitor	noncancer	0.778115	0.563004	0.382928	0.302902	0.236574	0.0952486	0.307296	0.36933	0.405103	0.453972	0.621612	0.0247086	-0.15612	0.27627	-0.63314	-0.112404	0.397549	0.0902419	0.628347	0.0530042	0.377717	0.318369	-0.0485184	0.405719	0.955105	0.3306	0.415325	0.553299	0	NON-ACTIVE
levo-phencynonate	BRD-A64698388-003-01-7	acetylcholine receptor antagonist	noncancer	-0.401267	0.294381	0.44705	-0.46157	0.0699622	0.22512	0.24205	-0.132525	0.160405	0.209049	0.873077	-0.215127	0.0883639	-0.000779079	0.0261887	0.173368	0.688258	-0.00279799	0.251513	-0.573138	-0.85936	0.1665	0.206347	-0.174984	-0.665112	-0.036202	-0.00650425	-0.0361205	0	NON-ACTIVE
isometheptene-mucate	BRD-A64743628-001-01-5	NA	noncancer	-0.402705	-0.492453	-0.596518	-0.573796	-0.590148	-0.580779	-1.10731	-0.354246	-0.615724	-0.262769	-0.715064	-0.740337	-0.684989	-0.353214	-0.149562	-0.129454	-0.281379	-1.03407	-0.908846	-1.11251	-0.158297	-1.1519	-1.046	-0.442612	-1.64312	-0.812794	-0.119698	-1.25486	7	ACTIVE
AH11110	BRD-A64808605-003-02-7	adrenergic receptor ligand	noncancer	0.663017	0.232903	0.206018	0.229442	0.0661289	-0.0292225	-0.258806	0.046768	-0.277003	0.142714	0.142869	0.186666	0.18873	0.45848	-0.586175	0.0976877	0.220561	-0.138958	0.184103	-0.0352948	0.245681	0.300632	0.0957309	-0.281496	-0.427349	0.311073	0.171547	0.409899	0	NON-ACTIVE
mirtazapine	BRD-A64977602-001-15-9	adrenergic receptor antagonist, serotonin receptor antagonist	noncancer	0.387493	0.228939	-0.440503	-0.316018	0.150509	0.209426	-0.112181	0.0510485	-0.204286	-0.178459	0.249434	0.241616	0.142961	0.134749	0.728847	0.552757	0.229037	-0.0623775	0.216144	-0.381253	-0.572789	0.556333	-0.188394	0.117311	0.279689	0.529128	0.052334	-0.0970699	0	NON-ACTIVE
oxybutynin	BRD-A65013509-003-24-4	acetylcholine receptor antagonist	noncancer	0.193444	0.812865	-0.209903	0.330721	0.0629843	0.171041	0.267493	0.42206	0.222563	-0.19407	0.390232	0.0552439	0.274734	0.537305	0.0839089	0.585017	0.29743	-0.266434	0.529046	-0.399718	0.105736	0.560464	-0.0952926	0.133427	0.654289	-0.0482374	-0.259915	0.184834	0	NON-ACTIVE
acenocoumarol	BRD-A65051990-001-12-9	vitamin K antagonist	noncancer	-0.0672012	-0.0546673	0.454036	0.359968	0.178184	0.174074	0.44514	-0.166155	-0.021666	-0.00573494	0.0046261	-0.0892012	-0.407024	0.360338	-0.271743	-0.2384	0.207533	-0.182515	0.712261	-0.130241	-0.127268	0.211143	-0.177911	0.141075	-0.568216	0.145515	0.450691	0.203707	0	NON-ACTIVE
ATPA	BRD-A65145453-001-06-1	glutamate receptor agonist	noncancer	0.138153	-0.744634	0.541412	0.397204	-0.136261	-0.0214117	-0.0650651	0.66017	-0.06631	0.0857819	-0.748361	0.0234891	0.0659303	0.0340812	0.609367	0.173196	0.169433	-0.00835018	0.927087	-0.027537	0.470781	0.844814	-0.0812726	0.464853	0.85342	-0.422452	-0.519308	0.405438	0	NON-ACTIVE
EMD-53998	BRD-A65248799-001-01-7	phosphodiesterase inhibitor	noncancer	-1.58293	0.320456	-0.240512	-0.115316	0.162617	0.182614	-0.369369	-0.426335	-0.701099	0.314713	0.131339	0.0139844	0.73556	0.123346	-0.546791	0.102624	-0.0244093	-0.0706349	-0.197598	-0.710678	-0.0874097	-0.769478	-0.726688	-0.411465	-1.11922	-0.105799	-0.451808	0.00887809	2	NON-ACTIVE
molindone	BRD-A65280694-003-13-7	dopamine receptor antagonist	noncancer	-0.60667	-0.0100266	-0.408831	-0.182333	-0.0173131	-0.216724	-0.275741	0.360817	0.196551	-0.14909	-0.245654	-0.196175	-0.0915689	0.464521	0.0490315	0.213647	0.359861	0.252103	-0.699612	-0.207543	0.362033	0.0663059	-0.330135	0.05661	0.876886	0.224686	0.377127	0.049988	0	NON-ACTIVE
cimaterol	BRD-A65440446-001-04-1	adrenergic receptor agonist	noncancer	0.664612	0.121799	0.0740183	-0.852227	0.0533646	0.210866	0.223153	-0.200279	0.0564205	-0.111221	0.0762281	-0.164304	-0.239434	0.314244	0.0203806	-0.0673594	0.24009	-0.150644	-1.64172	0.205315	-0.523005	0.261984	-0.0751987	-0.304387	-1.30104	0.228226	-0.861057	0.611822	2	NON-ACTIVE
flunisolide	BRD-A65449987-001-10-4	cytochrome P450 inhibitor	noncancer	0.464264	-0.0670198	-0.255066	0.0757835	0.354396	0.439004	-0.545419	-0.121573	-0.215759	-1.07496	0.0148078	-0.251895	-0.062455	0.141692	0.128232	0.424777	0.232864	0.0636109	-0.116102	-0.923924	0.997851	0.199186	-0.373945	0.41692	-0.203081	0.453699	-0.0708477	0.275343	1	NON-ACTIVE
RX-821002	BRD-A65597028-003-07-3	adrenergic receptor antagonist	noncancer	0.366589	0.057954	0.154998	-0.00835822	0.0947812	0.1301	-0.0298085	0.123278	0.399413	-0.185135	0.319486	-0.454121	-0.0926728	0.0168688	-0.175564	0.133283	0.0472311	-0.589102	-0.142534	0.0913334	0.948383	0.359867	0.519001	-0.0420851	0.547873	0.139044	-0.311578	0.123392	0	NON-ACTIVE
zacopride	BRD-A65615053-003-02-2	serotonin receptor antagonist	noncancer	-0.499725	-0.52501	0.218537	0.0936508	0.00256091	-0.861169	-0.178924	-0.619088	-0.259144	-0.245218	-0.188176	-0.0847852	-0.324103	-0.84063	0.36842	0.537055	-0.0433625	-0.201857	0.220323	-0.142258	-0.535762	0.186328	0.152544	-0.287447	0.424303	0.150256	-0.73872	-0.700582	0	NON-ACTIVE
candesartan-cilextil	BRD-A65671304-001-07-5	angiotensin receptor antagonist	noncancer	0.728104	-0.837855	-0.396105	0.0313561	0.217564	-0.320135	0.65695	-1.05797	-0.487656	0.243257	0.741126	-0.0531715	-0.575318	-0.25601	-0.399048	0.0943706	-0.162384	-0.201263	0.201243	-0.281979	-1.01069	0.280716	-0.056798	0.0352199	-0.648549	0.971079	0.352932	-1.08032	3	ACTIVE
hydrocortisone-acetate	BRD-A65767837-001-04-4	glucocorticoid receptor agonist	noncancer	0.757412	-0.0856941	-0.319506	0.28928	0.128692	0.520015	-0.660414	0.0214265	-0.546892	0.327089	0.637066	-0.164734	0.326524	0.573083	0.152051	0.411175	0.235095	0.0119013	0.208693	-0.56074	1.69617	-0.0746505	-0.300265	0.254836	1.00782	-0.144655	0.476276	-0.033512	0	NON-ACTIVE
deptropine	BRD-A65797496-048-09-3	histamine receptor antagonist	noncancer	0.432751	-0.0315908	0.256657	-0.0660385	-0.142625	0.63598	-0.328578	-0.135355	0.06463	0.404774	0.530785	0.113655	-0.270239	0.0354092	-0.122634	0.0484306	0.547675	0.0696019	0.0608642	-0.478875	-0.123325	0.15181	0.16219	0.0421834	-0.351802	0.216383	-0.412189	0.167737	0	NON-ACTIVE
ioversol	BRD-A65818372-001-05-3	radiopaque medium	noncancer	-0.687771	0.357073	-0.686526	0.135939	-0.234565	0.197484	-0.875213	-0.319715	-0.634422	0.256899	0.648156	0.0694236	-0.759697	0.00569692	0.124787	0.21923	0.0986686	NA	-0.2254	-0.596268	-0.660775	-0.462935	-0.324488	-0.244452	0.605512	-0.164857	0.248356	-0.408412	0	NON-ACTIVE
AM-1241	BRD-A66116161-001-02-3	cannabinoid receptor agonist	noncancer	0.337856	-0.604564	-0.33316	-0.342529	-0.236751	-0.124498	-0.184958	0.319786	-0.155292	-0.684659	0.737561	-0.148419	0.0361862	-0.0871105	0.226266	-0.19074	0.0498432	-0.147693	0.0742545	-0.272486	-0.248627	-0.0196698	0.029585	0.129391	-0.408585	0.0703992	0.339528	-0.0368091	0	NON-ACTIVE
ixazomib-citrate	BRD-A66419424-001-02-4	proteasome inhibitor	targeted cancer	-3.82005	-4.21021	-4.3583	-3.98025	-6.01152	-5.85527	-4.62272	-5.04988	-5.28639	-5.0126	-2.53807	-6.76596	-5.50328	-6.13172	-4.29289	-5.08159	-4.20539	-6.00572	-2.05706	-5.28644	-3.97836	-5.2071	-5.20367	-3.97787	-3.64647	-5.23632	-3.23125	-4.34502	28	ACTIVE
HTMT	BRD-A66435872-332-01-8	histamine receptor agonist	noncancer	-0.100142	0.228564	0.136822	0.309454	0.00369425	-0.27912	0.0564755	0.104262	-0.279802	0.226563	0.0726538	0.0902011	-0.344099	0.057218	0.11951	-0.0157712	0.335513	-0.464113	0.46123	-0.527038	-0.567661	0.187243	-0.184114	-0.353758	-0.039579	0.364646	0.422409	-0.272439	0	NON-ACTIVE
diflorasone-diacetate	BRD-A66869276-001-02-9	glucocorticoid receptor agonist	noncancer	0.836869	-0.268378	0.146539	0.164536	0.262543	0.664481	-0.666055	0.443644	-0.852735	-0.298769	-0.06307	0.285968	0.310326	0.404166	0.36413	0.561079	0.294394	-0.448233	0.227781	-0.460038	1.91158	0.175308	-0.953522	0.414927	-0.416588	0.114948	0.123493	0.155924	0	NON-ACTIVE
fenigam	BRD-A66920069-001-01-3	benzodiazepine receptor agonist	noncancer	0.415984	0.188357	-0.422262	-0.152102	0.0295075	-0.481313	0.367897	0.257615	0.19929	0.398234	0.44513	0.362452	-0.43323	-0.137279	0.319769	-0.132226	0.0403459	-0.195396	0.0223591	-0.78365	0.252598	0.0373541	-0.121965	0.169495	-0.121657	-0.105784	-0.255346	0.16419	0	NON-ACTIVE
NM107	BRD-A66966115-001-01-0	RNA polymerase inhibitor	noncancer	-0.124578	-0.320168	-0.258659	0.328565	-0.444518	-0.384841	-0.59746	0.235478	0.182827	0.46926	0.264931	-0.201067	-0.357736	-0.565021	0.0530139	-0.257312	-0.0505592	-0.340213	-0.405691	-0.779055	-0.527859	-0.17826	-0.374407	-0.0783545	-0.557392	-0.460688	-0.240907	-0.133695	0	NON-ACTIVE
SNAP	BRD-A67006024-001-04-8	nitric oxide donor	targeted cancer	0.460904	0.676604	0.0930038	-0.374152	-0.301185	-0.0794055	0.228758	0.00362613	-0.187661	0.510108	-0.528462	0.0285498	-0.413814	0.0739034	-0.17025	0.203836	0.196812	NA	1.35172	0.156843	-0.358421	0.555162	-0.112928	-0.0771193	0.262327	0.510051	0.63634	-0.366286	0	NON-ACTIVE
albendazole-oxide	BRD-A67060370-001-02-9	anthelmintic agent	noncancer	0.669803	0.13592	-0.0828069	0.127503	-0.544764	0.125798	0.280638	-0.334218	0.00437082	-0.2571	-0.78555	-0.350123	-0.576358	-0.221383	-0.316197	-0.760157	0.0565598	-0.232183	-0.418135	-0.248956	-0.00289388	-0.288129	-0.359656	-0.03884	-0.559042	-0.338398	0.324356	-0.105155	0	NON-ACTIVE
ifosfamide	BRD-A67097164-001-18-7	DNA alkylating agent	chemo	-0.186498	0.350873	0.183065	-0.634573	0.101239	0.172715	-0.497473	0.111564	0.258808	0.112793	-0.00792813	-0.0932625	-0.161157	-0.0832647	0.490324	0.206427	-0.26823	0.0739566	1.00764	-0.708051	-0.883291	0.237947	0.0175555	0.152819	-0.886713	0.451695	0.472669	-0.308959	0	NON-ACTIVE
hygromycin-b	BRD-A67101513-001-03-7	polypeptide synthesis inhibitor	noncancer	-0.138673	-0.413376	-0.0743964	-0.0514085	-0.392031	-0.204836	-2.04912	-0.505867	-0.187873	0.138132	-0.968739	0.0492517	0.154061	-0.532434	0.264045	-0.541559	-0.296917	0.112196	-0.935966	-0.407158	0.0525414	0.10491	-0.435167	0.0980789	-0.157716	-0.642024	0.0300708	-0.0529836	1	NON-ACTIVE
gadobutrol	BRD-A67181951-001-01-2	radiopaque medium	noncancer	-0.977905	0.0835585	0.266902	-0.13136	0.26491	-0.0516471	0.271239	0.291146	0.395277	0.150038	0.521872	-0.209529	-0.353184	-0.154849	-0.203376	0.109387	0.105093	-0.164826	0.253428	-0.443909	0.459009	-0.0255752	-0.231859	-0.355871	-0.486907	-0.0394205	0.243528	-0.493932	0	NON-ACTIVE
dihydrostreptomycin	BRD-A67363467-001-01-3	bacterial 30S ribosomal subunit inhibitor	noncancer	0.615618	0.424747	-0.143941	0.0602382	-0.0353394	-0.0551729	0.598815	-0.426321	-0.0733222	-0.00214593	0.453758	0.0584075	0.175165	-0.213803	-0.220149	0.216844	0.251552	0.178342	0.499939	0.0804946	1.07091	0.0544859	0.131005	0.152197	0.427303	-0.744004	0.115751	-0.0722401	0	NON-ACTIVE
4-P-PDOT	BRD-A67482312-001-02-6	melatonin receptor antagonist	noncancer	-0.856793	-0.394338	-0.168353	0.351342	0.34875	0.141112	0.119845	0.321127	0.332899	-0.0181045	0.336865	-0.143704	-0.245563	0.210855	-0.0515112	0.0471628	-0.0410759	-0.01282	0.143672	0.206026	0.500836	0.23081	-0.0546133	-0.118363	-0.164968	0.0672806	0.329922	-0.0459769	0	NON-ACTIVE
furaltadone	BRD-A67514145-003-05-8	bacterial DNA inhibitor	noncancer	0.675047	0.135844	-0.243146	-0.339408	0.0936453	-0.0376315	-0.66299	-0.0840375	0.00813572	0.0965701	-0.0560287	-0.0341747	0.13349	0.32106	0.36135	0.141537	-0.166433	-0.382399	-0.497354	0.331144	-0.889351	0.344372	0.197304	0.182673	0.210151	0.281134	0.134789	-0.296752	0	NON-ACTIVE
lafutidine	BRD-A67516570-001-02-8	histamine receptor antagonist	noncancer	-1.27183	-1.32351	-0.87138	-0.724798	-1.01094	-0.759128	-0.863996	-0.947327	-1.18292	-0.544951	-0.615835	-1.20584	-0.779534	-0.832127	-0.953062	-0.973321	-0.507933	-0.70491	-0.401578	-1.02039	-0.705605	-0.822123	-0.941039	-1.05599	-1.13433	-0.927646	-1.65153	-0.629167	9	ACTIVE
pimonidazole	BRD-A67521319-001-01-6	NA	targeted cancer	0.757458	0.0150161	0.151974	0.789551	0.568375	-0.480027	-0.0771071	-0.0336	0.381491	0.173643	0.620628	-0.215944	-0.156011	-0.332349	0.262066	0.0785618	0.220871	-0.143591	-0.00908535	0.471163	-0.86496	-0.169745	0.203218	-0.184964	1.02774	0.135011	0.227322	-0.335508	0	NON-ACTIVE
levomequitazine	BRD-A67616246-001-07-9	histamine receptor antagonist	noncancer	0.436238	0.000658658	-0.0158023	-0.329523	0.446099	0.287227	0.255058	-0.018895	0.197184	0.494382	0.404357	-0.235433	0.120245	0.477756	0.198504	0.0904138	0.0907654	-0.279738	-0.598003	0.260174	0.250533	0.269984	0.0627078	0.121965	0.740326	-0.0679737	0.18542	0.287756	0	NON-ACTIVE
K-858	BRD-A67748489-001-10-0	kinesin-like spindle protein inhibitor	targeted cancer	-2.62124	-2.67322	-2.16868	-0.769256	-2.51707	-2.90324	-1.01732	-2.30456	0.171126	-2.37572	1.67321	-2.13285	-0.0531088	-2.94509	-0.923344	-1.22412	-1.57858	-3.42056	-1.69885	-3.33606	-1.52177	-2.12486	-3.40231	-1.99712	-1.03497	-0.809955	-1.64673	-2.3781	22	ACTIVE
naftidrofuryl	BRD-A67862938-034-14-9	adrenergic receptor antagonist	noncancer	0.512032	-0.499559	-0.113991	-0.724021	-0.335921	-0.209058	-0.582736	-0.663298	-0.374502	-0.44492	-0.0203755	-0.301496	-0.950346	-0.365658	-0.423224	-1.06241	-0.419976	-0.410984	0.241006	-0.419403	-0.180676	-0.431277	-0.910239	-0.37863	0.441411	-0.587296	-0.570795	-0.653161	1	NON-ACTIVE
NSC-405020	BRD-A67975844-001-01-8	matrix metalloprotease inhibitor	noncancer	0.414068	0.0218369	-0.321704	-0.0358469	-0.21542	-0.0841283	-0.373578	-0.672861	-0.0276514	-0.136921	0.552754	0.0915661	0.0791276	0.712756	0.358867	-0.287285	0.0754716	-0.278531	-0.388033	-0.235877	0.0278487	0.110899	0.142917	0.0869075	-0.536532	-0.130676	-0.236372	-0.161139	0	NON-ACTIVE
pranidipine	BRD-A68083442-001-01-6	calcium channel blocker	noncancer	-0.787199	0.300241	0.488068	0.0572076	0.212112	0.484441	0.490668	0.257705	0.37874	-0.0137132	0.754264	0.385079	-0.697624	0.0463713	0.570135	-0.173226	-0.227928	-0.323145	1.29396	0.766792	-0.149471	-0.370954	0.480058	0.208239	0.40601	0.41951	0.0255371	1.49368	0	NON-ACTIVE
REV-5901	BRD-A68281735-001-18-6	leukotriene receptor antagonist, lipoxygenase inhibitor	noncancer	-0.0570462	0.111099	-0.200481	0.357496	-0.0416943	-0.32831	-0.0159012	0.335848	0.212729	-0.149254	-0.147269	-0.0841019	-0.338115	0.200664	0.222246	-0.417664	0.0238675	0.0442334	0.430329	-0.113292	-0.367514	0.157328	-0.274054	0.253992	-1.16944	-0.304738	0.257244	-0.343224	1	NON-ACTIVE
BTS-54505	BRD-A68304895-003-02-2	dopamine reuptake inhibitor	noncancer	-1.01812	-0.284894	-0.536063	-0.943696	-0.451344	-0.50917	-0.956583	0.20403	0.406347	-0.786529	0.39455	-0.189314	-0.760399	-0.64175	0.163792	-0.220455	-1.01744	-1.58229	0.603207	-0.0140796	-1.00829	-0.527809	0.0719052	-1.00055	0.085177	-0.970291	-0.633253	0.506223	5	ACTIVE
mazindol	BRD-A68464583-001-02-5	dopamine reuptake inhibitor, selective serotonin reuptake inhibitor (SSRI)	noncancer	0.458898	1.05505	0.136878	0.553093	0.335523	0.370691	0.602533	0.0171616	0.0821233	0.832363	0.627561	0.173801	0.0810053	-0.00293912	0.00514081	-0.0228289	0.44004	0.0261171	0.780934	0.0944577	0.704354	0.772284	-0.00439781	-0.0994254	-1.01625	-0.0505706	0.696491	0.169832	1	NON-ACTIVE
simeprevir	BRD-A68493689-001-01-9	HCV inhibitor	noncancer	0.554227	0.0671905	0.276203	0.659767	0.455642	0.168046	-0.833184	0.210749	-0.265211	-0.442442	-0.0737322	-0.204072	0.107006	0.0618685	0.269329	-0.1232	-0.0377215	0.170832	-0.827016	-1.24223	1.35303	-0.0149713	-0.23439	0.0179322	0.864245	-0.23569	0.0164154	-0.108671	1	NON-ACTIVE
ethylnorepinephrine	BRD-A68509429-003-03-9	bronchodilator	noncancer	-0.659512	0.0485644	0.336434	-0.479431	-0.205215	-0.155216	0.138256	0.162586	-0.388762	-0.464233	-0.247014	-0.372972	-0.0476004	0.00238652	-0.54849	-0.232929	0.145887	0.408193	-0.202239	-0.0159378	-0.341761	0.11003	-0.361553	-0.092795	-0.841786	0.27718	-0.0939275	-0.474719	0	NON-ACTIVE
troxipide	BRD-A68589262-001-04-3	glucosamine synthetase stimulant	noncancer	0.679494	0.0585823	0.555015	0.466919	0.0208932	-0.0605255	0.399996	0.155861	-0.00518385	0.104807	0.103675	-0.212165	0.22681	0.482962	0.0187758	0.40065	0.50624	0.110935	0.0515676	0.239099	0.48845	0.268962	0.274098	0.125298	-0.23291	0.201355	-0.233937	-0.074714	0	NON-ACTIVE
evodiamine	BRD-A68631409-001-05-4	ATPase inhibitor, TRPV agonist	targeted cancer	-1.43573	-1.65662	-1.811	0.538924	-3.15414	-3.68446	-1.37796	-3.02805	-2.00715	-1.27734	-1.03204	-5.21183	-2.6537	-1.81534	-1.98213	-1.37174	-2.54856	-2.07433	-0.992339	-3.71867	-2.87594	-0.970512	-3.85831	-1.6615	-1.63709	-3.34047	-1.78201	-2.49854	25	ACTIVE
brompheniramine	BRD-A68723818-050-32-5	histamine receptor antagonist	noncancer	-0.465882	0.109011	0.209269	-0.0264158	0.236794	0.127692	-0.740109	0.188377	0.77126	0.0375573	-0.297943	0.0504437	0.209341	0.216743	0.9288	-0.0597819	0.462213	0.353364	0.15213	-0.000248968	0.200474	0.316514	0.249349	0.0231706	-0.027062	-0.159926	0.144853	0.585903	0	NON-ACTIVE
azelastine	BRD-A68888262-003-15-1	histamine receptor antagonist	noncancer	0.130663	-0.127424	0.0625211	-0.00210211	0.292545	0.229004	-0.324457	0.566029	-0.017895	-0.00319672	0.0196802	-0.0573534	0.165541	0.230008	-0.251659	-0.435928	0.302226	-0.053065	-0.208225	-0.45123	0.574631	0.287704	-0.299638	-0.321501	-0.0598066	-0.177136	-0.0309186	0.853752	0	NON-ACTIVE
amitifadine	BRD-A68942014-003-01-7	serotonin transporter (SERT) inhibitor	noncancer	-0.648011	-0.230929	0.029781	-0.220184	0.0217256	-0.261314	-0.106461	0.403884	0.286143	-0.287715	-0.0272815	0.0335572	-0.362276	0.121625	-0.0683435	-0.0377443	-0.241932	-0.00913117	-0.707601	-0.290379	-0.710463	-0.439885	-0.118453	-0.444985	-0.199699	-0.653667	-0.415126	0.146632	0	NON-ACTIVE
echinomycin	BRD-A68969091-001-12-7	DNA intercalating agent	targeted cancer	-3.67201	-4.49198	-3.65368	-2.02527	-5.6238	-5.20447	-4.80836	-2.65928	-3.06402	-5.09425	-2.7807	-2.9632	-5.04035	-3.02993	-3.97342	-4.78023	-3.76794	-5.92132	-2.35978	-5.18464	-2.68628	-2.64139	-1.43051	-4.56399	-4.25675	-3.48079	-3.88654	-3.04074	28	ACTIVE
pinitol	BRD-A69275535-001-01-5	gamma secretase inhibitor	noncancer	-0.279059	-0.506039	-0.0474499	0.0158777	-0.111831	-0.516787	-0.440925	0.0945112	0.41921	-0.477672	-0.174423	-0.0760747	-0.0954237	-0.146893	0.247748	-0.581363	0.101588	0.146412	-0.0797449	0.0756651	-0.912008	0.247193	-0.231545	-0.221312	-0.0497601	0.105713	-0.239036	0.0941306	0	NON-ACTIVE
diltiazem	BRD-A69636825-003-04-7	calcium channel blocker	noncancer	-0.318552	0.0837527	-0.117038	0.203583	0.282928	0.128774	-0.566677	-0.349589	-0.233854	0.163915	0.268129	0.279078	-0.106765	0.299432	0.145658	0.192805	0.294012	-0.291158	-0.0515775	-0.189123	0.00855748	-0.0530873	-0.486258	0.109138	-0.32023	-0.161322	0.199013	0.490666	0	NON-ACTIVE
minocycline	BRD-A69651145-003-07-2	bacterial 30S ribosomal subunit inhibitor	noncancer	-0.48497	0.268925	-0.467338	0.114142	0.0908607	0.0588016	0.0914702	-0.263841	-0.200323	0.351883	0.146384	-0.518047	0.256252	-0.093074	-0.218808	-0.017695	0.028869	NA	0.403224	0.25973	0.213434	-0.0716883	-0.414599	0.079192	0.188929	-0.396341	-0.464147	0.115628	0	NON-ACTIVE
flumequine	BRD-A69777949-001-24-2	topoisomerase inhibitor	noncancer	-0.719775	0.106485	0.168483	0.501895	-0.0285196	-0.175343	-0.01054	0.0561704	0.0335608	0.326611	0.334382	-0.0809425	0.0490913	0.276781	0.0800423	0.223046	0.346576	-0.123285	0.24369	-0.171174	0.0358915	0.118158	0.142236	-0.542028	-0.236391	0.220386	0.104301	-0.535674	0	NON-ACTIVE
cyclosporin-a	BRD-A69815203-001-07-6	calcineurin inhibitor	noncancer	0.332973	-0.467843	-0.303079	0.054178	-0.887687	0.115167	0.29871	0.65162	0.843404	-0.333681	0.152638	-0.225402	0.251088	-0.18242	0.417435	-0.0638172	0.160397	-0.46042	NA	-0.000637073	-0.148697	-0.112779	-0.787798	0.0186396	0.194413	0.407655	-0.282559	0.328241	0	NON-ACTIVE
aminopentamide	BRD-A69917777-065-02-2	acetylcholine receptor antagonist	noncancer	0.709088	0.138876	0.974503	0.349239	0.433029	0.109272	-0.0315621	0.394058	0.432457	0.478092	-0.0101065	-0.273163	0.401434	0.508155	-0.483876	0.267159	-0.152306	-0.182743	0.151122	-0.0757684	1.29194	0.552697	0.393221	0.035463	0.457801	0.358586	0.678712	0.557885	0	NON-ACTIVE
PG-9	BRD-A70268693-050-01-2	acetylcholine receptor agonist	noncancer	-0.580754	-0.150852	0.06281	0.0110849	-0.278591	0.00386977	-0.576102	0.526197	0.0316128	-0.100514	0.519785	0.0920591	0.109775	-0.456369	0.544999	-0.131098	0.103737	-0.0647716	1.44631	0.0960212	-0.702887	0.0633165	-0.117847	-0.157703	-1.33383	-0.312705	0.38354	0.336048	1	NON-ACTIVE
PSB-36	BRD-A70407468-001-02-0	adenosine receptor antagonist	noncancer	-0.532514	-0.654746	-0.730694	-0.0963566	-0.407327	-0.491291	-0.347981	-0.206694	-0.595353	-0.482084	-1.35999	-0.259583	-0.343663	-0.859059	-0.735367	-0.0203004	-0.650685	-1.0059	-0.295787	-0.854475	-0.736279	-0.921802	-0.882613	-0.725428	-0.211543	-0.389617	0.0475791	-0.436783	2	NON-ACTIVE
articaine	BRD-A70514680-003-11-2	local anesthetic	noncancer	-0.535297	0.155486	0.308245	0.61361	0.56009	0.436263	0.023621	0.17778	0.403587	0.55971	-0.334421	-0.436707	0.0532666	0.694373	0.421774	0.438048	-0.0122756	-0.537313	0.787377	0.160952	0.755176	0.598535	0.150319	-0.134838	-0.0544632	0.332085	0.0390888	0.173066	0	NON-ACTIVE
sulconazole	BRD-A70649075-008-30-8	sterol demethylase inhibitor	noncancer	-0.759909	0.581837	-0.0827922	-0.189626	0.454983	0.467874	-0.12397	-0.0590754	0.151082	0.314701	0.10367	0.389221	0.203081	0.203234	0.436798	0.220512	0.105908	0.022497	-0.0271965	0.240268	0.246622	-0.398476	0.199906	0.318622	0.0975984	0.108974	0.0204327	0.828757	0	NON-ACTIVE
estramustine	BRD-A70858459-001-01-7	DNA alkylating agent	chemo	-0.450066	-0.447464	-0.537082	0.42324	0.0432654	0.139736	0.0452568	0.272157	0.595503	-0.18626	0.142178	-0.25439	-0.162229	0.159728	0.0222803	-0.373537	-0.0408653	-0.54017	-0.0933753	-0.586145	-0.059928	0.222622	0.0557729	0.479472	-0.328124	-0.130806	-0.394016	-0.191932	0	NON-ACTIVE
pinaverium	BRD-A70998768-004-01-1	T-type calcium channel blocker	noncancer	-0.557717	0.488	-0.189587	0.104009	-0.0918384	-0.21071	0.315717	0.0322576	0.34638	-0.387742	0.617988	-0.0402102	-0.143882	-0.375437	-0.123902	-0.0841022	0.108921	-0.248803	0.582841	-0.374915	-1.04174	0.018338	-0.490105	0.0533933	-0.583494	0.150853	0.270092	0.358241	1	NON-ACTIVE
fendiline	BRD-A71033472-003-23-9	calcium channel blocker	noncancer	-0.191689	-0.432348	-0.980786	0.162613	-0.205145	-0.50716	-2.39596	-0.295321	-0.398062	-0.765369	-1.28893	-0.236975	-0.542585	-0.382425	-0.671914	-0.432942	-0.250261	-0.61619	-0.818398	-1.08479	-0.62581	-0.0294572	-0.649969	-0.588642	-0.126101	-1.0646	-0.570455	-0.852873	4	ACTIVE
fursultiamine	BRD-A71157293-003-10-0	vitamin B	noncancer	-0.47795	-0.116533	0.049872	0.202965	0.0482472	-0.160217	-0.00557355	-0.0116214	-0.331104	-0.515709	-0.0121872	-0.0582581	-0.19554	-0.0431924	0.35796	-0.0784654	0.0248225	-0.133174	-0.30059	-0.384783	-0.370961	0.0671621	0.0159005	-0.208648	0.194717	-0.0298207	-0.196417	0.473306	0	NON-ACTIVE
nafadotride	BRD-A71262238-001-08-4	dopamine receptor antagonist	noncancer	-0.0722869	-0.0379847	0.658322	-0.0978264	0.71231	0.33876	0.0628418	0.268328	0.483451	-0.234698	0.590188	0.463772	-0.413248	0.705107	0.38141	0.379626	0.171237	-0.359001	1.01553	-0.52931	0.316132	-0.580035	-0.172955	-7.34e-05	0.214942	-0.333565	1.36834	-0.355559	0	NON-ACTIVE
inimur	BRD-A71407503-001-01-8	other antifungal	noncancer	-0.10139	0.186171	-0.279659	-0.286116	0.500756	0.101733	0.679887	0.087578	0.404294	0.578107	0.90338	0.0105853	0.0493502	0.180908	0.151903	-0.146145	0.256591	-0.0523279	0.110413	-0.0685728	-0.281803	0.689718	-0.152421	-0.182656	-0.00957624	0.486508	0.793957	-0.611633	0	NON-ACTIVE
metoxibutropate	BRD-A71725768-001-01-3	cyclooxygenase inhibitor	noncancer	0.37592	0.643822	0.564857	-0.477789	0.0976882	-0.703058	-0.00777936	0.0439755	-0.0251208	-0.241441	-0.27664	0.0781138	-0.188983	0.237583	0.0779903	-0.680513	0.266859	0.0192092	0.126905	-0.39672	-0.316261	0.00915422	0.0470084	-0.00881703	-0.889182	-0.191833	0.101936	0.22696	0	NON-ACTIVE
lufenuron	BRD-A71774530-001-05-9	chitin inhibitor	noncancer	-0.00700502	-0.111877	-0.49533	-0.476082	-0.160698	0.0575507	0.137609	-0.219566	0.175449	-0.493571	-0.41515	0.0270548	-0.0383738	-0.106057	0.676633	-0.27396	0.0801497	-0.318999	0.116871	0.211986	0.461094	0.00884858	0.0348154	-0.0389134	-0.462966	-0.744075	0.13503	-0.0516862	0	NON-ACTIVE
mifobate	BRD-A72066420-001-04-5	PPAR receptor antagonist	noncancer	0.0251445	0.111538	-0.393663	-0.529217	0.433287	0.487684	0.223634	0.0633432	0.317749	0.165609	-0.155461	-0.0477752	-0.161985	0.0901214	0.255408	-0.0532721	0.194424	0.0193881	0.279195	-0.772339	1.38124	0.392607	-0.34716	0.0532451	-0.180479	-0.20491	0.0244243	-0.219401	0	NON-ACTIVE
eprazinone	BRD-A72212290-300-01-4	mucolytic agent	noncancer	-0.854633	-0.000487781	0.239334	0.226656	-0.108161	-0.230252	-0.258655	-0.0218789	-0.58992	-0.376443	-0.367125	-0.163361	-0.198081	-0.22079	-0.846709	-0.2084	0.129843	-0.240329	-0.0366268	-0.167163	1.1263	0.291486	-0.563031	-0.224972	-0.273507	0.269245	-0.0144548	-0.120556	0	NON-ACTIVE
metergoline	BRD-A72309220-001-04-1	dopamine receptor agonist, serotonin receptor antagonist	noncancer	-0.0320421	-0.015255	0.331835	-0.266099	-0.0312068	-0.0109941	0.0283812	0.0124635	0.376277	0.022818	0.496538	-0.171144	-0.265807	-0.387054	-0.0304164	-0.17559	0.316031	-0.744647	0.017716	-0.356286	0.757129	0.53296	-0.521794	-0.370343	-0.136656	-0.304147	-0.593449	0.217292	0	NON-ACTIVE
choline-alfoscerate	BRD-A72390365-001-15-2	acetylcholine precursor	noncancer	-0.959981	0.138171	0.137964	-0.315841	0.134729	-0.0882928	-0.043284	0.293585	-0.0693374	-0.597377	-0.741051	-0.102298	-0.432262	-0.334076	-0.0209141	-0.13461	-0.198314	-0.298542	-0.193261	-0.413768	0.348027	0.153951	-0.0380895	-0.272985	-0.343188	-0.352505	-0.422644	0.0343474	0	NON-ACTIVE
spiroxatrine	BRD-A72483914-001-03-7	serotonin receptor antagonist	noncancer	0.241697	0.43502	0.0674177	-0.0322548	0.113902	-0.00471042	-0.229159	-0.167968	0.0562223	-0.0925769	-0.146513	0.0431546	-0.17107	-0.0179159	0.746277	-0.263664	0.336987	0.0126787	-0.00677687	-0.468176	0.00113273	0.038115	-0.0440013	0.121139	0.279801	0.0808165	0.00485469	-0.0361688	0	NON-ACTIVE
SKF-96365	BRD-A72703248-003-04-9	calcium channel blocker	noncancer	-0.0339247	-0.940996	0.296759	0.820882	-0.0928048	0.206981	-0.0258994	-0.947143	0.686868	-0.761452	0.168667	-0.291871	-1.30536	0.632735	0.767958	-1.17667	-0.290517	-0.185547	-0.577941	-0.0128787	-0.344145	-0.653978	0.548914	0.620581	-1.13591	-1.08918	-0.0814981	0.366901	4	ACTIVE
lasalocid	BRD-A72711497-236-03-8	bacterial permeability inducer	noncancer	-1.33501	0.480503	0.445688	-0.273333	0.110776	-0.97768	-0.527121	-0.188256	-0.14144	0.36468	-0.735832	-0.444694	0.410706	0.238374	0.648829	-1.23714	-0.552302	-0.837298	-0.864234	-0.0124803	0.197666	-0.179647	-0.754429	0.993618	0.751086	-0.231387	0.388336	-0.478394	2	NON-ACTIVE
peruvoside	BRD-A72716251-001-01-5	cardiac glycoside	noncancer	-2.93075	-3.35865	-3.80786	-3.17742	-4.65241	-3.54508	-4.45757	-2.07016	-4.42923	-4.85456	-2.94553	-1.54998	-4.13637	-5.26109	-3.19097	-4.74186	-3.36043	-4.95235	-2.84821	-3.88292	-3.83302	-4.47663	-5.08535	-4.09742	-3.32368	-5.13114	-3.29048	-3.65321	28	ACTIVE
nalmefene	BRD-A72767275-003-01-6	opioid receptor antagonist	noncancer	-0.269079	0.586731	0.298563	0.495306	0.43288	0.129396	0.354721	0.286708	-0.0424664	0.0720441	0.0543807	0.584476	-0.196846	1.01447	0.273613	0.118081	0.444625	-0.0145028	0.379553	0.280204	-0.595109	0.319101	0.230103	0.00492336	-0.160135	0.570866	0.418543	-0.274062	0	NON-ACTIVE
fexofenadine	BRD-A73368467-003-17-6	histamine receptor antagonist	noncancer	-0.49049	-0.425518	-0.43535	-0.417047	-0.0762707	-0.537418	-0.125302	0.0662903	-0.182712	0.291546	-0.50445	0.114022	-0.250353	-0.460832	0.216803	-0.318994	-0.2562	-0.359024	-0.137871	0.0288041	-0.569114	-0.134161	-0.582308	0.0428543	0.247592	-0.343503	0.270962	0.155483	0	NON-ACTIVE
adaprev	BRD-A73427433-240-01-3	TGF beta receptor inhibitor	noncancer	-0.38583	-0.65033	-0.178035	-1.21565	-0.309935	-0.700472	-1.5204	-0.298615	-0.388439	-0.123504	-0.0776313	-0.30315	-0.781939	-0.0293703	-0.359068	-0.513093	-1.05771	NA	-0.622566	-0.880281	-0.578418	-1.44102	-0.803869	-1.07756	-1.75351	-0.960887	-1.01238	-0.727036	7	ACTIVE
LB-100	BRD-A73709786-001-01-3	protein phosphatase inhibitor	targeted cancer	-0.0673472	0.367814	0.256388	-0.435443	0.242113	-0.00717542	0.297767	-0.0487327	0.473999	0.126908	0.311058	-0.262536	0.286729	-0.070557	0.101255	0.301582	-0.0216309	-0.321862	-0.0617144	-0.140423	-0.0690105	0.302359	-0.451019	-0.485987	-0.0928932	0.309771	-0.183829	-0.0111976	0	NON-ACTIVE
nanchangmycin	BRD-A73871920-236-03-6	other antibiotic	noncancer	-2.58325	-3.73249	-3.95269	-3.20241	-2.21722	-3.23518	-2.84941	-1.39226	-1.29791	-2.11176	-3.13378	-4.11541	-2.30993	-1.36044	-0.871689	-2.10248	-2.47368	-3.03383	-1.57674	-3.68262	-3.63799	-1.50569	-2.79285	-1.77682	-2.7587	-2.02174	-0.614725	-2.64545	26	ACTIVE
EX-527	BRD-A73908300-001-06-7	SIRT inhibitor	noncancer	0.226672	0.115354	-0.0690794	-0.0084741	0.0973439	0.158581	0.330132	-0.420657	0.482868	0.206883	0.334571	-0.453661	-0.129104	0.206689	-0.332187	0.674777	0.0393198	-0.426932	0.999756	0.257022	0.0328201	-0.189686	0.0797175	-0.0074462	-0.138232	0.417073	0.461628	0.764343	0	NON-ACTIVE
5-hydroxytryptophan	BRD-A73930134-001-03-0	neurotransmitter	noncancer	0.310969	0.256026	-0.0241516	-0.163166	-0.13359	0.106509	0.518555	0.19401	-0.359096	0.164157	0.280749	0.0288012	0.0246811	-0.317444	-0.0966721	0.155989	-0.182708	0.247664	0.0962148	0.0249659	0.536249	-0.129759	0.108513	-0.383148	0.207938	-0.808132	0.825883	0.300202	0	NON-ACTIVE
CGP-54626	BRD-A74208568-003-01-5	GABA receptor antagonist	noncancer	-0.64728	-0.819004	-0.809048	-0.660822	-0.747928	-0.897925	-0.979297	-0.817025	-1.2893	-1.4341	-0.613658	-0.656764	-0.891878	-0.906242	-0.869621	-0.567683	-0.690079	-0.832503	-0.360055	-1.41067	0.114021	-1.01322	-0.926891	-1.27465	-0.457924	-0.907825	-0.266856	-0.999964	5	ACTIVE
PMPA	BRD-A74387232-001-02-5	glutamate receptor antagonist	noncancer	-0.395863	0.0518327	0.332032	-0.284936	0.404101	0.265791	-0.0235228	0.496225	0.238575	0.056334	0.45372	-0.100152	0.0164102	0.551505	-0.745536	0.442412	0.260776	-0.595668	-0.11826	-0.406533	-1.04276	0.377848	-0.210689	0.0732331	-1.07623	-0.0331834	0.628847	0.567182	2	NON-ACTIVE
etodolac	BRD-A74667430-001-23-6	cyclooxygenase inhibitor	noncancer	-0.0358859	0.0882971	0.942226	0.370341	0.0830028	0.353522	0.547682	0.742095	0.288821	0.293643	-0.0643622	-0.195601	-0.0326732	0.18113	0.18418	0.38714	0.29649	0.00453619	0.785095	-0.397719	1.45036	0.111913	0.119232	0.683433	-0.191464	0.258025	0.230943	0.214915	0	NON-ACTIVE
estradiol-benzoate	BRD-A74765037-001-01-1	contraceptive agent	noncancer	0.154565	-0.0525272	-0.0394168	-1.35682	0.552045	-0.0527978	-0.714741	-0.0251296	0.429345	0.145097	-0.0794724	0.024727	-0.03949	-0.466336	-0.0289175	-0.331831	0.0136085	0.132432	-0.156665	0.396082	-0.240165	-0.122232	-0.0976533	-0.223701	0.316018	-0.0401002	-0.214341	-0.695977	1	NON-ACTIVE
pralatrexate	BRD-A74914197-001-02-9	dihydrofolate reductase inhibitor	targeted cancer	-0.744866	-2.16049	-2.08993	0.0185863	-0.645234	-0.608983	-1.31375	-1.07484	-0.744721	-0.802274	-0.209588	-3.26481	-1.77289	-0.635477	0.346268	-1.64216	-1.0993	-2.10759	-0.179817	-0.924081	-2.66777	-1.31666	-1.95623	-0.937229	-1.74072	0.237322	-0.334767	-0.201226	13	ACTIVE
gatifloxacin	BRD-A74980173-001-11-9	bacterial DNA gyrase inhibitor	noncancer	0.211227	0.0874368	0.410344	0.110822	0.441433	0.0587691	0.0707928	0.00391971	-0.00433484	-0.337601	-0.034962	-0.262426	-0.243819	-0.128255	-0.114344	0.0193833	0.14548	-0.554954	0.817092	-0.173037	0.146039	-0.219125	-0.595607	0.327026	-0.617366	0.31623	-0.366055	0.157685	0	NON-ACTIVE
isoquinoline,-6,7-dimethoxy-1-methyl-1,2,3,4-tetrahydro,	BRD-A75140635-003-10-9	NA	noncancer	-0.115454	-0.289236	-0.0581372	-0.26636	-0.769694	0.0872294	0.0423042	0.664245	-0.136789	0.166146	-0.429873	0.326576	-0.522713	-0.00370847	0.0480684	-0.366717	0.127321	-0.187849	0.686386	-0.294276	0.604206	-0.220659	-0.234864	-0.089784	0.579346	0.0851038	-0.411035	-0.207629	0	NON-ACTIVE
anidulafungin	BRD-A75305484-001-01-3	fungal 1,3-beta-D-glucan synthase inhibitor	noncancer	-1.00237	-0.276846	-0.186199	-0.126837	0.0301624	-0.0930875	0.302144	0.270963	-0.559535	-0.569476	0.0412394	-0.165469	-0.0672831	0.29798	-0.247327	0.435635	-0.0571804	-0.135943	0.258177	-0.351273	0.285681	0.0441846	-0.547364	-0.211911	0.423377	0.28419	-0.319309	-0.234324	1	NON-ACTIVE
vitamin-b12	BRD-A75369945-001-01-2	NA	noncancer	-0.320996	-0.115853	0.424647	-0.511117	0.000904118	-0.0945474	0.0859752	-0.125496	0.463621	-0.249471	-0.381171	-0.16423	-0.186695	-0.13237	-0.358692	0.0651797	-0.204193	-0.122114	0.595739	-0.499047	-0.285645	0.113352	0.0638281	-0.277683	-0.523887	0.0287413	0.235448	-0.0338775	0	NON-ACTIVE
rimantadine	BRD-A75479906-001-02-4	antiviral, RNA synthesis inhibitor	noncancer	-0.288793	-0.00426836	0.301474	0.115827	0.383116	0.220626	0.560273	0.0920542	0.608975	0.388133	-0.44542	0.0936834	-0.28558	-0.102414	0.540352	-0.010574	-0.248253	0.32239	0.551467	-0.192818	0.536701	0.0392768	-0.00679901	0.0935932	0.0571801	-0.106409	0.582506	-0.0160782	0	NON-ACTIVE
isoxicam	BRD-A75552914-001-15-0	cyclooxygenase inhibitor	noncancer	-0.550295	0.0226048	-0.14846	0.67023	-0.0163013	-0.0255475	-0.215393	-0.260242	-0.845327	0.183226	-1.7796	-0.217188	-0.506868	0.326843	-0.286068	-0.307541	-0.402757	-0.367788	0.207387	-0.219306	-0.44459	0.0920716	-0.252697	-0.197713	-0.127316	-0.0444614	0.84352	-0.53749	1	NON-ACTIVE
clenbuterol	BRD-A75726477-003-21-3	adrenergic receptor agonist	noncancer	-0.957878	-0.882099	-1.13511	-1.1538	-0.514611	-0.871203	-0.799994	-1.12976	-0.748311	-1.15438	-0.978083	-0.653822	-1.09514	-0.622684	-1.35536	-0.981404	-0.807095	-0.828683	-1.00531	-1.1374	0.23412	-1.22866	-0.993027	-1.08045	-0.671351	-0.786387	-0.48979	-0.972947	10	ACTIVE
SDM25N	BRD-A75769826-003-02-1	opioid receptor antagonist	noncancer	-0.50509	-0.599768	-0.0988417	-0.544375	-0.20742	-0.0905829	-0.0609691	-0.268999	-0.606905	-0.174579	-0.39822	0.0464651	-0.0977187	0.0405417	-0.13092	-0.100969	-0.280069	-0.476906	-1.38203	0.00208802	-0.404169	-0.28603	0.00604576	-0.0695632	-1.76247	-0.472461	-0.263175	-0.420048	2	NON-ACTIVE
blebbistatin-(+/-)	BRD-A75817871-001-06-7	ATPase inhibitor	noncancer	1.32107	0.565291	0.604219	0.299024	0.24886	0.509807	0.638202	0.467189	0.760702	0.344193	0.990792	0.145585	0.0599797	0.355199	0.320307	0.646743	0.555511	0.104127	0.53956	0.421872	1.46942	0.691485	0.518346	0.121263	1.24219	0.532642	0.497893	0.60612	0	NON-ACTIVE
lomefloxacin	BRD-A75850590-213-01-0	bacterial DNA gyrase inhibitor	noncancer	0.0177026	-0.754215	-0.906665	-0.131407	-0.0600463	-0.314056	-0.941557	-0.64817	-0.548322	0.0480553	-0.200471	-0.934039	NA	-1.07002	-0.591855	-0.464016	-0.206269	-0.880436	-0.581919	-0.493641	-0.398877	-0.789172	-0.472602	-0.402942	-0.167452	-0.33018	-0.0303271	-1.09626	2	NON-ACTIVE
leucovorin	BRD-A75919782-399-02-6	folate receptor ligand	targeted cancer	0.318088	0.61375	-0.165509	0.271338	0.366099	0.125565	0.0839601	0.432181	0.159486	0.303301	-0.050445	0.331421	0.0255496	-0.497761	-0.0053145	0.0881365	0.169458	-0.41504	-0.481863	0.0222154	-1.6897	0.181389	-0.190055	-0.148459	0.246925	0.205543	0.656294	0.202327	1	NON-ACTIVE
clindamycin-palmitate	BRD-A76672327-003-02-0	bacterial 50S ribosomal subunit inhibitor	noncancer	-0.297485	0.177942	0.282039	-0.0989852	0.402286	-0.245877	-0.567858	0.552619	0.518143	-0.140217	0.263812	0.248309	0.102445	0.12426	-0.674415	0.389645	0.368757	0.0230972	-0.0638718	-0.0603672	0.447903	-0.192836	-0.170346	-0.129793	0.297166	-0.336242	0.29052	-0.0162576	0	NON-ACTIVE
SYM-2206	BRD-A77218119-001-03-5	glutamate receptor antagonist	noncancer	0.234142	0.740782	0.680218	0.435097	0.440631	0.32004	-0.354758	0.11179	-0.527494	0.36143	-0.0579995	0.115444	-0.350162	0.280772	0.107954	-0.00730538	0.342192	-0.431477	0.312597	-0.224993	0.42651	0.381795	0.128822	-0.155307	0.0688471	0.789914	0.310808	0.601288	0	NON-ACTIVE
cyclopentolate	BRD-A77291778-003-22-0	acetylcholine receptor antagonist	noncancer	-0.472061	-0.859444	-0.219912	-0.558629	-0.929143	-0.940833	-0.558902	-0.318967	-0.66623	-0.75407	-0.140497	-0.463546	-0.861332	-0.159351	-1.04285	-0.873387	-0.364432	-0.677831	0.0380289	-0.641818	0.368084	-1.06679	-0.96723	-1.30894	-0.615518	-0.653875	-0.138861	-0.678793	3	ACTIVE
palmitoylcarnitine	BRD-A77577770-003-08-9	protein kinase inhibitor	noncancer	-0.20373	-0.542399	0.0305236	-0.253821	-0.159516	-0.0296631	-0.724149	0.0559006	0.0525884	-0.136517	-0.163908	0.114143	-0.556845	-0.277829	-0.100967	0.138039	-0.11532	-0.311064	0.515461	-0.236424	0.460308	0.00897575	-0.105522	0.253428	0.119835	0.501252	0.16851	0.697344	0	NON-ACTIVE
MRS1845	BRD-A78093359-001-06-3	calcium channel blocker	noncancer	-0.05918	0.0389823	0.459602	0.00892872	0.397782	0.294842	0.681012	0.0206407	0.0537661	-0.293015	-0.240978	-0.0855732	0.0458919	-0.22673	0.0773466	-0.285648	0.44481	-0.0727849	-0.0471512	-0.0429286	-0.372572	-0.00877385	0.408891	-0.394296	0.26222	-0.407892	-0.152384	-0.491186	0	NON-ACTIVE
imexon	BRD-A78195072-001-06-2	apoptosis stimulant, ribonucleotide reductase inhibitor	targeted cancer	-1.01715	-0.377536	0.0371536	0.121997	-0.123819	-0.233118	-1.47072	-0.556229	-0.535931	-0.936368	-0.60528	-0.399735	-0.136116	-0.26176	-0.490844	-0.500891	1.02957	-0.747877	-0.304864	-0.34558	0.58968	-0.441106	-1.08376	-0.911981	-0.359339	-0.481095	-0.516376	-0.131638	3	ACTIVE
dobutamine	BRD-A78322124-003-14-0	adrenergic receptor agonist	noncancer	-0.546127	0.113489	0.49653	-0.1102	0.0765989	0.12882	0.704049	0.0357424	0.0668874	-0.259355	-0.0948795	-0.300394	-0.00714359	0.15172	-0.140058	0.158736	0.332779	0.102488	-0.475857	0.437894	0.351153	0.216383	-0.316407	-0.126882	0.921443	0.126314	0.148647	-0.5827	0	NON-ACTIVE
regadenoson	BRD-A78341343-001-01-6	adenosine receptor agonist	noncancer	0.567437	-0.962502	-0.395586	0.364596	-0.0557256	-0.0314113	-0.192751	-0.224192	-1.03433	-1.12288	-0.228111	-0.271953	0.0394236	-0.0592039	-0.582871	-0.908894	0.00500824	-0.0644088	-0.550149	-0.371058	-0.257578	-0.422459	-0.315347	-0.766707	-0.311018	-1.12713	-0.264511	-0.417674	3	ACTIVE
monastrol	BRD-A78377521-001-05-5	kinesin inhibitor	targeted cancer	-0.250392	-0.773501	-0.418003	-0.72545	-0.462705	-0.589676	-1.02369	-0.345765	-0.00956455	-0.176151	-1.16993	-0.289321	-1.17918	-0.13646	-0.627631	-0.681673	-0.601859	-0.403913	-0.406882	-0.971903	-0.9909	-0.270387	-1.40373	-1.00042	-0.298063	-0.525363	0.115352	-0.828829	5	ACTIVE
prednisolone-hemisuccinate	BRD-A78391468-001-02-8	glucocorticoid receptor agonist	noncancer	0.677533	-0.0436274	-0.104226	-0.0240174	-0.158283	0.615536	-0.8584	0.423785	-0.655466	-0.061483	0.574157	-0.23543	0.260039	0.719776	-0.178696	0.448039	0.158359	-0.211514	0.253766	-0.234543	1.0075	0.0615918	-0.284501	0.413164	0.0291759	0.296872	0.451793	-0.225688	0	NON-ACTIVE
editol	BRD-A78588743-001-03-4	NA	noncancer	0.442839	-0.848613	-0.0663404	-0.431377	-0.57409	-0.0611668	-0.136868	-0.481856	0.115492	-0.913253	-0.219189	-0.263971	-0.467818	-0.738803	-0.538068	-0.586941	0.675059	-0.0768317	-0.64652	-0.543588	0.363883	-0.597428	-0.234627	-0.255369	-0.178183	-0.767254	-0.420206	-0.745728	0	NON-ACTIVE
cefotetan	BRD-A78723049-001-01-2	bacterial cell wall synthesis inhibitor	noncancer	0.546566	0.28629	0.480061	-0.0561196	-0.133668	0.0900634	-0.383085	0.268018	-0.0823466	-0.0513649	-0.18231	-0.760839	-0.06649	0.318788	0.422713	0.132224	0.117372	-0.0770907	-0.249278	0.160801	-0.295032	0.327614	-0.265303	-0.387747	-0.361013	-0.435692	0.0807626	-0.736031	0	NON-ACTIVE
nefopam	BRD-A78877355-001-03-0	cyclooxygenase inhibitor	noncancer	0.47119	-0.54716	-0.555978	0.896213	-0.000707786	0.0464726	1.04482	0.00760714	0.357085	0.0624157	-0.722198	-0.424142	-0.0826832	0.0234606	-0.172041	-0.212467	0.184349	-0.49675	-1.0096	-0.153632	0.16249	-0.351777	-0.574078	0.432336	-0.603553	-0.13379	0.587119	-0.0131833	1	NON-ACTIVE
A740003	BRD-A78952587-001-01-5	purinergic receptor antagonist	noncancer	0.24613	0.140106	-0.522169	0.0269979	0.225025	0.262624	0.426956	0.0144846	0.586129	-0.133439	0.0394461	0.0554169	0.106925	0.592813	-0.0309729	-0.221778	-0.0337128	-0.331681	0.363464	-0.0545138	-0.53751	-0.667781	-0.212538	-0.0369895	-0.116822	-0.320116	-0.308359	0.12863	0	NON-ACTIVE
3-deazaadenosine	BRD-A79431551-001-01-1	adenosylhomocysteinase inhibitor	noncancer	0.765596	-0.321373	-0.24221	0.132587	-0.198683	-0.381066	-0.223505	-0.0742444	-0.0671859	-0.89	-0.726995	-0.681889	-0.288272	-0.270356	-0.0348076	-0.337706	-0.952873	-0.5525	-0.0564601	-0.079927	0.0502549	-0.782642	-0.361331	-0.0372302	0.234753	-0.578307	-0.286776	0.0771534	0	NON-ACTIVE
tropicamide	BRD-A79672927-001-20-7	acetylcholine receptor antagonist	noncancer	-0.0425456	0.0436938	-0.0565786	-0.128209	0.181613	-0.0251926	0.407054	-0.0289883	0.500026	-0.0284617	-0.111889	0.17831	-0.131655	0.428545	-0.25124	0.221587	0.158897	-0.0832857	0.270742	0.0714858	0.441197	-0.00509602	-0.187816	0.0700438	0.183885	0.0911515	-0.0236914	0.219652	0	NON-ACTIVE
memantine	BRD-A79803969-003-16-1	glutamate receptor antagonist	noncancer	0.638591	-0.393076	0.184895	-0.457239	-0.251553	-0.841773	-0.228551	-0.570817	-0.13904	-0.549543	-1.28782	-1.17662	-0.628624	-0.492536	-1.42409	-0.369375	-0.132498	-0.956495	-1.55297	-0.883243	-0.699654	-1.00538	-0.837181	-0.28009	-0.0278863	-0.240381	-0.262148	-0.426164	5	ACTIVE
midodrine	BRD-A79981887-003-16-4	adrenergic receptor agonist	noncancer	-0.467854	0.0338297	-0.169992	-0.517439	-0.332776	-0.997077	-0.223358	-0.639152	-0.339977	-0.102628	-0.456154	-0.341501	-0.61132	-0.615701	-0.451848	-0.719401	-0.607632	-0.622842	-0.556022	-0.5088	-0.91586	-0.490707	-0.635071	-0.343517	-0.423656	-0.547197	0.0383329	-0.240562	0	NON-ACTIVE
bendroflumethiazide	BRD-A80017228-001-25-7	sodium/potassium/chloride transporter inhibitor	noncancer	-0.795767	0.0327224	-0.479651	-0.177672	-0.116306	-0.766141	-0.127306	-0.664317	-0.0438771	-0.315343	-0.128581	-0.0695342	0.0629945	-0.0318297	-0.767671	-0.672164	-0.254708	-0.368901	0.160128	-0.281724	0.0655592	-0.661627	-0.772956	-0.373421	-0.642171	-0.433786	0.133006	-0.409494	0	NON-ACTIVE
NSC-23766	BRD-A80213327-305-08-3	Ras GTPase inhibitor	noncancer	0.56168	-0.552339	-0.346751	-0.131312	-1.21895	-1.07938	-0.572741	0.324141	-0.155428	-1.37312	-0.187677	-0.701936	0.0467438	-0.386937	0.314631	-0.250534	-0.343653	0.1368	0.154352	-1.31647	-0.850664	-0.0201901	-0.676536	0.0772371	0.544797	-0.233969	-0.947295	-0.0336893	4	ACTIVE
hydroxyamphetamine	BRD-A80871782-004-06-9	trace amine associated receptor agonist	noncancer	0.307782	-0.388377	0.339118	-0.246258	0.367709	0.334857	0.720835	-0.0778864	-0.232951	0.359697	-0.75588	-0.0306178	-0.0616566	0.225738	-0.373911	-0.192018	0.681105	-0.408242	-0.148628	0.141799	-0.728652	0.122004	-0.389892	-0.780168	0.350415	0.805658	0.347903	0.128527	0	NON-ACTIVE
cloperastine	BRD-A80908310-003-13-8	antitussive	noncancer	-0.346585	-0.905793	-0.365035	-0.244853	0.04086	-0.361118	-0.318529	-0.213981	0.303015	-0.0933673	-0.0866019	-0.0257908	0.205998	0.0884517	0.363816	-0.137201	0.37455	-0.709468	-0.480774	-0.814818	0.136974	-0.443539	-0.651607	-0.21882	-0.751317	-0.629881	-0.193629	-0.274463	0	NON-ACTIVE
fenoprofen	BRD-A81129465-001-03-8	prostaglandin inhibitor	noncancer	0.513306	0.0171348	0.498165	-0.452984	-1.50659	-0.221322	0.150359	-0.450167	-0.107464	-0.292638	-0.186545	-0.374032	0.146187	-1.44173	0.115681	-0.344589	-0.471122	NA	-0.107696	-0.759011	0.719576	-0.911191	-0.744583	-0.0751868	-0.0240282	-0.598655	-0.717924	-0.743353	2	NON-ACTIVE
glycopyrrolate	BRD-A81233518-004-16-1	acetylcholine receptor antagonist	noncancer	-0.819376	0.170443	-0.0859239	0.274617	-0.0852707	-0.0433354	-0.200354	0.324287	0.441566	-0.16711	0.240028	0.124072	-0.117448	-0.405761	-0.101257	0.175836	0.506847	-0.119844	0.153079	-0.173697	0.213525	-0.0657864	0.0449239	-0.0295325	-0.449199	-1.08679	-0.482792	0.158426	1	NON-ACTIVE
BI-D1870	BRD-A81370665-001-03-6	ribosomal protein inhibitor	noncancer	-1.16552	0.295032	-0.390094	-0.185166	-0.318611	0.406464	0.972765	0.385891	0.307233	-0.249167	-0.442457	-0.170326	0.489737	0.160734	0.0369392	-0.0549158	0.316265	0.19068	0.0725705	-1.58142	-2.09834	-1.9578	-1.45086	-0.133549	0.557029	-2.99271	0.224087	0.150487	6	ACTIVE
saxagliptin	BRD-A81513827-001-03-6	dipeptidyl peptidase inhibitor	noncancer	-0.232589	-0.65064	-0.0329564	-0.985555	-0.236581	-0.540476	-0.726749	-0.187511	-0.24938	-0.760193	0.22397	-0.511798	-0.198408	-0.276404	-0.613895	-0.309398	NA	-0.125842	0.482005	0.00202554	-0.327522	-0.659737	-0.467487	0.015787	-1.14683	-0.337321	-0.314608	-0.000705082	1	NON-ACTIVE
oligomycin-a	BRD-A81541225-001-06-8	ATP synthase inhibitor, ATPase inhibitor	noncancer	0.556227	-0.545888	-0.888718	0.193617	0.0741967	-0.893592	-0.660631	-3.47679	-2.62516	-1.3877	2.18198	-1.64152	-0.359817	-1.00233	0.306692	-1.72614	-0.794876	-1.21258	-1.54353	0.470231	-0.300335	-1.06576	0.69049	1.14894	-0.296579	-0.681119	-0.964732	0.315221	9	ACTIVE
fenclonine-(+/-)	BRD-A81615860-003-01-7	tryptophan hydroxylase inhibitor	noncancer	0.159385	0.136443	0.563337	-0.0920516	0.222086	-0.258155	0.200311	0.12268	-0.423703	0.512535	-0.0231823	-0.494742	-0.0320924	-0.271421	-0.738914	-0.0212942	-0.0603646	-0.315111	0.78438	-0.00810799	0.91191	-0.838451	-0.29534	-0.0469165	-0.516283	0.105478	0.230975	0.0338079	0	NON-ACTIVE
tolvaptan	BRD-A82035391-001-02-7	vasopressin receptor antagonist	noncancer	0.819784	0.0402776	-0.309193	-0.199565	0.0402719	-0.137238	-0.0250031	0.196814	0.59212	0.459163	0.0880106	-0.0841208	-0.185893	0.0619119	0.0400194	-0.13749	0.0666672	-0.220537	0.481533	-0.426364	0.266062	-0.100106	-0.195328	-0.365691	-0.106425	-0.821098	-0.205375	0.00767847	0	NON-ACTIVE
miconazole	BRD-A82396632-008-29-0	bacterial cell wall synthesis inhibitor	noncancer	-0.383928	-1.02777	-0.730158	-0.27007	-0.326898	-0.391644	0.336283	-0.790712	-0.322571	-0.800896	-0.50318	-0.0445354	-0.118056	-0.0466438	-0.054891	-0.240847	-0.118935	NA	-0.872633	0.0782105	-0.340208	-0.199144	-0.226877	-0.214874	-0.176967	-0.639583	-0.309716	0.00151925	1	NON-ACTIVE
tibolone	BRD-A82522119-001-01-7	androgen receptor agonist, estrogen receptor agonist, progesterone receptor agonist	noncancer	-0.16477	-0.183827	0.0396834	-0.285054	0.31257	-0.624014	0.482224	0.312992	-0.301535	0.538329	-0.167409	0.0130317	-0.397675	0.287392	-0.132077	-0.0587894	0.162903	-0.189416	-0.115728	0.127774	-0.135621	0.248421	-0.195281	0.0597444	0.125203	-0.926641	0.407825	-0.43036	0	NON-ACTIVE
mepazine	BRD-A82772293-001-03-2	MALT1 inhibitor (JH)	targeted cancer	-0.906254	0.491096	-0.487765	-0.410723	-0.0359494	-0.39382	0.141012	-0.223071	0.0741363	-0.262339	0.177809	-0.807459	-0.6281	0.0891846	-0.277169	-0.495244	-0.320205	NA	-0.789506	-0.147513	-1.16594	-0.298906	-0.432148	-0.176253	0.526522	-0.354364	0.455397	-0.938425	1	NON-ACTIVE
prasugrel	BRD-A83029242-001-05-3	purinergic receptor antagonist	noncancer	-0.564997	0.30069	0.599304	0.393186	0.59636	0.333543	0.199499	0.134506	0.596896	0.756471	0.556781	0.287766	-0.22345	0.237134	0.201429	0.425455	0.234218	0.186442	0.850978	0.247147	0.387349	0.440245	0.148229	0.47342	1.28753	0.0347475	0.220927	-0.417772	0	NON-ACTIVE
ardeparin	BRD-A83644949-236-01-6	thrombin inhibitor	noncancer	0.0863864	0.531785	-0.204032	0.16601	0.0272666	0.130861	0.385623	-0.115391	-0.0369821	0.327938	0.108112	-0.00553349	0.147222	0.423727	-0.0966108	0.136893	0.307192	-0.164605	0.0224794	0.303327	0.413734	0.0869145	-0.0610643	-0.00717747	0.746578	0.272492	-0.445883	-0.23619	0	NON-ACTIVE
A61603	BRD-A83650191-004-02-8	adrenergic receptor agonist	noncancer	-0.110158	-0.0142119	0.145367	-0.0839652	0.362267	-0.189396	0.0354126	0.00831937	-0.171165	-0.279303	0.194687	-0.0178448	-0.22933	0.1316	0.184251	0.370053	NA	NA	0.140885	-0.670355	1.28631	0.254008	-0.726585	-0.422246	-0.430616	0.256787	0.0820279	0.581849	0	NON-ACTIVE
dexamethasone-sodium-phosphate	BRD-A83802939-304-04-2	glucocorticoid receptor agonist	noncancer	0.257695	0.270098	0.401907	0.124142	0.25452	0.809694	-1.23447	0.607348	-0.31143	0.135147	0.331448	-0.129459	0.109293	0.334882	1.15965	0.452436	-0.161327	0.0707142	0.476046	-0.523261	1.68481	0.146322	-0.50542	-0.167463	0.70457	-0.265533	0.1357	0.0400079	1	NON-ACTIVE
mephenytoin	BRD-A83937277-001-10-5	hydantoin antiepileptic	noncancer	-0.756644	-1.14697	-0.294553	-0.0638485	-1.21364	-0.707582	-0.245774	-0.696938	-1.29806	-1.58033	-0.125648	-0.514614	-0.375092	-1.23782	-0.881436	-0.970024	-0.301442	NA	-1.09705	-0.716026	-0.735247	-1.14632	-1.00297	-0.629676	0.0189247	-0.829372	-1.22404	-1.35512	10	ACTIVE
meloxicam	BRD-A84174393-236-07-1	cyclooxygenase inhibitor	noncancer	-0.160942	-0.836842	-1.03642	-1.07306	-1.23672	-0.944114	-0.218976	-0.382227	-0.783859	-0.13834	-0.268116	-0.441307	-0.535054	-0.795169	-0.267696	-0.923954	-0.490142	NA	-0.221311	-0.489604	-1.70685	-0.517066	-0.650029	-0.63921	1.06495	-0.356868	-0.652008	-1.36667	5	ACTIVE
tropanyl-3,5-dimethylbenzoate	BRD-A84389633-001-05-7	serotonin receptor antagonist	noncancer	-0.774342	0.116779	0.229098	0.129346	-0.075853	0.256063	-0.138528	-0.0789411	-0.0570259	0.206589	-0.290281	0.29777	-0.21511	0.0170484	0.767486	0.136256	-0.00375124	0.0131137	0.235572	-0.352754	0.0832472	0.121007	-0.217022	-0.0453057	0.0523458	0.114775	0.0677406	0.244945	0	NON-ACTIVE
thioridazine	BRD-A84481105-003-31-3	dopamine receptor antagonist	targeted cancer	0.255282	-0.255211	-0.48258	-0.320812	-0.696201	-0.407944	-0.0483898	0.197423	0.155152	-0.344492	-0.313393	0.00452684	-0.602432	-0.644719	0.0402788	-0.518262	-0.0791764	-0.443319	0.200553	-0.706355	0.830094	0.00663566	-0.506761	-0.658616	-0.281073	-0.767746	-0.0212891	-0.237383	0	NON-ACTIVE
pimobendan	BRD-A84575140-001-02-4	calcium sensitizer, phosphodiesterase inhibitor	noncancer	-0.514863	0.728403	0.743846	0.313838	0.500117	0.220156	0.439418	0.382258	0.256143	0.331521	-0.430713	-0.132821	0.131916	0.359883	0.10063	0.325909	0.00538661	0.069281	0.226168	0.172341	0.72032	0.182479	0.250873	-0.00964637	-0.0507405	0.152163	-0.039608	-0.682745	0	NON-ACTIVE
nilvadipine	BRD-A84687895-001-03-2	calcium channel blocker	noncancer	0.10566	-0.249435	-0.666316	0.224967	-0.490807	-0.101644	-0.0580444	-0.105191	0.425589	-0.279811	0.0236586	-0.103217	0.0802507	-0.368293	-0.108668	-0.126812	-0.534737	-0.505729	-0.19371	-0.880287	1.32851	0.0815774	-0.451747	-0.414592	-1.19186	-0.358251	-1.39951	0.246071	2	NON-ACTIVE
alcuronium	BRD-A84907376-300-03-8	muscle relaxant	noncancer	0.85566	0.529368	0.0141719	0.0392793	0.229138	0.103161	-0.0352906	0.162342	0.25201	0.354906	0.524604	0.130842	-0.110404	0.264297	0.207158	0.328742	0.260642	-0.292629	-0.034005	-0.454135	-0.0637969	0.133956	0.0200774	0.767668	1.28874	-0.0640612	0.24118	-0.123202	0	NON-ACTIVE
NCS-382	BRD-A85025557-001-02-5	GABA receptor antagonist	noncancer	0.470985	-0.147492	-0.585383	-0.326215	-0.374154	-0.115036	-0.34595	-0.0717709	-0.242563	-0.39321	-0.351882	-0.160985	-0.159464	-0.187394	-0.674039	-0.138704	-0.77027	-0.481577	-0.396765	-0.366451	-0.675891	-0.20149	-0.39277	-0.503171	-0.176666	-0.340775	-0.19954	-0.580882	0	NON-ACTIVE
3-alpha-bis-(4-fluorophenyl)-methoxytropane	BRD-A85216385-003-02-4	dopamine uptake inhibitor	noncancer	0.217846	0.153735	-0.205578	-0.151629	0.193426	-0.327249	-0.671961	-0.3014	-0.258499	-0.246343	0.199145	0.0618246	-0.269127	-0.154788	-0.379424	-0.00936316	0.00104341	0.110092	-0.114843	-0.00665406	-0.796215	-0.662152	0.352046	0.140148	-0.676161	-0.406171	-0.629511	0.156972	0	NON-ACTIVE
ascorbic-acid	BRD-A85242401-001-12-3	antioxidant	noncancer	-0.206507	0.0276168	0.094447	-0.0908723	0.404275	0.260185	-0.289694	0.0475972	-0.321941	-0.283504	0.143736	-0.0332163	-0.399103	-0.271409	-0.00808109	0.0309063	0.11508	-0.37447	0.481433	0.313664	-0.168819	-0.0526823	-0.374384	-0.454697	-0.304007	-0.432668	-0.499313	-0.224511	0	NON-ACTIVE
L-670596	BRD-A85472596-001-02-2	prostanoid receptor antagonist	noncancer	1.08929	0.272544	0.619211	0.20906	0.344484	0.382427	0.642308	0.324934	0.751522	0.43418	-0.515745	-0.066722	0.160333	-0.566283	0.00312727	0.374538	0.487236	0.0859003	-0.0654624	0.207057	1.19945	-0.0187468	0.212319	0.207813	0.817522	0.761733	-0.0183605	0.104151	0	NON-ACTIVE
piketoprofen	BRD-A85548292-001-01-8	cyclooxygenase inhibitor	noncancer	-0.343657	-0.0716446	-0.603012	-0.601323	-0.601122	-0.254442	-0.424543	-0.0021285	0.130802	0.0633116	0.138867	-0.124039	-0.24749	0.070815	0.282006	-0.16128	0.367448	NA	-0.15814	-0.92513	-1.09577	0.448036	-0.318976	-0.13789	0.0854144	-0.253269	-0.766337	0.0472822	1	NON-ACTIVE
bemesetron	BRD-A85587465-001-03-3	serotonin receptor antagonist	noncancer	0.366695	-0.549184	0.0974772	-0.980877	-0.42708	-0.339098	-0.899318	-0.309905	-0.535305	-0.0543172	-1.00972	-0.133078	-0.223124	-0.474346	0.0625959	-0.499311	-0.0494927	-0.745524	-0.205361	-0.402528	-0.998009	-0.469815	-0.324668	-0.348347	0.498947	-0.693941	-0.129201	-0.370369	1	NON-ACTIVE
clopamide	BRD-A85651701-001-19-7	sodium/chloride cotransporter inhibitor	noncancer	-1.43647	0.0583682	0.0842523	0.0482249	0.228304	-0.112898	-0.42333	-0.182884	-0.701937	0.438553	-0.495698	-0.0401087	NA	0.164347	-0.582405	0.0871169	0.315304	0.0434468	0.448968	-0.434909	0.69628	0.272755	-0.426434	-0.0188348	-0.100755	-0.101468	-0.430665	-0.466326	1	NON-ACTIVE
fulvestrant	BRD-A85667082-001-12-7	estrogen receptor antagonist	targeted cancer	0.495768	-0.351809	-0.554351	-0.44856	-0.158874	-0.434203	-0.693062	-0.279347	-0.250954	-0.315969	-0.111379	0.0195165	-0.295711	-0.12556	-0.18626	-0.41053	-0.355361	-0.521011	-0.27303	-0.0724635	0.465522	-0.620962	-0.258177	-0.482094	-0.0538405	-0.269978	0.184758	-0.0868428	0	NON-ACTIVE
nibentan	BRD-A85876464-001-01-5	potassium channel blocker	noncancer	0.636024	0.150031	-0.0680693	-0.0740677	-0.0803106	-0.613729	0.177451	-0.196411	0.255423	0.243139	0.595061	-0.103203	-0.361966	-0.042321	0.570068	-0.232852	0.344395	-0.265673	0.264252	-0.162637	-0.317344	-0.0388206	-0.233996	0.189415	0.255787	0.00473759	-0.202705	0.557199	0	NON-ACTIVE
flurbiprofen-(+/-)	BRD-A86044036-001-26-5	cyclooxygenase inhibitor	noncancer	-0.0490478	0.282175	0.0399863	0.0859053	0.0651304	-0.414235	0.685541	0.224127	0.308105	0.413665	-0.130625	0.368387	0.0773341	0.306266	-0.0570608	0.114397	-0.0724014	-0.181444	NA	-0.120779	-0.382059	0.307897	0.264884	0.323927	0.240693	0.342823	0.493654	0.0206126	0	NON-ACTIVE
varenicline	BRD-A86216746-046-02-6	acetylcholine receptor agonist	noncancer	-0.77643	0.211256	0.274831	-0.447004	-0.174806	0.200588	0.236204	0.110404	0.258234	0.13711	0.0653915	-0.259285	-0.0588867	-0.169563	0.316862	0.0860285	-0.045305	-0.510717	0.0466604	0.159915	0.876517	-0.148324	-0.211093	-0.39212	0.509118	-0.388585	-0.194635	-0.0236557	0	NON-ACTIVE
tetrahydrouridine	BRD-A86248581-001-01-4	cytidine deaminase inhibitor	targeted cancer	0.690898	-0.200655	0.203095	-0.390884	-0.0267817	0.0158324	-0.407571	-0.262095	-0.590213	-0.717788	0.624224	-0.420757	0.0469559	0.217641	-0.00414388	-0.111109	0.113778	NA	-0.0252891	-0.674183	-0.0707103	0.0432053	-0.0763288	0.247748	-0.296823	0.0479847	-0.923826	-0.483688	0	NON-ACTIVE
L-(+)-Rhamnose-Monohydrate	BRD-A86354194-002-01-7	NA	noncancer	0.275347	0.0224314	0.0405637	0.38563	-0.158758	-0.667379	0.0473113	-0.155712	-0.108419	-0.678723	-1.25034	-0.219864	-0.113923	0.596363	0.156879	-0.267578	-0.0373125	-0.530726	0.443848	-0.0422774	-0.34874	0.00781891	-0.156438	0.0593862	-0.940759	-0.427419	1.10984	-0.675883	1	NON-ACTIVE
ractopamine	BRD-A86414188-003-01-5	adrenergic receptor agonist	noncancer	-1.00829	-0.170292	-0.697257	-0.469565	0.0171338	0.313355	-0.175726	-0.0496955	0.232213	0.607881	-1.3541	0.00872558	-0.43907	1.05679	-1.20735	-0.576535	0.332449	0.210747	0.268804	-0.170274	-0.130816	-0.610166	-0.0681126	-0.526283	-0.221646	0.474215	0.388661	-0.249369	3	ACTIVE
1-(1,2-Diphenylethyl)piperidine-(+/-)	BRD-A86415025-050-01-0	glutamate receptor antagonist	noncancer	-0.300424	-0.166741	-0.159288	-0.382343	-0.242174	-0.0414623	-0.442346	-0.177865	-0.301295	0.235311	0.100679	0.0528947	-0.336742	0.218024	-0.50589	0.026181	-0.06558	-0.333845	-0.439992	-0.531666	0.16324	-0.167835	-0.327997	-0.530365	-0.483323	-0.524969	0.24072	-0.155539	0	NON-ACTIVE
andrographolide	BRD-A86619021-001-04-8	tumor necrosis factor production inhibitor	targeted cancer	0.455147	0.216646	-0.188923	0.702115	0.509113	0.346511	0.335925	-0.993311	-0.682941	-0.126629	0.522414	0.244454	0.352853	0.481934	1.18516	0.393136	0.133997	-0.0595673	-1.00275	0.52398	1.01429	-0.705761	0.293792	0.163061	-0.172742	0.79923	0.1753	0.693836	1	NON-ACTIVE
nicaraven	BRD-A86871940-001-01-9	free radical scavenger	noncancer	-1.33596	-0.699854	0.341928	-0.981138	0.331281	-0.0243229	0.432269	0.0966592	-0.0232221	-0.632193	0.212661	-0.580267	-1.17875	-0.304797	-0.413402	-0.393485	0.0704561	NA	0.361291	0.158735	-0.759809	-0.540627	-0.587707	-0.279619	-0.156345	-0.0856984	-1.03843	-1.08726	4	ACTIVE
masoprocol	BRD-A87130939-001-07-9	lipoxygenase inhibitor	noncancer	0.217755	-0.815673	-0.365569	-0.580106	-0.41406	0.119724	-0.857439	0.00359545	-0.136025	-0.0975772	-0.734885	-0.21543	-0.423322	0.153591	-0.198833	-0.253752	-0.0387473	NA	0.246014	-0.598094	0.117731	0.151689	-0.34403	-0.523018	-0.877161	0.0294624	0.450855	-0.710964	0	NON-ACTIVE
AZD7545	BRD-A87435144-001-01-6	pyruvate dehydrogenase kinase inhibitor	noncancer	-0.0590385	-0.135376	-0.0873711	-1.07506	-0.391769	0.559223	0.406769	-0.527616	-0.363001	-0.0844598	-0.558471	-0.28297	-0.184709	-0.0258021	-0.10975	-0.325027	0.176582	-0.0634079	-0.0252896	0.0388869	-0.524294	0.0479473	0.0872538	-0.124411	-0.106076	-0.614031	-0.200666	-0.37933	1	NON-ACTIVE
tenidap	BRD-A87479750-001-02-7	cyclooxygenase inhibitor	noncancer	0.607022	0.00356486	0.184432	0.0669275	-0.0614906	-0.33654	-0.360471	0.128107	-0.0239645	-0.471914	0.516295	-0.197635	-0.0699859	0.180883	-0.12667	0.0513395	-0.00327736	-0.0266382	-0.606382	-0.0834478	-1.08701	0.293861	-0.302237	-0.404604	0.111619	-0.505644	0.0458054	0.0498269	1	NON-ACTIVE
moguisteine	BRD-A87673115-001-04-1	ATP-sensitive potassium channel inhibitor	noncancer	0.543099	0.244106	0.423169	0.193501	0.105219	0.278339	0.163391	0.311631	-0.0472982	0.00563231	0.210095	-0.408077	0.0775317	-0.132784	-0.248433	-0.0621628	0.324719	0.39551	0.856052	-0.210599	0.0719224	0.420966	-0.176365	-0.372355	0.359618	-0.0752338	-0.605278	-0.30281	0	NON-ACTIVE
pronethalol	BRD-A87715314-003-14-4	adrenergic receptor antagonist	noncancer	-0.433816	-0.0808156	0.320945	0.159934	0.246599	0.175812	0.699305	0.0579611	0.558948	0.132878	0.50626	0.000138657	0.290699	0.501982	-0.857106	-0.0201243	0.199046	-0.00194526	-0.289734	-0.359616	0.40259	0.139724	-0.315376	-0.401425	0.419775	0.400666	0.397091	-0.469461	0	NON-ACTIVE
benzotript	BRD-A87983072-001-01-1	CCK receptor antagonist	noncancer	0.243506	0.4446	0.313278	0.404021	0.101087	0.290162	-0.104512	0.252724	0.440841	-0.0668551	0.35088	0.413786	0.522824	0.529569	-0.0491535	0.145931	0.057444	0.0717921	0.446562	0.022738	0.41131	-0.195532	-0.258049	0.259411	0.607768	0.190464	0.163373	0.087477	0	NON-ACTIVE
equilin	BRD-A88080608-001-04-2	estrogen receptor agonist	noncancer	0.201482	0.379607	0.35859	-0.298645	0.106838	0.0760626	-0.81	0.171886	0.118961	0.144338	0.345392	-0.0847202	0.114811	0.381058	-0.0228923	0.1632	-0.0285886	-0.12665	-0.309607	-0.114872	-0.178848	-0.202512	-0.236008	-0.17584	-0.487051	0.0128275	-0.34131	0.233717	0	NON-ACTIVE
halcinonide	BRD-A88138582-001-04-8	glucocorticoid receptor agonist	noncancer	-0.178625	-0.109471	-0.826174	0.162426	0.150311	0.0295735	-2.25747	-0.0785531	-1.4351	-0.131525	-0.210884	-0.426753	-0.218486	-0.206626	-0.748429	0.0140752	-0.333361	-0.505842	-1.13683	-1.03701	0.784054	0.00196274	-0.830832	-0.497027	-0.514675	-0.701972	-0.17961	-0.710112	4	ACTIVE
trelagliptin	BRD-A88369366-001-01-7	dipeptidyl peptidase inhibitor	noncancer	0.195753	0.126912	-0.0164141	0.205648	-0.57869	0.106453	0.0380936	0.0942285	-0.202772	-0.100945	0.0837977	-0.402963	0.299652	0.357553	0.0704985	0.0957452	-0.115876	-0.0933334	0.0258119	0.0432018	-0.718307	-0.0464583	-0.0605469	-0.383493	0.467556	0.0346058	-0.74787	-0.047264	0	NON-ACTIVE
SKF-38393	BRD-A88548664-004-02-7	dopamine receptor agonist	noncancer	-0.609214	0.0634262	-0.265286	-0.451305	-0.0481587	-0.118969	0.139644	-0.624808	-0.129226	-0.166477	-0.687878	-0.276904	-0.185095	-0.248219	-0.0468034	-0.689728	0.0605904	0.0368883	0.585307	-0.316753	-0.757374	-0.4984	0.0580801	-0.0753977	-0.725122	0.379009	-0.815079	0.489016	0	NON-ACTIVE
bucetin	BRD-A88684804-001-04-3	analgesic agent	noncancer	0.106231	0.111336	0.272046	0.576583	0.132838	-0.0183296	-0.353671	0.226362	0.379714	0.603517	0.940584	0.136639	0.217694	-0.0386179	0.376608	-0.0649571	0.642625	0.390055	0.841959	0.460016	0.179071	0.502735	0.225126	0.365227	-0.631303	0.17442	-0.267283	0.158384	0	NON-ACTIVE
sorbinil	BRD-A89164055-001-03-3	aldose reductase inhibitor	noncancer	0.395602	0.146061	0.0718173	0.0822646	0.342116	0.00641158	0.0201852	0.18533	0.160761	0.141881	0.405375	-0.434659	0.0535669	-0.0408392	0.736808	-0.137527	0.189767	0.0484933	0.133646	0.148265	0.130372	0.330562	-0.0472873	0.127506	0.743481	0.158818	-0.103368	0.0850391	0	NON-ACTIVE
bisoprolol	BRD-A89175223-051-14-8	adrenergic receptor antagonist	noncancer	0.794512	0.714061	0.211481	0.441841	0.977396	0.139666	-0.115697	0.144479	0.14081	0.445439	0.545784	0.0451952	-0.00461119	0.206997	-0.105652	0.35695	0.248525	-0.078015	0.27468	0.379983	1.00255	0.400424	-0.00930803	0.0107263	0.305571	0.234096	0.302604	-0.034448	0	NON-ACTIVE
dalargin	BRD-A89196962-300-01-7	opioid receptor agonist	noncancer	0.197255	-0.273515	-0.575727	-0.130367	-0.0778458	-0.244456	-0.762354	-0.420913	-0.59787	0.188423	-0.560982	0.151266	-0.400421	-0.441234	-0.245347	-0.463065	-0.505621	-0.0525265	-0.0713685	-1.09843	-0.300771	-0.20798	-0.269207	-0.683414	-1.261	-0.506376	-0.40872	-0.420502	2	NON-ACTIVE
PD-102807	BRD-A89337244-001-02-9	acetylcholine receptor antagonist	noncancer	0.200192	0.044489	-0.280356	0.105603	-0.420697	-0.489495	-0.511512	0.0515682	-0.601874	-0.379545	-0.231383	-0.902747	0.193785	0.166431	-0.196614	0.0447636	-0.139446	-0.0194292	-0.127445	0.211411	-0.272015	-0.365668	-0.280539	-0.310617	0.487252	-0.296373	-0.478727	-0.305253	0	NON-ACTIVE
mefloquine	BRD-A89585551-003-16-6	adenosine receptor antagonist, hemoglobin antagonist	noncancer	0.327508	-0.0397824	-0.124874	-0.118234	0.0209979	-0.143581	-0.21198	-0.303613	0.221184	-0.105391	-0.753988	-0.199442	-0.0341319	0.527513	0.443349	-0.749583	-0.387296	-0.335459	-0.190605	-0.248117	-0.337327	-0.315908	-0.462783	-0.45105	-0.553785	-0.840614	-0.086798	-0.0726664	0	NON-ACTIVE
carnitine-(D/L)	BRD-A89594340-003-11-5	NA	noncancer	0.521859	0.00721838	-0.478881	-0.0767442	0.208063	0.0421265	0.155631	-0.00127748	-0.226682	0.154591	-0.707991	-0.146102	0.133974	0.449112	-0.471503	0.318412	0.40916	-0.157316	0.430737	-0.0215557	-1.13547	0.0424174	-0.115332	0.0317939	-1.25167	0.567289	0.16885	0.288184	2	NON-ACTIVE
CGP-55845	BRD-A89672324-001-03-0	GABA receptor antagonist	noncancer	0.06954	0.150541	0.173873	-0.0111693	0.257685	0.184883	0.421383	0.675349	0.353433	0.497962	0.485194	0.155773	-0.0196383	0.334865	0.00100499	0.154204	0.231618	0.332472	-0.473193	0.277963	0.542368	0.410908	-0.234765	-0.335605	0.0915496	-0.0791212	0.523086	0.472738	0	NON-ACTIVE
CGP-37849	BRD-A90272038-001-01-7	glutamate receptor antagonist	noncancer	-0.8061	-0.32906	-0.0325856	-0.321435	-0.544925	-0.485718	-0.0331704	-0.0706707	-0.136725	-0.277872	0.264463	-0.0136082	-0.282115	-0.139849	-0.281381	-0.451122	-0.239598	0.114159	-1.0591	-0.207208	0.0215803	0.0906622	-0.300484	-0.281852	-0.082459	-0.182861	-0.0251718	-0.366693	1	NON-ACTIVE
guaifenesin	BRD-A90515964-001-16-5	expectorant	noncancer	-0.426022	0.356523	0.00250415	0.0669566	0.202328	0.00745073	-0.748203	0.244594	-0.0110074	-0.015348	0.38532	0.234097	-0.0437498	0.510902	-0.217331	-0.0648468	0.171968	0.06604	0.0646641	0.157424	0.43098	-0.0330742	-0.0673435	0.0932382	-0.704922	0.54012	0.540292	0.0106855	0	NON-ACTIVE
eptifibatide	BRD-A90547603-001-02-5	platelet aggregation inhibitor	noncancer	0.602875	0.190574	-0.724425	-0.100634	-0.152808	-0.303353	-0.168187	-0.319827	-0.124323	-0.0459609	-0.37105	0.133732	-0.107108	0.143725	-0.13496	0.00545529	-0.417976	-0.430312	0.237978	-0.527983	-0.479389	-0.0946945	0.00495122	-0.11151	0.207353	-0.128111	0.623742	0.637241	0	NON-ACTIVE
lornoxicam	BRD-A90551241-001-10-8	cyclooxygenase inhibitor	noncancer	0.708567	-0.675509	-0.196423	0.0931582	0.0592593	-0.634748	-0.143396	-0.320596	-0.0739286	0.190334	-0.0661889	0.127023	-0.463755	-0.0308537	0.51313	0.107705	0.279732	-0.186729	-0.196827	-0.469362	0.0404705	0.109601	-0.114502	-0.445053	-0.434517	-0.303652	-0.224889	-0.272902	0	NON-ACTIVE
clinofibrate	BRD-A90625545-001-02-0	lipase clearing factor inhibitor	noncancer	0.300732	0.0432486	-0.223923	-0.130472	-0.164828	-0.0592618	-0.0448167	0.310073	-0.265093	0.158939	-0.565802	0.0390296	-0.440414	0.407389	-0.510517	-0.121422	0.117038	-0.0158851	-0.301227	-0.421796	0.545893	-0.0257073	-0.116486	-0.270496	0.330705	-0.388063	0.282896	-0.138265	0	NON-ACTIVE
manidipine	BRD-A90695733-001-07-4	calcium channel blocker	noncancer	-0.549965	-0.138327	0.128216	-0.340213	-0.415924	0.070759	-0.499244	0.0293687	0.0277664	-0.173203	-0.391254	-0.0107931	-0.370851	-0.0137777	0.0194009	-0.420564	-0.44668	-0.0946116	-0.247366	-0.842479	-0.0539335	0.164486	-0.0525521	0.194496	-0.462205	0.162038	-0.63113	-0.168898	0	NON-ACTIVE
isradipine	BRD-A90799790-001-19-9	calcium channel blocker	noncancer	0.0984848	0.690808	0.435563	0.789389	0.256692	-0.2948	0.565984	0.603603	0.378567	0.412817	0.657443	-0.157953	0.377278	0.319133	0.516663	0.121383	0.402649	-0.135525	0.655929	0.0938612	1.09606	0.476294	0.272489	0.45224	-0.338447	0.212162	-0.405338	0.394341	0	NON-ACTIVE
adrafinil	BRD-A90926615-001-01-9	adrenergic receptor agonist	noncancer	0.228594	0.490104	0.26748	0.160724	-0.0263423	0.182117	0.0853578	0.223468	-0.374916	-0.262686	-0.176679	0.172694	0.0707033	0.59608	0.156645	0.381181	-0.32678	-0.515586	0.511865	0.0749499	0.120216	-0.143453	0.0708006	0.103481	-0.195497	0.105842	-0.385218	-0.466823	0	NON-ACTIVE
bepridil	BRD-A91008255-003-24-8	calcium channel blocker	noncancer	0.301698	0.295274	0.607614	0.0488431	0.370589	0.469314	0.0053374	0.300765	0.129922	-0.000129216	0.351666	0.430284	0.173161	0.473469	0.069321	0.506837	0.270764	0.145961	0.377875	-0.37117	0.579816	0.260037	0.01168	0.152883	-0.042254	-0.259508	0.841937	0.781539	0	NON-ACTIVE
eprinomectin	BRD-A91366704-001-01-9	benzodiazepine receptor agonist	noncancer	0.0105565	0.284314	-0.35915	-0.370527	0.181932	-0.13273	-0.1094	-0.25894	-0.235061	0.0983147	-0.208365	-0.0184195	0.0163247	0.351952	-0.385681	0.0934644	0.336189	-0.125924	0.296171	0.168846	0.299728	0.458469	-0.135015	0.186019	1.16634	-0.0452697	-0.00867088	-0.00805275	0	NON-ACTIVE
estradiol-cypionate	BRD-A91452556-001-04-0	estrogen receptor agonist	noncancer	-0.463102	-0.987111	-0.196776	-0.157807	-0.740876	-0.573602	-0.496415	-0.292558	-0.162221	-0.754301	-0.418964	-1.41483	-0.428252	-0.928372	-0.205328	-1.01142	-1.5717	-2.38141	-0.131591	-0.765348	-0.30925	-0.574389	-0.563844	-0.793324	-1.70953	-0.362119	-0.66977	-0.227626	5	ACTIVE
chloroquine	BRD-A91699651-316-10-9	antimalarial agent	noncancer	-0.64969	0.138605	-0.0364338	0.390032	-0.175973	-0.0940836	-0.445794	-0.453997	-0.422746	0.299569	-0.0862202	-0.214887	-0.236972	-0.215117	-0.66082	-0.734617	-0.337333	-0.489137	-0.163298	-0.570824	-0.922564	-0.1093	-0.0677604	-0.586435	-0.385235	-0.10304	-0.25075	0.188226	0	NON-ACTIVE
camylofine-chlorhydrate	BRD-A91733352-300-04-5	NA	noncancer	0.21816	-0.187392	-0.396956	-0.313082	-0.588737	0.0976769	-0.190393	0.115762	-0.022864	-0.469254	-0.654341	-0.271596	-0.0891369	-0.075293	-0.157065	-0.564174	-0.167753	0.0236436	-0.0949836	0.0525645	0.289623	-0.233332	0.0598048	-0.555913	-0.675462	0.152094	-0.628473	0.82716	0	NON-ACTIVE
picrotin	BRD-A91822151-001-05-0	GABA receptor antagonist	noncancer	-0.722878	-0.202446	-0.163312	0.0843058	-0.216983	0.0110604	0.0160466	-0.0620627	0.263067	-0.354012	0.442608	-0.456473	-0.147117	-0.0828092	-0.0171331	0.0309405	0.101569	-0.138166	-0.125914	-0.305994	-0.785588	-0.513471	0.0199646	-0.437591	0.417665	0.340741	-0.699727	-0.614707	0	NON-ACTIVE
tetrahydropapaverine	BRD-A91831168-003-02-5	NA	noncancer	-0.227088	0.48185	-0.593222	0.687831	-0.732992	0.42705	-1.15119	0.0893849	-0.606735	0.0315094	-0.290504	-0.189072	-0.185592	0.803546	-0.0829911	0.0114912	0.269837	-0.0189229	-0.109057	-0.499934	-0.24419	-0.355046	-0.232794	0.0457107	0.330565	0.734013	0.232312	-0.0603444	1	NON-ACTIVE
shikimic-acid	BRD-A92096630-001-02-8	NA	noncancer	-0.330747	-0.091236	0.475792	-0.0362941	0.105604	0.148669	0.347533	0.306221	0.279597	0.526642	0.513391	0.0729428	-0.0563895	0.584374	-0.116605	-0.390637	0.116551	-0.242417	-0.428627	-0.0532593	-0.422248	0.211399	0.0264788	-0.0147037	-0.0587007	-0.231887	0.532458	0.0970635	0	NON-ACTIVE
triamcinolone-acetonide	BRD-A92439610-001-05-7	glucocorticoid receptor agonist, immunosuppressant	noncancer	0.0324146	-0.43227	-0.0934763	-0.471563	0.208361	-0.221113	-1.02937	0.472585	-0.896735	-0.445912	0.344589	-0.27857	-0.415722	0.031252	0.125676	-0.301028	0.316729	-0.582202	-0.535832	-0.696384	1.32684	-0.270549	-0.51465	0.0684783	0.316503	-0.257565	0.197826	-0.0525393	1	NON-ACTIVE
danazol	BRD-A92537424-001-04-7	estrogen receptor antagonist, progesterone receptor agonist	noncancer	0.732288	-0.26018	0.0262238	0.253662	0.355493	-0.212728	0.161202	-0.197901	-0.676613	-0.961877	0.795268	0.0176602	0.201297	-0.356168	0.127784	-0.171311	0.205211	0.17408	-0.423136	0.308819	-0.888706	-0.241667	0.0976721	-0.547741	-1.23562	0.0945258	-0.344448	0.0181447	1	NON-ACTIVE
trimebutine	BRD-A92630576-050-24-1	opioid receptor agonist	noncancer	0.0665973	0.00615566	0.215668	-0.00780984	-0.0111452	-1.33749	-0.377699	-0.661245	-0.393014	-0.725408	0.223695	-0.532655	-0.141685	0.357772	0.457514	-0.0681827	0.0772368	0.0301026	-0.0391536	-0.0134275	-1.40583	0.0611521	-0.625948	0.301871	-0.678186	-0.524829	-0.306949	-0.49206	2	NON-ACTIVE
tocainide	BRD-A92670106-003-05-4	sodium channel blocker	noncancer	-0.584368	0.387835	0.0500349	0.0649698	-0.0318626	-0.174941	0.115058	0.235921	0.366584	-0.017623	-0.267426	-0.0816575	-0.181591	-0.135627	0.134188	0.0969077	0.472011	0.0455811	-0.230643	-0.176122	0.517913	0.0551896	0.135485	-0.122409	0.0960384	-0.346218	0.244726	-0.299447	0	NON-ACTIVE
tie2-kinase-inhibitor	BRD-A92800748-001-05-5	TIE tyrosine kinase inhibitor	targeted cancer	0.335765	-0.325292	-0.41559	-0.874373	-0.351376	-0.178626	-0.909143	0.0600599	0.02056	-0.535856	0.0126006	-0.0778112	-0.401035	-0.582119	-0.0610263	-0.103041	-0.377334	-0.145827	-0.677144	-0.303945	0.527789	0.0757348	-0.212555	-0.288357	-0.479317	-0.038021	0.119766	-0.00908901	0	NON-ACTIVE
lupanine	BRD-A92826379-001-01-5	sodium channel blocker	noncancer	-0.758358	-0.868262	-0.328447	-0.151947	0.0743799	-0.0475808	-0.670372	0.0805753	-0.348485	-0.421398	-0.280138	-0.0594609	-0.272872	-0.0158011	-0.263373	-0.00455772	0.320808	-0.369112	0.0727555	-0.659096	-0.963992	0.273642	-0.0637225	-0.20191	-0.364836	-0.871738	-0.442549	-0.095918	0	NON-ACTIVE
N-acetylmannosamine	BRD-A92872453-001-01-8	NA	noncancer	-0.53059	-0.517901	0.147906	-0.554358	-0.0435394	-0.559583	-0.137801	-0.252176	0.121836	-0.510598	-1.19749	0.0402014	-0.64058	0.174871	-0.239083	-0.150321	-0.477038	-0.115141	-1.36083	0.19032	-0.7762	-0.316326	-0.36519	-0.24279	-0.91287	-0.010788	0.115285	-0.0121309	2	NON-ACTIVE
SM-21	BRD-A92933783-050-01-6	sigma receptor antagonist	noncancer	0.256848	0.0102521	0.0492985	0.304169	0.265518	0.486	0.0773739	0.0816872	0.56398	-0.0891929	0.422887	-0.0358726	-0.309049	0.0366408	0.481209	0.300559	-0.00836142	0.159869	0.246566	0.188628	-0.882873	0.404102	-0.330732	-0.315741	1.04593	-0.172223	0.35616	0.867608	0	NON-ACTIVE
ciglitazone	BRD-A93000692-001-08-1	PPAR receptor agonist	noncancer	0.14474	0.365724	-0.787592	-0.189551	0.103004	-0.349603	0.362972	0.400304	-0.223583	0.119994	-0.343432	-0.210126	-0.191714	0.333907	-0.372629	-0.439959	0.112323	-0.700797	-0.789824	-0.277338	-0.0234137	0.0453784	-0.559869	-0.133835	-0.290167	-1.01473	0.686809	-0.0118408	1	NON-ACTIVE
temazepam	BRD-A93093700-001-02-9	benzodiazepine receptor agonist	noncancer	-0.998865	-0.459028	-1.08466	-0.201169	-0.616163	-0.729354	0.887705	-0.394022	-0.260708	-0.769087	-1.39419	-1.21077	-0.579852	-0.644308	-0.263783	-0.337155	-1.28169	-0.708529	-0.103115	-0.641913	-0.300365	-0.410512	-1.45887	-1.40383	-1.58283	0.216673	-1.12167	0.355521	8	ACTIVE
digitoxin	BRD-A93236127-001-04-5	ATPase inhibitor	noncancer	-3.41637	-3.0784	-3.53748	-3.32443	-4.24915	-3.24024	-2.37139	-1.24449	-4.30828	-4.98229	-2.06657	-0.532167	-5.09781	-4.99153	-4.28262	-4.61527	-3.58231	-2.30735	-2.86007	-5.0325	-2.93007	-4.54982	-5.215	-4.39325	-3.09281	-2.44349	-2.91558	-2.11382	27	ACTIVE
thalidomide	BRD-A93255169-001-28-3	tumor necrosis factor production inhibitor	targeted cancer	-1.01547	-0.626207	0.0716214	-0.342784	0.159329	-0.776806	-0.110964	0.235145	-0.0390061	-0.765186	1.00606	0.282347	-0.25008	0.029371	0.240074	-0.199601	-0.294743	-0.354871	-0.622937	0.101529	0.719766	0.0277767	-0.0502638	0.182812	-0.1066	-0.237418	-0.465058	0.178308	1	NON-ACTIVE
isoconazole	BRD-A93353767-008-02-2	fungal lanosterol demethylase inhibitor	noncancer	-0.0753906	-0.475088	-0.551103	-0.64024	-0.075451	-0.05151	-0.424066	0.16726	0.273388	0.0835089	0.535212	-0.421422	-0.108569	0.0374523	-0.444679	-0.332468	-0.345755	-0.338161	0.258036	-0.569978	-0.472312	0.185317	0.000453938	-0.544797	0.267826	0.0897273	0.122055	-0.765956	0	NON-ACTIVE
allopurinol-riboside	BRD-A93407926-001-01-1	anti-leishmanial agent	noncancer	-0.300919	0.46907	-0.253872	0.155421	0.03301	0.182039	0.533197	-0.00807372	0.520418	0.241583	0.276065	0.168954	-0.224572	0.299172	-0.131235	0.271108	-0.374253	0.0311635	0.214553	-0.151691	-0.766872	0.214036	-0.172177	0.36186	0.150142	-0.524077	-0.198192	0.68424	0	NON-ACTIVE
PETCM	BRD-A93477898-001-04-2	caspase activator	noncancer	-0.525908	-0.771578	-1.42449	0.107795	0.228481	-0.0741628	-0.309658	-0.0667506	-0.927745	-0.288631	0.881069	-0.772266	-0.69481	-0.604815	-0.517633	-0.670159	-0.0332707	-0.606426	-1.88595	-0.390229	0.363914	0.0636811	-1.80405	-0.668797	-0.838321	0.536412	-0.449794	-0.480234	3	ACTIVE
sodium-danshensu	BRD-A93699261-236-03-4	NA	noncancer	-0.0189505	0.331535	0.35808	0.0801939	0.295656	0.0151413	0.0186577	0.159189	0.231499	0.249735	-0.13839	0.0186834	0.0672905	0.132846	0.465685	-0.21249	0.540142	0.0652155	-0.427717	0.0464461	0.607828	-0.0165175	0.264386	0.0198626	0.137853	0.536858	0.212838	0.266116	0	NON-ACTIVE
clinafloxacin	BRD-A93964801-003-03-3	bacterial DNA gyrase inhibitor	noncancer	-0.117854	-0.0884279	-0.343511	0.520172	0.285898	-0.568025	-0.253623	0.346215	0.234101	0.137721	-0.277947	-0.00171525	-0.17657	0.498871	-0.461225	0.281289	0.244169	-0.242001	-0.278981	-0.221296	-0.321447	0.00241866	-0.378033	-0.159618	-0.439459	-0.242464	0.248303	-0.171849	0	NON-ACTIVE
telithromycin	BRD-A94008949-001-01-9	bacterial 30S ribosomal subunit inhibitor, bacterial 50S ribosomal subunit inhibitor	noncancer	-0.958919	-0.0103946	-0.379432	-0.318314	-0.0588101	-0.407421	-0.731287	-0.425963	-0.17339	-0.121313	-0.664033	0.420742	-0.410617	0.0846637	-0.101923	-0.406552	-0.365533	-0.133338	0.374426	-0.401873	-0.455172	-0.00317094	-0.203609	-0.59306	-0.445792	-0.220108	0.0102067	-0.104902	0	NON-ACTIVE
AZD6765	BRD-A94033181-001-01-4	glutamate receptor antagonist	noncancer	0.29473	0.17283	0.0104054	0.598269	-0.208491	-0.436048	-0.145865	-0.125966	-0.090785	0.509904	0.103681	-0.423644	0.00575188	-0.289171	-0.0897354	0.0917443	-0.263964	-0.263043	-0.176641	-0.0470978	0.224688	0.197521	0.0188713	-0.106984	0.190459	0.177381	0.371995	0.125141	0	NON-ACTIVE
talinolol	BRD-A94276798-001-01-4	adrenergic receptor antagonist	noncancer	-0.239684	0.0531622	-0.176936	0.301365	0.629404	-0.0257696	-0.439833	0.703921	0.318956	0.128643	-0.0623156	0.0509571	-0.122753	0.239244	-0.339119	0.51494	0.261913	-0.0457005	-0.156885	-0.389639	0.471606	0.400132	-0.116457	0.181552	0.142789	-0.117013	0.431303	0.497678	0	NON-ACTIVE
ki16198	BRD-A94323479-001-02-8	lipoprotein antagonist	targeted cancer	-0.523453	0.568199	-0.104355	-0.441814	-0.339544	-0.128253	-0.274269	0.0980446	0.287517	-0.559406	-0.339296	-0.0706603	-0.0942915	-0.600716	-0.771066	-0.315904	0.226987	-0.067304	-0.339481	-0.756898	-0.0956434	0.106469	-0.119609	-0.396698	-0.283504	-0.666164	0.596498	0.831022	0	NON-ACTIVE
prednisolone-sodium-phosphate	BRD-A94523291-304-02-7	glucocorticoid receptor agonist	noncancer	-0.117379	-0.0997865	-0.366243	0.198576	-0.165093	0.342086	-1.42589	0.52725	-0.343926	-0.0558395	-0.0365136	-0.0097609	0.0210474	0.33507	0.026304	0.309669	0.363057	0.35661	-1.10205	-0.283893	1.05825	-0.00120757	0.0379318	0.246618	0.642118	0.0268033	0.000430043	-0.613983	2	NON-ACTIVE
bifonazole	BRD-A94543220-001-24-7	sterol demethylase inhibitor	noncancer	0.00224984	0.151282	-0.126488	-0.582666	0.125796	0.0951537	0.506889	0.147072	0.268567	0.492235	0.472218	0.183833	0.453487	0.601207	-0.743511	-0.182684	0.22051	-0.242018	1.33338	0.182883	0.322225	0.0674488	0.0539184	-0.00104657	0.196014	0.110748	0.615566	0.225213	0	NON-ACTIVE
metaxalone	BRD-A94709349-001-08-3	muscle relaxant	noncancer	0.844335	0.10068	-0.577992	-0.437608	-0.0620327	0.136815	-0.523805	-0.121187	0.105371	-0.236573	-0.115949	-0.18167	-0.100114	0.243798	0.340349	-0.109419	0.243166	-0.725209	0.362289	0.214004	0.354572	0.114802	0.309996	-0.2545	0.148207	-0.197049	0.119908	-0.0875116	0	NON-ACTIVE
digoxin	BRD-A94756469-001-04-7	ATPase inhibitor	noncancer	-2.06479	-3.05116	-4.61346	-3.2278	-3.08162	-5.36623	-4.12412	-2.11339	-5.06492	-4.71785	-3.12238	0.0597939	-3.96296	-5.51909	-4.06891	-4.84625	-3.73102	-1.93961	-3.96211	-5.30306	-1.62606	-5.71621	-4.50381	-4.08291	-4.22927	-6.13751	-4.2238	-3.78435	27	ACTIVE
ginkgolide-a	BRD-A95121829-001-08-9	GABA receptor antagonist	noncancer	0.59369	-0.147134	0.00227008	-0.188331	0.119881	0.0298178	0.0796438	0.415084	0.453382	0.537723	-0.681197	0.107768	-0.24859	0.436667	-0.0679296	0.0290665	0.0612378	-0.0921183	0.156325	-0.218892	0.643085	-0.248281	0.0661243	0.312315	0.330563	0.203121	-0.418546	-0.137092	0	NON-ACTIVE
methyclothiazide	BRD-A95340155-001-09-7	chloride reabsorption inhibitor	noncancer	0.181743	0.230412	-0.700657	-0.0633932	0.516416	0.256153	-0.0775365	0.80627	0.142975	-0.166404	-0.0536939	0.0665059	0.217827	0.219634	0.456279	-0.311984	0.178506	-0.319956	0.281739	-0.233675	-0.326964	0.549138	0.209964	-0.202406	-0.211123	-0.930182	0.115121	-0.173038	0	NON-ACTIVE
celiprolol	BRD-A95602221-003-02-1	adrenergic receptor antagonist	noncancer	0.146262	0.0621151	-0.207321	0.0864876	0.244273	0.252727	0.0475928	0.20839	0.347619	0.396974	-0.463583	0.349469	-0.306892	0.12865	-0.358116	-0.24147	-0.0542377	0.0712475	-0.56848	-0.00222317	-0.330861	-0.139482	0.0999183	-0.148256	-0.578767	0.0409141	0.162655	0.346422	0	NON-ACTIVE
nisoxetine	BRD-A95696066-003-13-8	norepinephrine reuptake inhibitor	noncancer	0.547315	-0.0740724	0.0744721	-0.0243655	0.596949	-0.121115	-0.0211437	0.32783	0.230542	-0.0842704	-0.0618949	-0.174212	-0.646335	-0.0567903	-0.120347	-0.239146	-0.929464	-0.241013	-0.383404	0.16608	0.455549	-0.0909342	-0.23464	0.30139	0.761143	0.336881	-0.0718851	-0.44469	0	NON-ACTIVE
talarozole	BRD-A95755460-001-01-3	cytochrome P450 inhibitor	noncancer	-0.12169	-0.589255	-0.683823	-1.45997	-0.48403	-0.259404	-0.110761	-0.580863	-0.180714	-0.112655	-0.2023	-0.155723	-0.333143	-0.651159	-1.109	-0.162559	-0.849721	-0.525782	-0.974795	-0.687666	-1.11196	0.00454218	-0.449869	-0.111666	-0.548022	-1.16132	-0.260233	0.372046	4	ACTIVE
indapamide	BRD-A95869247-001-26-9	thiazide diuretic	noncancer	0.142175	0.213845	0.124491	-0.0529581	0.0982481	-0.0245658	0.536275	0.541889	0.270024	0.336736	0.302884	-0.36262	0.0354254	-0.135637	-0.326027	-0.0752122	0.269365	-0.274115	0.551026	0.0165096	0.0001073	0.603265	-0.439689	0.117764	-0.358033	-0.395072	0.31279	0.14582	0	NON-ACTIVE
colfosceril-palmitate	BRD-A95886749-001-03-5	pulmonary surfactant	noncancer	-1.22293	-0.524318	-0.123102	0.298661	-0.321457	0.173894	0.380469	0.18782	0.35784	-0.0948184	0.353068	-0.402029	-0.191803	-0.19401	-0.0268696	-0.262016	0.0256145	NA	-0.0616694	0.0519062	-0.884818	-0.329456	-0.0134147	-0.300447	-0.360445	-0.0735086	0.0268473	-0.287588	1	NON-ACTIVE
sertaconazole	BRD-A95939040-001-01-2	sterol demethylase inhibitor	noncancer	-0.378528	0.309893	-0.228592	-0.0908394	0.16578	0.213728	0.0333432	0.196751	0.143158	0.313103	0.121776	0.202689	-0.0654404	0.26418	-0.638548	0.585438	0.19484	-0.0967402	-0.506815	0.296364	0.473576	0.206201	-0.226748	-0.236278	-1.27052	0.0165344	-0.217925	0.299601	1	NON-ACTIVE
eflornithine	BRD-A96292436-003-16-1	ornithine decarboxylase inhibitor	noncancer	0.440554	-0.0841691	-0.720676	-0.580135	-0.0929103	0.134332	-0.506091	-0.148829	-0.131533	-0.657986	-0.0510776	0.0473259	-0.357435	-0.497999	-0.680457	-0.613599	-0.167488	-0.395305	-0.197848	-0.274668	-1.24748	-0.17903	-0.575429	-0.565142	-0.63577	-0.567656	-0.135557	-0.841918	1	NON-ACTIVE
allantoin	BRD-A96407378-001-15-1	cosmetic	noncancer	0.213581	-0.0136185	0.530899	-0.309863	0.00900243	0.114579	0.134092	0.136664	0.0188912	0.190515	0.00926083	0.0682156	-0.0596194	-0.12865	-0.45569	-0.383234	0.193288	0.172278	0.0758468	-0.114031	-0.36846	0.11314	0.248191	0.0198116	-0.39963	0.251659	-0.84962	-0.838065	0	NON-ACTIVE
FPL-55712	BRD-A96456596-001-02-2	leukotriene receptor antagonist	noncancer	-0.400804	0.327722	-0.51239	-0.382061	-0.334036	0.332462	0.549784	-0.28369	-0.121191	-0.264937	-0.363505	-0.565892	0.0244587	-0.419216	-0.250007	-0.423799	-0.511178	-0.134856	-0.138825	-0.429888	-0.513336	-0.436422	-0.367215	-0.595833	0.599015	0.0343309	-0.19188	-0.732269	0	NON-ACTIVE
EBPC	BRD-A96485169-001-14-3	aldose reductase inhibitor	noncancer	1.09767	0.45337	0.0525524	0.127928	0.329885	0.10444	0.292897	0.2267	0.0504309	0.49845	-0.491314	-0.0918317	-0.0541465	-0.0735953	0.278905	0.083335	0.124547	0.0785912	-0.0970307	-0.41826	-0.423953	0.0731118	0.120311	0.187207	0.026141	0.159298	-0.0751829	0.771978	0	NON-ACTIVE
isosteviol	BRD-A96529864-001-01-3	NA	noncancer	-0.153581	-0.216679	-0.784271	-0.590182	-0.593065	0.191251	-0.0808694	0.205408	0.190728	-0.651942	0.103392	-0.262359	-0.477818	0.113708	-0.615369	0.137322	0.170867	0.0772763	-0.573431	-0.299167	0.332538	-0.588729	-0.390307	-0.243184	-0.199814	-0.338177	0.688749	-0.388874	0	NON-ACTIVE
M-14157	BRD-A96977263-001-03-7	ATP-sensitive potassium channel antagonist	noncancer	-0.0165108	-1.15329	-0.833661	-0.333222	-1.1542	-0.184717	-0.414849	-0.29304	-0.669348	-0.584123	-0.321964	-0.63371	-0.717821	-0.36182	-0.595293	-0.548564	-0.103041	-0.574822	-0.56615	-0.178368	-0.53052	-0.330193	-0.492621	-0.850111	-0.0417594	-0.813086	-0.231366	0.0660361	2	NON-ACTIVE
fenoterol	BRD-A97104540-004-15-0	adrenergic receptor agonist	noncancer	0.0222405	-0.0733977	-0.239839	-0.463013	0.130066	-0.517643	-0.986888	0.1117	0.219749	0.451318	0.0383049	-0.118022	-0.395322	-0.33816	-0.964524	-0.0437974	0.251742	-0.112806	0.392937	-0.0245004	0.0157874	-0.114812	-0.356149	-0.458331	-0.796699	-0.356028	-0.345656	0.179023	0	NON-ACTIVE
rosiglitazone	BRD-A97437073-050-14-5	insulin sensitizer, PPAR receptor agonist	noncancer	-0.61417	-0.3896	-1.08101	-0.840005	-0.73029	-0.109254	-0.248238	0.179311	-0.798654	-0.370544	-0.695194	-0.954531	-0.467838	-0.241931	0.0560637	-1.00481	0.0939868	-0.522665	-0.465504	-0.709491	-0.526611	-0.282217	-0.541451	-0.184365	-0.499867	-0.786928	-0.491435	-0.198971	2	NON-ACTIVE
piperidolate	BRD-A97479839-003-13-3	acetylcholine receptor antagonist	noncancer	-0.656932	-0.343815	0.0315188	-0.198076	-0.104872	0.214232	-0.159038	0.12956	-0.000294823	-0.240774	0.391168	0.135002	-0.0567004	0.146713	0.229548	0.0989949	0.345224	0.0428909	-0.72387	-0.0542891	-0.389172	0.232257	-0.0239282	-0.103931	-0.0573831	-0.636027	0.659369	0.626184	0	NON-ACTIVE
ranolazine	BRD-A97674275-001-11-8	sodium channel blocker	noncancer	0.0258314	-0.3936	-1.03699	-0.263885	-0.137852	-0.481397	-0.950304	-0.332316	0.195464	-0.194615	-0.298863	-0.160976	0.200146	-0.0590282	-0.191947	-0.17449	-0.237278	-0.684561	0.311366	0.0355617	-1.65172	-0.361456	-0.779463	-0.131011	0.319852	-1.07563	0.37486	-0.8045	3	ACTIVE
pindolol	BRD-A97701745-001-16-0	adrenergic receptor antagonist	noncancer	0.326984	0.694795	0.139185	-0.336221	0.155374	0.0595732	-1.53732	-0.575623	-0.731371	0.214114	0.0418565	-0.101719	0.248992	0.200213	0.393427	-0.0363265	-0.14247	0.238135	0.336779	-0.0654495	0.269691	-0.628331	-0.321048	-0.00943019	0.726918	-1.29606	0.723676	-0.105199	2	NON-ACTIVE
hexylcaine	BRD-A97730597-003-11-5	sodium channel blocker	noncancer	-0.480689	0.0808265	0.286366	0.128442	0.791793	0.118542	0.234649	0.383274	0.186277	0.354147	-1.22543	0.0804185	0.125701	0.0421521	-0.380914	0.127298	0.703057	0.0625782	-0.0892426	0.0890843	1.14252	0.234315	-0.609429	0.279539	-0.355679	0.27621	-0.133243	0.76619	1	NON-ACTIVE
ketoprofen	BRD-A97739905-001-26-5	cyclooxygenase inhibitor	noncancer	NA	0.563508	0.262652	0.50308	NA	0.124295	0.427057	0.149944	0.524719	-0.108	0.823595	-0.0144286	0.0775935	0.662334	0.838244	0.0414891	0.112317	-0.0733722	0.198412	0.110303	0.146308	0.383243	-0.118226	-0.146016	0.297835	0.0440428	0.0372143	-0.257291	0	NON-ACTIVE
chloralose	BRD-A98174560-001-02-1	NA	noncancer	0.489987	-0.371102	0.174981	0.525654	0.236263	0.283324	-0.190994	-0.220151	0.535888	0.460635	0.757547	0.0499204	0.147607	0.314889	-0.0304401	0.554932	-0.0154935	0.234362	0.180038	-0.273783	0.0148906	0.362077	0.0653562	0.0496747	0.40409	0.0569431	0.875863	0.109997	0	NON-ACTIVE
hydroxytacrine-maleate-(r,s)	BRD-A98299281-050-09-6	cholinesterase inhibitor	noncancer	-0.212506	-0.689984	-1.22004	-0.11022	-0.654711	-0.0026203	-0.497123	-1.39394	0.358135	-0.772309	-1.00466	-0.0308629	-0.878034	0.00413091	-1.31735	0.509475	0.251557	-0.437646	-0.354035	-0.016932	-0.736953	0.484157	-0.717889	0.012865	0.335485	-0.450361	0.746678	-0.71532	4	ACTIVE
talniflumate	BRD-A98378129-001-02-2	cyclooxygenase inhibitor	noncancer	-0.874975	-0.422834	-1.19059	-1.30109	-1.02293	-0.433003	-0.596253	-0.603609	-1.21441	-0.735571	-0.707912	-1.20499	-0.651395	-0.869627	0.0153794	-0.607063	-0.532921	-0.913815	-1.29736	0.179801	-0.304752	-0.587478	-0.75807	-0.780535	-1.04229	-0.520484	-1.07738	-1.12576	9	ACTIVE
desvenlafaxine	BRD-A98845662-036-03-7	serotonin-norepinephrine reuptake inhibitor (SNRI)	noncancer	0.436813	0.249141	0.354065	0.210754	0.487208	0.19821	0.236759	0.0875552	0.059027	0.389152	0.272609	-0.343388	0.208456	0.156749	-0.562418	-0.151454	0.466349	-0.44884	-0.169028	0.0725918	-0.244298	0.262986	-0.268105	0.192958	-0.266024	0.292371	-0.0473885	0.173809	0	NON-ACTIVE
epinastine	BRD-A98990573-003-01-3	histamine receptor antagonist	noncancer	0.108087	0.198725	0.155444	-0.0781468	0.566491	-0.153305	0.184751	0.364064	-0.153077	0.111081	-0.101196	0.119304	-0.171048	0.326833	0.241346	0.0255014	-0.0436007	-0.167431	0.61413	0.163029	0.0755458	-0.586915	-0.0255678	-0.0252384	0.135732	0.615421	0.221273	0.625818	0	NON-ACTIVE
hydroxychloroquine	BRD-A99117172-065-04-0	antimalarial agent	noncancer	-0.590628	0.433861	-0.472467	-0.48161	0.261106	-0.0954557	-0.322286	0.23049	0.472995	0.105436	-0.695295	-0.317438	-0.114902	0.185096	0.0646529	-0.316808	-0.059663	-0.137465	-0.0380158	-0.296048	0.0607417	0.210405	-0.158633	-0.218482	0.126524	-0.370566	-0.318276	-0.434832	0	NON-ACTIVE
metipranolol	BRD-A99388803-001-01-5	adrenergic receptor antagonist	noncancer	0.119882	0.534998	0.527793	0.155905	0.419982	0.170349	0.351137	0.435953	0.448787	-0.411607	0.627672	-0.0310675	0.116386	0.210201	0.274095	0.217203	0.115345	0.278273	0.000568372	-0.0309202	-0.619497	0.565295	-0.42031	-0.368766	0.453794	0.223689	0.26852	0.16781	0	NON-ACTIVE
ethosuximide	BRD-A99633051-001-07-0	succinimide antiepileptic	noncancer	0.44509	-0.355737	-0.186107	0.052917	0.0630469	0.0108782	-0.0516389	-0.471066	0.433206	-0.335981	-0.594086	-0.00163092	-0.259951	0.249285	0.254863	-0.288851	0.278286	-0.145784	0.596583	0.104055	0.29005	0.134715	-0.071396	0.0252711	0.255403	-0.314858	-0.271069	0.0310245	0	NON-ACTIVE
bethanechol	BRD-A99833829-003-27-1	acetylcholine receptor agonist	noncancer	-0.319364	0.364507	0.267602	-0.245097	0.330325	0.631241	0.508176	0.40307	0.309854	0.174634	0.921318	0.0299282	-0.304004	-0.249052	0.444869	0.519545	0.167636	0.138622	0.017917	-0.217821	0.492327	-0.0667643	0.0905024	-0.262294	0.764711	-0.175506	-0.0533556	0.606841	0	NON-ACTIVE
carisoprodol	BRD-A99939097-001-24-2	acetylcholine receptor antagonist	noncancer	0.64303	0.576731	0.163936	1.03004	0.194807	0.0161678	0.0560248	0.268303	0.346795	0.282049	0.0999189	0.117933	0.135403	0.288553	-0.166483	0.3286	-0.219918	-0.131771	-0.35845	0.13365	0.295082	-0.127222	0.2417	-0.108383	-0.414498	0.143165	-0.371005	0.0723956	0	NON-ACTIVE
estramustine-phosphate	BRD-K00077635-304-01-2	DNA synthesis inhibitor, microtubule inhibitor	chemo	-0.598202	0.552644	0.196214	0.293698	0.3896	0.180906	-0.106136	0.0444275	0.27821	-0.530392	0.115258	0.0187679	-0.140122	-0.0992131	-0.227462	-0.00189231	-0.0952466	-0.28392	0.124108	0.0933646	-0.0103362	0.258175	-0.275832	-0.00615223	-0.274186	-0.121143	0.421698	-0.2527	0	NON-ACTIVE
RWJ-21757	BRD-K00091711-001-01-2	toll-like receptor agonist	noncancer	-0.052176	0.485023	-0.677894	-0.413238	-0.50327	0.273123	-0.0481985	0.208459	-0.083181	0.0308966	0.535618	-0.292446	-0.176356	-0.00555528	0.482271	-0.124912	-0.00313422	-0.463803	-1.33808	-0.661783	0.19569	0.181077	-0.38558	0.0163657	0.0220153	-0.722676	0.0580051	0.0577516	1	NON-ACTIVE
adarotene	BRD-K00152668-001-01-5	retinoid receptor agonist	targeted cancer	-3.50945	-3.78822	-3.92433	-3.81029	-3.77974	-3.70283	-4.35382	-5.17583	-4.89443	-5.51384	-2.85576	-6.64832	-3.76799	-2.71646	-4.10201	-4.69656	-3.91153	-3.02453	-2.58238	-3.56461	-3.07194	-5.37256	-2.73435	-4.35396	-3.89966	-5.03566	-3.13532	-4.82269	28	ACTIVE
colchicine	BRD-K00259736-001-16-4	microtubule inhibitor	noncancer	-1.90509	-2.46703	-1.99429	-1.04033	-4.15784	-1.6401	-1.57433	-1.11831	-3.94775	-3.92974	-0.787692	-5.35848	-1.03796	-4.30428	-0.912723	-2.49121	-1.67691	-2.4329	-1.91958	-4.04137	-0.0424392	-3.01117	-3.30504	-1.24573	-1.73944	-3.93355	0.189639	-0.348263	23	ACTIVE
PPT	BRD-K00312224-001-09-5	estrogen receptor agonist	noncancer	0.489326	0.339013	-0.0734476	-0.0699332	-0.0154211	0.135116	0.267524	0.396275	0.224169	0.324594	0.146462	0.356606	-0.509004	0.404168	-0.561036	-0.0703421	-0.264368	-0.054657	1.4156	-0.161772	0.0555194	-0.350145	0.0366411	-0.911906	0.0177091	0.0468151	0.0372219	0.434035	0	NON-ACTIVE
RITA	BRD-K00317371-001-06-1	MDM inhibitor	targeted cancer	0.944056	-1.36809	-0.794105	-0.199517	-2.51574	-0.389198	-2.62643	-0.25499	-1.27263	-0.0437661	0.929814	-1.1728	0.163594	-0.079141	0.603854	0.0668521	-0.777325	0.663965	-0.944894	0.176616	0.00905972	-2.32759	0.150163	-3.70421	-0.232606	-1.88914	1.28726	-0.254946	8	ACTIVE
NU-7441	BRD-K00337317-001-06-6	DNA dependent protein kinase inhibitor	targeted cancer	0.201372	0.411246	0.217312	0.664248	-0.685553	0.578877	-0.293981	-0.201268	0.179098	-0.541212	-0.473578	-0.142922	0.196655	0.115203	0.604844	0.348416	0.423342	0.378418	0.609297	-0.392484	-0.218609	-0.0496169	0.0545803	-0.0431394	0.0527261	-0.0919446	0.00239803	0.890068	0	NON-ACTIVE
phloroglucin	BRD-K00405906-001-01-9	NA	noncancer	-0.0426683	-0.133463	0.0332028	0.352671	-0.636598	-0.350894	0.425217	0.241392	0.101906	-0.116864	0.288999	0.0892802	-0.427336	-0.340706	0.0027216	-0.122819	0.302159	-0.318375	-0.171406	-0.409212	-1.1679	0.232279	-0.314285	-0.103602	0.492327	-0.076295	-1.48107	0.218515	2	NON-ACTIVE
Ro-08-2750	BRD-K00486786-001-02-2	NA	targeted cancer	1.08242	0.272362	0.188932	0.00593786	0.0187617	0.0104779	-0.376975	-0.413611	-0.295606	0.103607	-0.363831	0.150064	0.194483	0.307933	0.0026084	-0.0496515	0.374978	0.0235717	-0.341916	0.255985	0.386751	0.386444	-0.0502626	-0.0593371	-0.301175	-0.0896962	0.886553	0.055459	0	NON-ACTIVE
trovafloxacin	BRD-K00494077-066-01-9	bacterial DNA gyrase inhibitor	noncancer	-0.209646	-1.61325	-1.63143	-0.330722	-0.496474	-0.702997	-0.163847	-0.520169	-0.495915	-0.718351	-0.174455	-0.481334	-0.0947982	-0.110227	0.601395	-0.39942	-2.24627	NA	0.561894	-0.198025	-1.49171	-0.0826553	-3.35288	1.23569	0.187002	-0.0768592	-0.316001	-1.05153	6	ACTIVE
peramivir	BRD-K00519864-341-03-3	neuraminidase inhibitor	noncancer	-0.00496594	0.166592	-0.434006	0.172024	-0.281559	-0.24593	0.451173	0.352568	0.00965975	0.251752	0.255378	0.0661343	-0.0949475	-0.230574	0.419108	0.827019	0.00693423	0.258409	0.0660923	-0.124623	-0.531077	-0.4288	-0.111711	0.00933726	-0.0410416	-0.0986939	-0.217996	0.341592	0	NON-ACTIVE
ATN-161	BRD-K00521308-019-01-9	integrin antagonist	targeted cancer	0.0602472	0.310173	-0.735711	-0.0877913	-0.00615685	-0.129012	0.431265	0.434702	0.222497	-0.270032	0.368503	0.0901078	0.290791	0.0202285	0.129754	-0.00441149	-0.224624	-0.174352	-0.295964	-0.480841	0.293658	0.0251947	-0.31676	-0.742854	-0.143235	0.0852881	-0.155651	-0.129249	0	NON-ACTIVE
delapril	BRD-K00573984-003-01-5	angiotensin converting enzyme inhibitor	noncancer	1.00272	0.266827	-0.566195	0.345809	-0.0285188	0.0795861	-0.33079	0.220334	0.0781353	0.057171	0.347852	0.281517	-0.0255527	-0.0347472	-0.256341	-0.133355	-0.248269	0.267259	1.14938	-0.0338379	0.208968	-0.0291259	0.0187495	-0.0778189	-0.597365	0.236536	0.165041	-0.307757	0	NON-ACTIVE
ticlopidine	BRD-K00603606-003-24-0	purinergic receptor antagonist	noncancer	0.204974	0.43086	0.41841	0.426611	0.374541	-0.135682	0.0526652	0.38359	0.404987	-0.245473	1.23585	0.299197	0.462627	0.336688	0.314837	0.496338	0.18394	0.284221	1.30837	-0.184809	1.27598	0.602105	0.143041	-0.115065	0.770989	0.36463	0.616564	0.575558	0	NON-ACTIVE
altanserin	BRD-K00610438-003-02-5	serotonin receptor antagonist	noncancer	-0.168225	-0.175234	-0.0429128	-0.230661	-0.127135	-0.443893	-0.0814654	-0.00870526	-0.381276	0.185664	0.0722528	-0.0380693	-0.155323	-0.017303	-0.362835	-0.524398	-0.403984	-0.283999	-0.192985	-0.64663	-0.340596	0.190779	-0.29071	-0.379009	-0.554426	-0.381199	0.136156	0.0859472	0	NON-ACTIVE
AG-14361	BRD-K00615600-001-12-9	PARP inhibitor	targeted cancer	-0.652355	0.488819	0.106438	0.308235	-0.0511096	-0.43478	-0.0545377	-0.0364343	-0.00275927	-0.0530138	0.662357	-0.259822	-0.289323	0.0628371	-0.0748852	0.0660917	0.136357	NA	0.316744	-0.726482	-0.307233	0.583275	-1.05093	-0.270335	-0.267762	0.192669	-0.07861	0.0634772	1	NON-ACTIVE
tubastatin-a	BRD-K00627859-003-03-7	HDAC inhibitor	targeted cancer	0.0617021	-0.145149	-0.123857	-0.636955	-0.319054	-0.00343935	0.0998356	0.0397868	-0.346386	-0.734947	-0.187053	0.237414	-0.249099	0.0246112	-0.172289	-0.0444255	0.142272	0.0168265	-0.429674	0.0176719	-0.117083	-0.532983	-0.315778	-0.401389	-0.304242	-0.632485	-0.316299	0.515068	0	NON-ACTIVE
CL-218872	BRD-K00662280-001-09-4	benzodiazepine receptor agonist	noncancer	0.597744	-0.175631	-0.000613618	0.277607	-0.307298	-0.0846789	-0.256786	-0.00982443	-0.125584	-0.0931549	-0.999482	-0.654847	-0.136694	-0.363776	-0.195451	-0.452742	-0.85233	-0.316359	0.436468	0.13819	0.285856	0.130269	0.0809925	-0.513633	-0.320547	-0.955158	-0.209101	-0.376281	0	NON-ACTIVE
famotidine	BRD-K00673382-001-18-9	histamine receptor antagonist	noncancer	-0.304866	0.00506261	-0.0707967	-0.13734	-0.362461	-0.258034	-0.243652	-0.360046	-0.421296	0.244837	-0.186671	-0.635982	0.066272	-0.382328	0.0230098	-0.581322	-0.32581	-0.812185	0.602869	-0.0456479	-0.667866	-0.0439045	0.708678	0.0450359	-1.58246	0.360785	0.0791923	-0.528271	1	NON-ACTIVE
orteronel	BRD-K00674894-001-01-4	androgen biosynthesis inhibitor, androgen receptor antagonist, cytochrome P450 inhibitor	targeted cancer	0.84341	-0.146949	-0.379194	0.274525	0.0834297	-0.152823	0.0725578	0.00253434	0.0583636	-0.360344	0.179078	-0.0187609	0.0133768	0.0411119	-0.0905142	-0.306882	0.0485611	NA	0.349095	0.218557	0.23968	-0.217537	-0.134773	-0.159306	-0.140048	0.0107574	0.21937	-0.0498015	0	NON-ACTIVE
brexpiprazole	BRD-K00911143-001-01-9	dopamine receptor partial agonist	noncancer	0.305537	0.384075	-0.0118849	0.0792958	0.147221	-0.0790674	-0.449275	-0.102998	-0.0581199	0.12579	-0.532615	0.207052	0.113203	0.47074	0.143865	0.577862	0.11607	-0.144674	-0.21077	-0.157203	0.978806	0.38238	0.22121	0.0263874	0.383863	-0.02077	0.603407	0.399926	0	NON-ACTIVE
D-Phenylalanine	BRD-K00911807-003-01-2	enkephalinase inhibitor	noncancer	0.0965837	0.228127	-0.113951	-0.143507	0.573354	-0.182189	0.32201	0.221543	-0.0558113	-0.00446693	-0.263147	-0.0245699	-0.0525577	0.171167	0.180951	-0.233017	0.264374	-0.0832659	-0.123676	0.00834989	0.616225	0.144481	-0.348807	-0.042332	0.27366	0.0621503	0.442294	-0.0268663	0	NON-ACTIVE
IMREG-1	BRD-K00926464-001-01-8	NA	noncancer	0.0478035	0.114684	0.469836	0.173642	-0.0548236	0.241546	0.185101	0.0015417	0.407281	0.734747	0.801291	0.20655	0.235292	0.574804	0.262628	0.133875	-0.357002	-0.0548658	1.19522	-0.294815	0.658508	0.264031	0.172018	0.190116	0.0144044	-0.0083674	0.513666	0.133225	0	NON-ACTIVE
sulfamethoxypyridazine	BRD-K00938507-001-17-8	bacterial antifolate	noncancer	0.376968	-0.184375	0.0818348	0.283426	0.426491	0.00806263	-0.0178738	-0.421238	-0.0305554	0.105562	-0.516305	-0.294321	-0.263204	-0.708066	0.696398	0.00432148	0.382148	0.335444	0.797266	-0.282184	-0.411941	0.261011	-0.0168045	0.0500682	-0.180554	0.418426	0.375151	0.0526247	0	NON-ACTIVE
picolinic-acid	BRD-K01029106-001-01-4	chelating agent	noncancer	-0.317926	-1.72532	-0.749294	-1.21287	-0.920127	-0.93025	-1.19586	-1.18259	-1.39128	-1.24184	-0.562675	-0.523723	-1.02275	-1.11446	-0.426471	-0.94065	-0.960375	-1.20058	0.660724	-1.20443	-0.797818	-0.870731	-0.739388	-0.917674	-0.151263	-0.833885	-0.90857	-0.69893	10	ACTIVE
sofalcone	BRD-K01039503-001-01-2	mucus protecting agent	noncancer	-0.113254	0.102691	-0.0814552	0.583917	0.199349	-0.185471	-0.0405434	0.0699535	0.0721061	-0.128846	0.0922882	0.240022	-0.144971	0.501659	0.6436	0.239634	0.537795	0.0934836	0.389913	-0.00957074	-0.288223	0.501378	0.226002	-0.247319	-0.77201	0.176918	0.00759364	-0.086603	0	NON-ACTIVE
finasteride	BRD-K01095011-001-15-9	5 alpha reductase inhibitor	noncancer	0.0200137	-0.0464661	0.599077	-0.141357	0.141505	-0.125218	0.0889519	0.117916	0.0100558	-0.150957	-0.205944	-0.011021	-0.239252	0.365753	-0.0321174	-0.125199	0.365016	0.0539354	0.453262	-0.177886	0.447282	0.286229	0.0195784	0.0128525	0.247304	-0.03555	0.265551	-0.05445	0	NON-ACTIVE
nitisinone	BRD-K01109406-001-03-7	hydroxyphenylpyruvate dioxygenase inhibitor	noncancer	-0.656388	-0.170936	0.629998	-0.416508	0.4378	0.28368	0.237592	-0.375845	-0.641842	-0.244997	0.26952	0.167491	-0.101994	0.500323	-0.0734151	0.328304	-0.285049	-0.100698	0.159974	-0.298497	0.36796	0.517982	-1.35304	0.308631	-0.950236	-1.34006	0.130363	-0.0312695	2	NON-ACTIVE
anamorelin	BRD-K01174345-001-01-9	growth hormone secretagogue receptor agonist	targeted cancer	0.225647	0.343947	0.203265	0.151357	0.0243542	-0.0217531	0.734611	0.289273	-0.197879	0.577957	0.689047	0.0889318	0.0701415	0.0460676	-0.317326	0.321966	0.0232006	-0.0450011	-0.283944	-0.711555	-0.180701	0.444042	0.0995162	-0.322589	-0.578881	-0.205483	0.121619	-0.120211	0	NON-ACTIVE
cloxacillin	BRD-K01244426-236-12-1	bacterial cell wall synthesis inhibitor	noncancer	-0.253499	0.575407	0.521642	0.55817	0.606821	0.448401	0.554774	0.0140009	0.104975	0.345718	0.178614	-0.0733978	0.0549572	-0.0801685	-0.243158	0.322644	0.213935	0.163085	0.277164	0.359852	0.683095	0.209988	-0.037639	-0.00958847	0.454279	0.404929	0.328681	0.308632	0	NON-ACTIVE
pimozide	BRD-K01292756-001-25-0	dopamine receptor antagonist	noncancer	-0.670343	-0.856931	0.169677	-0.570279	-0.0506111	0.0578419	0.29033	-0.611347	-0.254454	-0.312102	-0.462124	-0.292251	-0.298597	-0.011823	-0.0353809	-0.490495	-0.00557406	0.0538706	-0.846408	0.268037	-1.46673	-0.0838733	0.0913004	-0.151041	-0.430474	-0.368093	-0.316963	-0.257673	1	NON-ACTIVE
sucrose-octaacetate	BRD-K01294196-001-01-5	NA	noncancer	-0.523603	0.00155745	0.543665	-0.50666	0.307972	0.0078333	0.00623304	0.259014	-0.172565	0.556692	0.200916	0.188687	-0.537491	0.207367	-0.821773	0.342436	0.104392	0.0591457	0.537447	-0.458674	0.705249	0.228816	0.089462	-0.0102241	0.126146	0.155867	0.411674	-0.214196	0	NON-ACTIVE
uric-acid	BRD-K01295354-001-02-8	NA	noncancer	-1.91825	0.0348973	-0.376968	-0.617721	-0.196573	-0.350168	-0.245997	0.128594	0.396146	-0.503361	-0.995816	0.00762379	-0.107625	0.429322	-0.564526	0.304952	0.354936	-0.506784	-0.656803	-0.59651	-0.471609	-0.402715	-0.730949	-0.617945	0.153479	-0.385361	-0.988742	-0.406645	1	NON-ACTIVE
CZC24832	BRD-K01377300-001-01-1	PI3K inhibitor	noncancer	0.814505	0.678763	0.0694747	-0.154037	0.379669	-0.208521	0.437463	0.212121	0.19947	-0.165443	0.616679	0.0736298	-0.343779	0.212447	0.512798	-0.235617	0.378981	0.181774	-0.351861	-0.170654	0.32408	0.412787	-0.382932	-0.128482	0.535529	-0.333043	0.389792	0.495085	0	NON-ACTIVE
apigenin	BRD-K01493881-001-29-4	casein kinase inhibitor, cell proliferation inhibitor	targeted cancer	0.832461	-0.121057	0.261996	0.0910194	-0.337269	0.300827	0.0456864	0.00950127	0.189078	0.180647	-0.0494665	0.0829732	0.106934	0.190828	-0.0823065	-0.0490848	-0.0176731	-0.102537	1.09745	0.0437556	0.81483	-0.134973	-0.555064	0.141461	-0.041657	0.385559	0.938612	0.450765	0	NON-ACTIVE
pyrazolanthrone	BRD-K01567962-001-23-0	JNK inhibitor	targeted cancer	-0.216079	0.0346704	0.00562857	-0.598699	0.295559	0.184169	0.277377	0.180084	0.285189	-0.36701	0.406635	0.262264	0.283636	-0.029748	0.04853	0.340139	0.481574	-0.176951	0.307784	-0.971466	0.40218	-0.290742	0.283542	-0.0914569	-0.549694	-0.955228	0.918448	0.194798	0	NON-ACTIVE
adenosine	BRD-K01577834-001-15-1	adenosine receptor agonist	noncancer	-0.581357	-0.254035	-0.121164	0.191265	-0.598198	-0.301737	0.145676	-0.0649379	-0.135289	-0.0984928	-0.141137	0.00144993	0.140105	-0.127155	0.21533	-0.473546	0.275419	NA	-0.340346	0.0304747	-0.544597	-0.597273	-0.197696	0.153526	0.0979993	-0.485238	0.0634931	-0.576997	0	NON-ACTIVE
dihydromyricetin	BRD-K01614093-001-02-6	NA	targeted cancer	0.229912	NA	-0.0544351	0.66047	0.420582	0.355315	NA	NA	-0.132574	0.3836	-1.5433	-0.0854256	-0.43177	0.396995	-0.501322	0.302735	0.360076	-0.469732	0.559104	0.277778	-0.158046	0.691462	-0.370023	-0.24054	0.177411	0.634208	0.952366	0.759136	1	NON-ACTIVE
maltobionic-acid	BRD-K01624185-001-05-7	matrix metalloprotease inhibitor	noncancer	-0.035955	0.426084	-0.363389	-0.152718	-0.076806	0.237366	0.309911	-0.114572	0.404803	-0.160484	0.295791	-0.306119	-0.465173	-0.0805336	0.00881197	0.102605	-0.675085	-0.119295	0.0500712	-0.394192	0.328706	-1.78712	-0.125474	-0.0352995	-1.05406	0.215233	0.621919	0.151872	2	NON-ACTIVE
indatraline	BRD-K01649396-003-07-1	norepinephrine transporter inhibitor	noncancer	0.931689	0.276346	0.47259	0.499248	0.266781	0.297856	0.402434	-0.28918	-0.627127	0.710206	0.32406	0.0677713	-0.00211689	0.336433	0.350146	0.178525	0.340513	0.194179	0.745987	-0.134026	0.333877	0.283309	0.332863	-0.300365	0.367126	0.231889	-0.216215	0.450606	0	NON-ACTIVE
chlorindanol	BRD-K01653460-001-01-1	NA	noncancer	-2.04935	-1.57011	-0.557832	-0.385432	-1.4345	-0.429438	-0.329345	-0.667184	-0.431627	-0.749638	-0.448239	-0.173256	-0.177543	-1.25968	-0.760822	-0.334999	-0.564373	NA	-0.559075	-0.472587	-1.3282	-0.290987	-0.996235	-0.648674	0.605829	-1.44802	0.689119	-1.39735	7	ACTIVE
diphenidol	BRD-K01663662-003-20-2	acetylcholine receptor agonist	noncancer	0.282139	0.121699	0.233176	0.289775	-0.00317978	0.151508	0.0401623	0.107583	0.149648	-0.0670728	-0.254632	0.536758	-0.12173	0.544718	-0.126693	0.272786	0.0212277	-0.189883	-0.185911	-0.433503	0.49327	0.259472	-0.291638	-0.627071	0.395257	-0.233866	-0.0189709	0.297043	0	NON-ACTIVE
triapine	BRD-K01669786-001-02-2	ribonucleotide reductase inhibitor	chemo	-2.28069	-0.780052	-0.565505	-0.336527	-1.21963	-2.27174	-2.72569	-2.82015	-3.07577	-2.9574	-2.41319	-4.06366	-1.26688	-0.0940897	0.0539256	-0.986156	-4.04327	-2.925	-0.563446	-2.10738	-1.18456	-3.04733	-2.47501	-1.23708	-2.77056	-3.45054	-0.945793	-0.0614643	19	ACTIVE
histamine	BRD-K01674964-300-06-3	histamine receptor agonist	noncancer	-0.103329	0.543293	-0.271439	-0.217967	0.382684	-0.160431	0.385543	0.448219	-0.0762799	-0.123965	0.420337	-0.164357	0.0828646	0.365956	-0.185616	-0.142534	0.163012	0.134516	-0.274523	0.230128	0.678097	0.608309	0.0490788	0.0219542	0.339311	0.155305	0.241998	-0.248409	0	NON-ACTIVE
TAK-901	BRD-K01683783-001-02-6	Aurora kinase inhibitor	targeted cancer	-2.08997	-1.16513	-3.0964	-1.42462	-3.4292	-2.33859	-2.44747	-3.66085	-4.45017	-1.1701	-2.57749	0.380389	-2.66136	-1.897	-2.48335	-0.517709	-2.67685	-1.55019	-1.93686	-2.68255	-1.09473	-3.88851	-3.77243	-2.34792	-2.09375	-4.48916	-2.7812	-1.43133	26	ACTIVE
ciproxifan	BRD-K01767299-050-02-1	histamine receptor antagonist	noncancer	-0.680009	-0.120585	-0.269225	0.129797	0.252029	0.226293	0.41515	0.240297	-0.201547	-0.439672	-0.151731	-0.197308	-0.588382	0.0131904	-0.403481	-0.144226	0.176375	0.0278495	-0.0242405	0.0140827	-0.833224	-0.00635951	-0.159091	-0.11198	0.0371927	-0.0596928	-0.549381	0.111104	0	NON-ACTIVE
UNC2250	BRD-K01773560-001-02-4	MER tyrosine kinase inhibitor	targeted cancer	-0.209478	0.427136	-0.111797	0.499523	-0.244364	-1.15677	0.201562	-0.321137	0.238131	0.517665	1.20532	0.116498	-0.882042	-0.529979	-0.0146304	-0.51675	-0.175947	NA	-0.658291	-0.139043	-0.770516	-1.77006	-0.601121	-0.457671	-0.113446	-1.34412	-0.549882	0.185193	3	ACTIVE
indole-3-carbinol	BRD-K01815685-001-15-5	aryl hydrocarbon receptor agonist, indoleamine 2,3-dioxygenase inhibitor	noncancer	-0.338427	0.0671683	0.458863	-0.341364	-0.0652679	0.0743828	-0.328448	0.19965	-0.290828	-0.0419867	-0.447345	0.0184487	-0.0283129	0.0806557	0.280922	-0.136987	-0.320089	-0.0494688	0.0136677	-0.198638	-0.703651	0.33472	-0.0903658	-0.220694	0.018684	-0.188315	-0.223635	-0.119913	0	NON-ACTIVE
DPCPX	BRD-K01824921-001-18-5	adenosine receptor antagonist	noncancer	0.218051	0.0767173	0.44701	-0.462814	-0.0811308	-0.0932642	-0.55379	0.137452	0.167742	0.360563	-0.639343	0.396269	-0.558918	0.0840785	-0.52169	-0.359579	0.239596	NA	-0.191372	-0.517952	-0.0302194	-0.461236	-0.305345	-0.172727	-0.383374	-1.27666	-0.0715396	-0.434023	1	NON-ACTIVE
RS-23597-190	BRD-K01868942-003-02-7	serotonin receptor antagonist	noncancer	0.304347	0.911409	-0.611774	-0.528864	0.126949	0.230796	0.291894	0.0560339	0.0916125	0.0879343	-0.287256	0.10715	-0.208464	0.0628496	0.39412	-0.0417022	-0.156342	-0.0375715	-0.656846	-0.144529	-0.851991	0.493129	0.425071	-0.0270155	-0.46184	0.146359	0.133185	0.561877	0	NON-ACTIVE
pirinixic-acid	BRD-K01902415-001-11-7	PPAR receptor agonist	noncancer	0.896899	-0.438574	0.221901	-0.123319	0.325651	0.282771	0.682456	0.133933	-0.0548893	-0.708908	0.191327	0.424859	-0.0791478	0.49551	0.444221	-0.044378	0.158527	-0.0287443	0.347645	-0.211311	-0.129268	-0.0272236	-0.153929	0.338495	0.476376	0.043487	0.455192	-0.0569679	0	NON-ACTIVE
oxotremorine-m	BRD-K01942991-005-08-2	acetylcholine receptor agonist	noncancer	-0.490901	0.28459	0.482744	0.815593	0.63933	0.229576	0.48871	0.20656	-0.00999565	0.792097	-0.228589	0.182151	0.0556194	0.828814	0.116483	0.679374	0.1423	-0.0478403	-0.246768	0.169742	0.515796	0.450272	0.446394	0.202563	-0.154118	0.543898	0.765708	0.41545	0	NON-ACTIVE
succinylsulfathiazole	BRD-K01950558-001-14-7	dihydrofolate reductase inhibitor	noncancer	0.666758	0.0336563	-0.197004	0.174731	-0.131543	-0.169969	-0.438025	0.253768	-0.0264633	0.106265	0.413022	0.133817	-0.146972	-0.00516599	0.38379	0.100211	-0.23486	-0.192365	0.614175	0.148189	0.905349	-0.13471	0.00645671	-0.283212	-0.214505	0.38813	-0.161443	0.255038	0	NON-ACTIVE
guvacine	BRD-K01980392-003-11-6	GABA uptake inhibitor	noncancer	0.806467	0.249107	-0.106328	-0.93076	0.235717	0.209162	-0.377024	0.134364	0.410407	0.0661802	0.142309	0.372057	-0.0223167	0.404398	0.480411	-0.158296	0.368542	-0.0598836	0.600552	-0.701022	-0.394617	0.160825	-0.495177	-0.064879	0.431475	0.0240468	0.364469	0.00198054	0	NON-ACTIVE
AMG-9810	BRD-K01995783-001-01-6	TRPV antagonist	noncancer	-0.63909	0.240736	-0.00838468	0.291676	-0.168588	0.0494533	0.696075	-0.16054	0.600562	-0.478249	-0.163696	0.734276	0.0753522	0.394365	0.44165	-0.365791	-0.40635	-0.00567734	-0.253242	0.547269	-0.215469	0.112161	-0.235848	-0.195762	0.0869188	0.707336	-0.281122	-0.211006	0	NON-ACTIVE
NVP-BSK805	BRD-K02017404-300-06-2	JAK inhibitor	targeted cancer	-0.0094919	-0.18244	0.319919	-0.619387	0.0464579	-0.0372936	0.174546	-0.120597	0.62013	0.158662	0.487762	-0.508405	-0.195217	-0.738171	0.18375	0.127949	0.703618	-0.0384006	-0.17744	0.0766284	0.560449	0.0447039	-0.150616	-0.140893	0.301594	0.421152	-0.411221	0.863331	0	NON-ACTIVE
oxatomide	BRD-K02079473-001-01-3	histamine receptor antagonist	noncancer	0.0155233	0.290666	-0.275616	-0.251864	-0.0421384	-0.177167	-1.09905	0.258621	-0.146751	0.155806	0.459458	0.0617615	0.528481	-0.315436	0.056672	0.210713	0.293744	0.372292	0.081664	-0.051523	0.492655	0.571485	0.0329327	-0.130187	0.226309	-0.0928412	0.181053	0.337895	1	NON-ACTIVE
olaparib	BRD-K02113016-001-15-4	PARP inhibitor	targeted cancer	-0.31446	0.385083	-0.79472	0.12663	0.462886	-0.66202	0.359269	-0.0792383	0.739344	-0.0350645	0.910305	0.466892	0.677352	0.139968	0.810444	0.655863	0.591372	0.169796	-0.192727	0.700923	1.00207	-0.298531	0.0265515	0.462219	-0.653056	0.0670861	0.403385	0.955406	0	NON-ACTIVE
JNJ-38877605	BRD-K02123250-001-06-7	tyrosine kinase inhibitor	targeted cancer	-1.06274	-0.276505	-0.673153	-0.0210279	0.37521	-0.000848844	0.577802	0.457648	0.0690145	-0.228279	0.43062	0.447999	0.274569	0.324984	0.61778	0.703936	0.0823556	0.0398864	0.41499	-0.745764	0.000271919	0.565806	0.180578	-0.150406	0.53088	0.0693166	0.32236	0.502539	1	NON-ACTIVE
panobinostat	BRD-K02130563-001-11-4	HDAC inhibitor	targeted cancer	-3.57667	-3.37975	-3.21787	-2.93385	-5.44505	-5.68764	-4.01024	-4.64271	-4.70104	-4.69027	-2.65662	-6.86174	-5.13359	-5.4975	-3.57353	-4.5077	-4.07568	-3.40129	-3.043	-3.91428	-5.47991	-4.81344	-5.53257	-2.97027	-3.42936	-5.06398	-2.71446	-4.51985	28	ACTIVE
CHIR-124	BRD-K02241333-001-02-7	CHK inhibitor	noncancer	0.36879	-2.26548	-2.6641	-2.69726	0.02127	-1.10736	-2.925	-3.74186	-2.7045	-3.87449	-1.2321	-5.4636	-1.79038	-4.88158	-1.22326	-0.55959	-2.03742	-0.857511	-1.94352	-1.8536	-1.6864	-3.92429	-4.56335	-1.09752	-2.82648	-4.23444	-2.37807	-0.753464	23	ACTIVE
amoxapine	BRD-K02265150-001-26-5	norepinephrine reputake inhibitor	noncancer	-0.201761	0.40633	0.483165	0.621966	0.334251	0.262744	0.101293	0.577917	0.208865	0.466832	0.148037	0.301806	0.164364	0.409701	0.0537583	0.0522743	0.330675	0.0991241	0.503376	-0.145732	0.0979187	0.551984	0.132776	-0.275176	0.568981	0.538741	0.251787	0.0780379	0	NON-ACTIVE
cefoperazone	BRD-K02292852-001-02-1	bacterial cell wall synthesis inhibitor	noncancer	-0.205011	-0.640674	-0.452785	-0.526299	0.131946	0.134775	-0.32425	-0.111254	-0.292278	0.0362652	0.254194	-0.20321	0.0391806	-0.168032	0.279224	0.0717382	0.0611839	-0.582042	-0.0494783	-0.998152	0.937471	0.0844685	-0.174264	-0.300377	0.867954	0.21611	0.690649	-0.814525	0	NON-ACTIVE
epitiostanol	BRD-K02314383-001-01-3	androgen receptor agonist	noncancer	-0.483556	-1.10095	0.0610776	-0.299262	-0.192169	-0.72338	0.299685	-0.24269	-0.00638617	-0.0890776	0.278798	-0.249404	-1.00667	0.183779	-0.929749	-0.301009	-0.520441	-0.359466	-0.0878691	-0.484345	-0.100113	-0.414772	-0.154349	-0.495332	-0.759522	-0.115281	0.444615	-0.351672	2	NON-ACTIVE
RG2833	BRD-K02389548-001-02-5	HDAC inhibitor	noncancer	1.19174	0.452004	0.122561	0.863742	0.091106	0.464491	0.729229	0.247583	0.413823	0.173798	0.613583	0.0719287	0.620913	0.295296	0.355135	0.17143	0.837071	-0.161238	0.191219	0.814403	0.797272	-0.0379692	0.444703	0.517638	0.180362	0.29523	0.161549	0.726019	0	NON-ACTIVE
caffeine	BRD-K02404261-001-16-7	adenosine receptor antagonist, phosphodiesterase inhibitor	noncancer	0.304655	0.269926	-0.27345	0.329252	0.0739649	-0.439939	-0.160597	0.0311705	-0.211463	-0.246684	0.317509	0.323079	-0.357318	0.43898	-0.265164	-0.0176162	-0.0240296	-0.456605	-0.740033	-0.419676	-0.224117	0.15895	-0.0759231	-0.659472	-0.80176	-0.131724	0.677375	-0.236729	0	NON-ACTIVE
parbendazole	BRD-K02407574-001-09-7	tubulin polymerization inhibitor	noncancer	-3.44388	0.397436	-1.34797	-2.5049	-0.355487	-3.50441	-2.58487	-2.64975	-3.49627	-1.17116	1.13432	-3.54191	-1.37182	-2.78906	-0.462784	-0.270232	-1.18462	-3.40435	-1.1836	-3.18635	-1.80522	-4.42342	-5.27817	-1.4241	-2.84934	-3.54728	-1.25002	-1.02475	23	ACTIVE
ethyl-paraben	BRD-K02464583-001-02-2	NA	noncancer	0.629597	0.638732	0.183475	-0.153979	-0.0840805	0.188333	-0.0383392	-0.137442	0.547409	-0.0572323	0.0593512	-0.169057	-0.405781	-0.140141	0.648148	-0.0932852	-0.0609148	-0.34085	-1.01672	-0.17522	0.433473	-0.911157	-0.293434	-0.317331	-0.100829	-0.353297	-0.23448	-0.0739586	1	NON-ACTIVE
ethopabate	BRD-K02475039-001-01-0	antiprotozoal agent	noncancer	0.188287	0.578457	0.0601873	0.541233	0.0611142	0.229345	0.244597	0.220238	0.0841408	0.269265	0.815612	-0.147698	0.0686178	0.2494	-0.237522	-0.120504	0.123861	0.193101	-0.00704714	0.32218	1.37007	0.0823326	-0.159697	0.0044895	0.00909786	0.682638	0.0813661	0.40918	0	NON-ACTIVE
S18986	BRD-K02501528-001-01-1	glutamate receptor modulator	noncancer	0.240887	-0.485789	-0.251934	-0.132137	0.218782	-0.348468	-0.435289	-0.0239309	0.0583787	-0.070645	-0.55971	0.177805	0.113052	-0.124409	0.0492954	-0.205496	-0.0168528	-0.429062	-0.592095	-0.64088	0.921716	-0.0179374	-0.167785	-0.40306	0.0910727	0.114347	-0.232899	0.113022	0	NON-ACTIVE
sulfanilamide	BRD-K02594908-001-16-4	carbonic anhydrase inhibitor	noncancer	-0.0911856	-0.716424	0.050545	-0.72417	-0.89009	-0.988925	-1.24272	-0.808615	-0.253271	-1.08368	-0.159544	-0.436744	-1.25543	-0.904641	-1.96361	-1.24149	-0.510666	-0.81167	-1.22559	-0.383233	0.412223	-1.42941	-0.826082	-1.04068	-0.635514	-1.41322	-0.661016	-1.05619	10	ACTIVE
celecoxib	BRD-K02637541-001-18-0	cyclooxygenase inhibitor	noncancer	-0.906996	0.127028	0.959088	0.646793	-0.0706126	0.350835	0.28164	0.278533	0.227406	0.449828	0.565327	0.180211	0.108655	0.0885192	0.455093	0.578613	0.5529	0.263549	-0.974442	-0.169035	0.312318	0.670622	-0.0888434	0.00888394	-0.546344	0.707906	0.147771	-0.823544	0	NON-ACTIVE
gedunin	BRD-K02703275-001-07-5	HSP inhibitor	targeted cancer	0.792929	0.286188	0.598663	0.412704	0.332244	0.223138	0.482922	-0.5059	0.308873	0.0766564	0.0965976	0.0860388	0.0356042	0.624222	0.734171	0.089388	0.473938	-0.135618	0.137573	0.337623	-0.137085	0.24678	0.129111	-0.00978318	-0.338953	0.384494	-0.0382306	0.502052	0	NON-ACTIVE
hydrastine-(1r,-9s)	BRD-K02715688-001-02-1	tyrosine hydroxylase inhibitor	noncancer	0.65912	-0.338845	0.115033	0.0597324	-0.468992	0.134523	-0.494463	0.275068	0.106013	-0.0183509	0.310223	-0.237117	0.163335	0.170974	-1.18679	0.274715	-0.335543	-0.0295845	0.698918	0.0739252	-0.169817	-0.0533692	0.144118	-0.0425401	0.131818	0.0219514	0.548127	-0.147406	1	NON-ACTIVE
cefuroxime	BRD-K02733959-236-07-7	bacterial cell wall synthesis inhibitor	noncancer	0.292198	0.282292	-0.0977568	-0.1644	0.2418	-0.0394517	-1.07064	0.0917178	0.272347	-0.0585603	-0.155972	0.228599	0.0199167	0.0291935	0.972216	0.198305	0.346561	-0.329542	-0.0268278	0.241418	-0.0222565	-0.152906	0.0367608	-0.0776959	0.113461	-0.625587	0.154705	0.303029	1	NON-ACTIVE
methiazole	BRD-K02764365-001-13-6	anthelmintic agent	noncancer	-2.75306	1.21652	-0.148233	-2.8447	-0.344427	-2.21831	-0.223092	-1.22443	0.138138	-0.221347	1.7828	-1.30945	0.169553	-0.66772	1.2737	1.17892	-1.05651	-1.13195	-0.269965	-2.91943	-3.06306	-4.80825	-3.52888	-1.66502	-4.35633	-2.04634	-2.82949	-1.36459	16	ACTIVE
CRT0044876	BRD-K02816415-001-01-9	NA	noncancer	-0.360733	-0.0965025	-0.300875	-0.4946	-0.567381	-0.405474	-1.05061	0.0857873	-0.254529	0.14942	0.0106941	-0.198864	0.0484207	0.0969535	-0.286499	-0.432472	0.1581	-0.48309	0.0154865	-0.153884	-0.0611078	0.0270058	-0.0336114	-0.474248	-0.33456	-0.444843	-0.393587	0.587915	1	NON-ACTIVE
minaprine	BRD-K02867583-300-08-9	serotonin reuptake inhibitor	noncancer	0.517752	-0.625104	0.347161	0.212853	-0.165333	-0.0138514	0.294199	0.029545	-0.13214	-0.470066	0.281194	-0.381129	-0.207268	0.348105	0.0204524	0.11229	-0.24169	-0.283714	-0.120246	-0.189992	0.0966981	0.0143702	0.00335623	-0.0312288	0.491762	0.521117	0.019109	-0.711061	0	NON-ACTIVE
kifunensine	BRD-K02898090-001-02-7	mannosidase inhibitor	noncancer	0.871012	0.365614	0.619687	0.61201	0.441582	0.240861	0.398019	0.274784	0.274876	0.224277	0.534305	0.00662677	0.0942428	-0.113394	0.389956	0.160508	0.258289	0.156261	0.0728951	0.583347	1.11284	0.0145923	0.297551	0.0557873	-0.382562	0.410808	-0.197913	-0.421621	0	NON-ACTIVE
clofoctol	BRD-K02900412-001-11-3	protein synthesis inhibitor	noncancer	0.209042	-0.189973	0.685873	0.133357	-0.37865	-0.0631958	-0.235398	0.158654	0.576205	0.311559	-0.519532	-0.385502	0.276515	0.0787059	-0.641235	0.306961	0.305146	0.229254	0.091995	0.0213846	-0.377677	0.356125	0.389824	0.212961	0.200588	-0.256288	0.760132	-0.753068	0	NON-ACTIVE
preclamol	BRD-K02908048-003-06-4	dopamine receptor agonist	noncancer	0.041669	-0.165806	0.21327	-0.360123	0.351948	-0.313639	0.189898	0.199228	0.110884	-0.150453	-0.928246	0.119591	0.00269538	0.239349	-0.692282	-0.274878	0.0459715	-0.191121	0.948175	0.385965	0.0352065	0.0254664	-0.0251543	-0.22102	-0.684345	0.0488232	-0.0166981	0.158621	0	NON-ACTIVE
dasabuvir	BRD-K02943813-001-01-9	HCV inhibitor	noncancer	-0.468763	-0.152328	0.235798	-0.184827	0.101184	-0.0699165	0.241904	0.0211345	0.0713331	-0.0295405	0.660974	0.0994085	0.0284442	0.143334	-0.111155	0.0242931	0.0687118	NA	0.570345	0.156721	0.3322	0.435163	-0.150249	0.149934	0.339921	-0.151884	0.102572	-0.380424	0	NON-ACTIVE
BMS-299897	BRD-K02950022-001-02-9	gamma secretase inhibitor	noncancer	0.300195	-0.190071	-0.144694	-0.475793	0.446385	0.0986925	0.503319	0.225557	0.326703	-0.0466915	0.529494	0.194341	0.195704	-0.524159	0.477372	0.455536	-0.0540304	0.0603101	-0.209774	-0.0500211	0.403268	0.660175	-0.00286107	-0.213011	0.507975	-0.0151337	0.440487	0.709784	0	NON-ACTIVE
naringin	BRD-K02953697-001-09-2	cytochrome P450 inhibitor	noncancer	-0.0549419	-0.504302	-0.409457	-0.369626	0.309555	0.0286796	0.489212	-0.73171	-0.41802	0.18367	0.0510857	-0.184257	-0.0486713	-0.447885	-0.426026	0.220796	-0.0901975	-0.0473324	-0.235126	-0.764709	-1.48306	0.314053	-0.654505	0.0203086	0.102133	0.797412	-0.891881	-0.336723	1	NON-ACTIVE
SU-11274	BRD-K02965346-001-07-5	hepatocyte growth factor receptor inhibitor, tyrosine kinase inhibitor	targeted cancer	-1.0086	0.0565217	0.291038	0.596691	0.336039	0.720124	-0.0267535	0.279107	-0.0375849	0.330222	0.114793	0.377368	0.122672	0.342102	0.562811	0.416871	0.365563	-0.0589161	-0.752857	-0.346041	-0.165067	0.0272882	-0.276319	-0.12027	0.0291627	0.137503	-0.441743	0.644482	1	NON-ACTIVE
secalciferol	BRD-K02965577-001-03-4	vitamin D receptor agonist	noncancer	-0.0325733	-0.208985	0.0338877	-0.0355445	0.211384	-0.346875	0.203438	0.267832	0.460997	0.494796	0.537721	0.0605573	-0.306693	-0.120134	-0.179557	-0.200299	0.185703	-0.204454	0.634857	-0.214461	-0.114683	-0.124801	-0.426575	-0.310785	0.287866	0.357734	0.490199	0.0166674	0	NON-ACTIVE
lamivudine	BRD-K02992638-001-11-8	nucleoside reverse transcriptase inhibitor	noncancer	-0.351969	-0.4284	-0.614678	0.200784	-0.292869	-0.471847	0.222642	0.405547	-0.366226	0.108826	-0.384903	0.0694827	-0.211945	-0.178075	0.232101	0.338944	-0.399262	-0.299133	-0.661521	-0.542343	0.681602	0.147727	-0.415168	-0.547801	0.147659	0.238281	-0.0737451	-0.733122	0	NON-ACTIVE
levosimendan	BRD-K03095347-001-06-1	calcium sensitizer	noncancer	-0.230167	0.276896	-0.105966	-0.659739	-0.0618222	-0.327154	-0.533078	-0.408414	-0.355128	-0.293878	-0.357838	-0.323938	-0.444375	0.468641	-0.0954399	-0.07282	0.320348	-0.0112902	-0.0860186	-0.241398	-0.308099	-0.187942	-0.685183	-0.379138	-0.932713	-0.221904	0.394105	-0.361576	0	NON-ACTIVE
NSC-663284	BRD-K03109492-001-02-2	CDC inhibitor	targeted cancer	-1.85623	-0.691721	-2.78303	-1.71834	-3.38907	-3.91946	-3.58494	-3.87303	-3.02732	-4.62057	-2.18379	-5.21792	-2.32789	-3.54762	-1.08507	-3.9508	-3.80705	-4.03744	-3.01347	-1.67613	-1.2181	-0.143364	-4.365	-1.93837	-2.23311	-4.03257	-2.82618	-0.0915226	25	ACTIVE
GSK3787	BRD-K03155172-001-02-2	PPAR receptor antagonist	noncancer	1.25752	0.134134	0.143095	-0.154244	-0.193471	-0.200339	-0.213227	0.326831	0.102027	0.277819	-0.0104576	-0.00625968	-0.187063	0.311892	0.000816682	0.152315	0.32269	-0.226983	0.1651	-0.0905689	0.155647	0.438953	-0.0642268	0.0418417	-0.215206	-0.213625	0.296615	0.500785	0	NON-ACTIVE
thiazovivin	BRD-K03164761-001-02-1	rho associated kinase inhibitor	noncancer	0.183088	-0.0781296	0.0546831	0.245151	-0.0452728	0.422366	0.0787435	-0.0350435	-0.080501	-0.0441749	-0.342683	0.211002	-0.578338	-0.128125	-0.392217	0.513941	-0.00793621	0.377522	0.0426737	0.384188	-1.59014	-0.436495	-0.139402	-1.27154	-1.14929	0.128612	-0.312763	0.248823	3	ACTIVE
roflumilast	BRD-K03194791-001-04-8	phosphodiesterase inhibitor	noncancer	0.0663412	0.0932115	-0.486813	-0.686813	-0.540266	-0.811525	0.288536	-0.232988	-0.0172085	-0.00969837	-0.0179299	-0.541725	-0.296718	-0.262202	-0.732547	-0.440147	0.00143212	-0.563826	0.0125742	-0.466507	-0.878774	-0.240236	-0.415664	-0.422145	-0.358692	-0.442449	-0.0103422	-1.02151	1	NON-ACTIVE
1-azakenpaullone	BRD-K03273112-001-01-8	glycogen synthase kinase inhibitor	noncancer	1.11281	1.08096	1.12835	0.670195	0.568827	0.105326	0.0908613	0.10847	0.144454	-0.208643	0.839588	-0.281782	0.0137303	0.458435	0.206139	-0.0174224	0.186499	0.0145894	0.352099	0.106727	1.05411	0.500105	0.313195	0.206709	0.206485	0.609571	0.147688	0.605156	0	NON-ACTIVE
CCT137690	BRD-K03289018-001-02-7	Aurora kinase inhibitor	targeted cancer	-3.11428	-0.845141	-3.17103	-2.15646	-0.486848	-0.589429	-0.730948	0.305879	-0.450565	-0.47629	0.467558	-1.11722	-1.78145	-3.38642	-0.570722	-1.67581	-2.39273	-0.388436	-2.64935	-1.66508	-0.564006	-2.76991	-0.898924	-2.75177	-2.62794	-2.38273	-1.28837	-1.80213	16	ACTIVE
lersivirine	BRD-K03289534-001-01-4	non-nucleoside reverse transcriptase inhibitor	noncancer	0.159111	-0.277669	-0.234071	-0.220518	0.254814	-0.414077	-0.0517142	-0.0519633	0.0230189	-0.354033	-0.0217964	0.0779462	-0.0156157	0.165842	0.0551038	0.362205	0.328207	-0.178479	-0.191959	-0.304973	0.936841	0.135502	-0.216022	-0.0763414	-0.324642	0.0758761	0.538956	0.00358569	0	NON-ACTIVE
NU6027	BRD-K03294269-001-08-0	CDK inhibitor	targeted cancer	0.249495	0.126764	0.0541585	0.282937	0.190984	0.0229298	0.00680655	0.0599714	0.258084	-0.188197	-0.270268	-0.161254	-0.000362684	0.0503593	0.0917884	-0.618192	0.476404	0.28032	-0.629363	0.213246	0.159371	0.428236	-0.381053	-0.746417	0.179372	0.439621	0.498715	0.900659	0	NON-ACTIVE
A-7	BRD-K03301001-003-02-5	calmodulin antagonist	noncancer	1.49931	0.181079	0.178394	0.00280476	0.335197	0.408467	-0.470365	-0.0506631	-0.18205	0.0725854	0.00561696	0.129123	-0.349231	0.525612	-0.261806	-0.283643	-0.0958104	-0.0700326	0.283304	-0.0707017	0.137279	0.242754	0.0267227	-0.167297	-0.30166	-0.0265637	-0.228664	-0.520705	0	NON-ACTIVE
ecabet	BRD-K03353589-236-01-4	gastrin inhibitor, urease inhibitor	noncancer	0.493546	0.338806	0.399626	0.755707	0.385741	0.0304568	0.729718	0.147639	0.237282	0.298579	0.146815	0.234254	0.0664913	0.0639022	-0.200902	0.148165	0.145038	0.0346125	0.501712	0.127038	0.122786	0.170798	0.175608	0.185784	0.26461	-0.310232	-0.153391	0.521772	0	NON-ACTIVE
roquinimex	BRD-K03384561-001-02-7	angiogenesis inhibitor, tumor necrosis factor production inhibitor	targeted cancer	-0.990266	-1.64556	-2.25527	-1.99449	-1.98789	-2.27553	-2.08475	-1.65538	-2.37611	-2.71114	-1.53618	-1.67672	-1.25882	-2.03428	-1.92438	-2.09649	-1.66216	-1.90827	-1.50582	-1.34105	-1.92283	-1.29934	-1.65165	-1.79806	-2.29502	-1.61065	-0.594417	-1.66592	26	ACTIVE
cobimetinib	BRD-K03390685-001-01-7	MEK inhibitor	targeted cancer	-2.64355	-1.69109	-2.16304	-1.27461	-2.30289	-2.87516	-1.89864	-0.81101	-0.0524994	-0.934734	-2.089	-0.537118	-2.04701	-3.09887	0.975997	-0.442322	-2.70311	-1.27556	-2.3025	-4.83848	-2.31608	-2.03588	-1.73578	-1.14728	-2.76087	-3.97947	-1.75632	-3.19912	22	ACTIVE
azacitidine	BRD-K03406345-001-27-8	DNA methyltransferase inhibitor	chemo	-0.231533	-0.706513	-0.593596	-1.36115	-0.554888	-0.348276	-1.64292	-0.558518	-0.36702	-0.0417077	-0.969513	-1.2697	-0.639579	-0.764368	0.901635	-0.373448	-0.421543	-0.703463	-0.88862	-0.681262	-0.796969	-0.475768	-0.233951	-0.169812	-1.10087	-1.16102	-0.984588	0.436897	5	ACTIVE
foretinib	BRD-K03449891-001-08-6	VEGFR inhibitor	targeted cancer	-0.819916	-1.92542	-1.34908	-1.32423	-3.02091	-2.43406	-2.49888	-2.79627	-2.68152	-3.05832	-1.34968	-4.78763	-3.20129	-3.71665	-0.489776	-1.37591	-2.33313	-2.83147	-0.922697	-2.04017	-2.40993	-0.990607	-1.38837	-1.84429	-1.36819	-1.54744	-1.64054	-1.53623	24	ACTIVE
amygdalin	BRD-K03504028-001-07-6	caspase activator	targeted cancer	-0.615327	-0.453368	-0.344899	-0.10143	-0.083203	0.162135	-0.212514	-0.576347	-0.268254	-0.370562	1.0847	-0.364401	-0.207263	-0.0420026	0.112442	-0.14245	-0.109922	-0.22857	0.105172	-0.085129	-0.871067	0.225209	0.0614905	-0.388571	0.291977	0.179197	-0.689953	0.00293246	0	NON-ACTIVE
XL388	BRD-K03549949-001-01-0	mTOR inhibitor	targeted cancer	0.343302	-0.65106	-0.119973	-0.4269	-0.00955116	0.969361	-0.722998	0.22558	-0.679944	-1.61483	-0.289321	-0.0973005	-0.611317	-0.0431679	0.405242	-0.0967493	-0.0133858	-0.361972	-0.00124412	-9.5e-05	-1.29032	-0.682361	-0.307699	-0.243682	-0.200277	-0.675168	-0.753292	-0.147302	2	NON-ACTIVE
DMNB	BRD-K03564313-001-03-3	DNA dependent protein kinase inhibitor	noncancer	-0.363968	0.286938	-0.0672531	-0.130566	0.546222	0.369185	0.373435	0.279032	0.095727	-0.693023	-0.298935	0.19635	-0.20222	0.548721	-0.480688	-0.0953289	0.0155203	-0.115498	-0.914539	0.262283	0.380291	-0.240338	0.203596	0.160201	-0.135293	0.179424	-1.27605	-0.00364751	1	NON-ACTIVE
ixabepilone	BRD-K03601870-001-01-2	microtubule stabilizing agent	chemo	-2.94057	-3.47679	-3.40309	-3.32354	-4.81327	-3.80691	-3.7192	-4.35438	-4.54102	-4.13887	-2.68075	-4.31365	-2.52852	-5.24907	-2.93931	-2.71071	-3.15694	-2.57645	-2.49693	-3.22999	-2.58855	-4.18156	-4.82945	-3.75261	-3.22156	-4.80228	-3.0671	-3.81733	28	ACTIVE
hypoxanthine	BRD-K03739921-001-06-8	PARP inhibitor	noncancer	-0.548715	-0.273784	-0.979868	0.290039	-0.380869	-0.0105379	-0.941571	-0.346589	-0.147029	0.094027	-0.845608	0.527878	0.412808	0.31857	0.0797844	-0.117194	0.22602	-0.421164	0.873698	0.0489703	-0.50387	0.0247413	-0.645726	-0.220936	-1.03285	-0.634489	0.247902	0.19073	1	NON-ACTIVE
raclopride	BRD-K04111260-001-10-0	dopamine receptor antagonist	noncancer	-1.07777	0.570539	0.425843	-0.247518	0.270975	-0.21453	-0.209811	0.110842	-0.455094	-0.146728	-0.287297	-0.198154	-0.0991553	0.116126	-0.084115	-0.540224	0.153515	-0.377665	-0.0497576	-0.0919865	0.613834	-0.129046	0.0352347	0.031904	-0.0437773	-0.128697	0.708257	0.276626	1	NON-ACTIVE
nepafenac	BRD-K04112579-001-07-0	cyclooxygenase inhibitor	noncancer	-0.663763	-0.357852	-0.320328	-0.398465	-0.0611439	-0.368308	-0.0873432	-0.165246	-0.0891432	-0.114712	0.0938833	-0.166327	-0.531644	-0.199822	0.0994452	0.042304	0.175441	-0.173126	-0.871692	0.00340748	-0.297325	-0.44519	-0.542516	-0.452808	-0.0260391	-0.250453	-0.175274	-0.591154	0	NON-ACTIVE
bergenin	BRD-K04176066-001-08-3	interleukin inhibitor	noncancer	-0.250216	-0.331904	0.295528	0.233116	-0.533847	-0.950837	-0.922164	0.0889096	-0.145638	-0.269126	0.118576	-0.635693	-0.540755	-0.139039	-0.561233	-0.158468	-0.199451	-0.654171	-0.188387	-0.548302	-1.6361	-0.193121	-1.12489	-0.483722	-0.600419	0.436524	-0.254154	-1.24125	3	ACTIVE
oxybuprocaine	BRD-K04185004-003-11-9	local anesthetic	noncancer	0.47345	-0.135694	0.652771	0.0521135	0.426755	0.277708	-0.874506	0.397012	0.189985	0.225118	0.425316	0.0987861	0.538578	0.407425	0.488205	0.185937	0.166208	0.374481	0.0967037	0.213989	0.260378	0.469872	-0.0761798	0.26925	1.49977	-0.433008	0.555147	0.620371	0	NON-ACTIVE
oxcarbazepine	BRD-K04196797-001-24-4	sodium channel blocker	noncancer	-0.558578	-0.228589	-0.0103266	-0.781196	-0.0855427	-0.273317	-0.90142	-0.340154	0.112132	-0.607153	-0.583576	-0.276102	-0.482053	-0.0453001	-0.256317	-0.26008	-1.04664	-1.0022	-0.183034	-0.573713	1.07194	-0.876276	-0.139654	-0.626821	0.153924	-0.825182	-0.061712	-0.813137	2	NON-ACTIVE
favipiravir	BRD-K04264130-001-01-4	RNA polymerase inhibitor	noncancer	0.113772	0.245879	0.10489	0.103503	0.0982001	-0.00813031	-1.31862	-0.13718	-0.121116	-0.504323	-0.031609	-0.133319	-0.277148	-0.0696573	-0.335965	-0.0782662	-0.187752	-0.349395	-0.521131	-0.20273	-0.070511	-0.0674201	-0.373812	-0.30101	-0.146697	-0.502161	-0.222249	0.303261	1	NON-ACTIVE
SB-222200	BRD-K04414442-001-08-3	tachykinin antagonist	noncancer	0.208001	0.264855	-0.406814	0.0698684	-0.0529658	0.529245	0.261356	0.132719	0.382048	-0.0424861	0.562906	-0.0066683	0.0682365	0.497342	0.0419544	0.241993	-0.116285	0.213393	1.2922	0.0221074	-0.107619	-0.198088	0.25292	0.458701	-0.0426012	0.280431	0.134434	0.0671208	0	NON-ACTIVE
lithocholic-acid	BRD-K04497194-001-02-1	FXR antagonist, vitamin D receptor agonist	targeted cancer	0.632606	-0.203247	0.119965	0.0824379	-0.349871	0.0224118	-0.760981	0.0328028	-0.38625	-0.108985	0.00858225	-0.0764998	-0.291921	-0.0193049	-0.39355	-0.396289	-0.0642202	-0.621632	-0.49405	-0.483159	0.47914	-0.00870251	-0.443095	-0.611776	0.0168708	-0.416662	-0.0179814	-0.0647596	0	NON-ACTIVE
epirubicin	BRD-K04548931-003-16-5	topoisomerase inhibitor	chemo	-3.3789	-3.71644	-3.54733	-3.78962	-5.24435	-5.49085	-4.63736	-5.08325	-5.35846	-4.94689	-1.99599	-6.59612	-4.14418	-5.73201	-3.29967	-5.55937	-2.89404	-6.12783	-3.0408	-4.50675	-2.96688	-5.219	-5.93671	-3.41853	-3.96234	-5.26015	-3.40481	-4.97092	28	ACTIVE
4-pyrimidinecarbonitrile	BRD-K04552268-001-02-4	NA	noncancer	-1.02562	-1.21428	-1.36401	-0.242951	-1.13803	-3.34568	-1.56977	-1.14348	-1.56113	-1.03913	-1.27115	-0.645545	-1.15302	-1.61266	0.358889	-0.933775	-1.37887	NA	-1.3741	-2.1732	-1.67707	-1.50553	-3.18272	-1.54564	-1.76576	-0.709155	-1.74175	-0.730926	21	ACTIVE
octenidine	BRD-K04568635-300-01-4	membrane integrity inhibitor	noncancer	-1.34411	-1.009	-0.852795	-1.10191	-0.484695	-1.9708	-2.16341	-1.47178	-1.67159	-1.00182	-2.12456	-0.306394	-1.72648	-0.64844	-1.70273	-2.31938	-2.35168	-1.61073	-0.755758	-1.63585	-1.54935	-0.783182	-2.14496	-1.24985	-1.06689	-1.28749	0.605642	-0.556964	20	ACTIVE
YO-01027	BRD-K04622161-001-02-3	gamma secretase inhibitor	noncancer	0.311898	-0.441408	-0.157506	-0.899237	-0.820924	-0.257551	-1.19282	-0.532704	0.528216	0.141294	-0.0252926	0.131815	-0.314572	-0.614962	0.488092	-0.37542	-0.135657	-0.4328	0.212994	-0.767071	0.68706	-0.22952	-0.0033937	-0.579506	-0.772826	-0.315221	-0.200509	0.38527	1	NON-ACTIVE
BIBR-1532	BRD-K04623885-001-07-5	telomerase inhibitor	targeted cancer	-0.297347	0.0108016	0.223571	0.0128762	0.387878	-0.318205	0.388515	0.0542684	-0.597499	-1.00857	-0.314251	-0.216909	-0.418572	0.189331	-0.94981	-0.026553	-0.55454	-0.218925	0.406276	-1.15757	-0.641029	-0.309055	-0.133631	-0.55409	-0.0591485	-0.339234	0.257957	-0.272256	2	NON-ACTIVE
D-delta-Tocopherol	BRD-K04657451-001-01-0	NA	noncancer	-0.647612	0.681122	0.461265	0.162066	0.117948	-0.319262	0.369483	0.0993862	0.368088	-0.0837623	0.818932	-0.426124	-0.070856	0.100081	0.493629	0.0766247	0.444405	-0.274785	-0.267421	-0.15277	-0.139491	0.266897	0.16556	0.204275	0.323058	-0.155346	0.157318	0.0458078	0	NON-ACTIVE
AGI-6780	BRD-K04691817-001-01-8	isocitrate dehydrogenase inhibitor	targeted cancer	-0.652971	0.359133	0.526175	0.0151387	0.156571	-0.00759487	-0.342712	-0.182527	0.211362	-0.188576	0.197007	-0.145482	-0.0652494	0.100678	0.119432	0.06477	0.353528	0.245791	0.2215	0.0365315	1.11037	0.0826267	0.11052	-0.444559	1.09372	0.514334	0.530285	-0.449434	0	NON-ACTIVE
clemizole	BRD-K04704168-003-14-3	HCV inhibitor	noncancer	-0.0828373	0.633511	0.473566	0.642861	0.213757	0.361802	0.0620954	-0.111864	-0.146047	0.0015538	0.297306	0.107755	0.454582	0.31602	0.431913	0.212438	0.306941	-0.202509	0.16425	0.139757	0.847526	0.213111	0.382031	0.0159052	-0.717536	0.387614	-0.230274	0.645122	0	NON-ACTIVE
ciprofloxacin	BRD-K04804440-001-09-5	bacterial DNA gyrase inhibitor	noncancer	0.503428	0.353955	0.00349281	0.678363	0.148837	0.327237	0.133538	0.577106	-0.0620711	0.202063	0.58824	-0.029812	0.254561	0.209385	0.240043	0.206786	-0.166173	0.262646	-0.097136	-0.482001	0.463041	0.523568	-0.265902	-0.385109	-0.179562	0.235345	0.280745	0.186185	0	NON-ACTIVE
GSK1904529A	BRD-K04833372-001-06-2	IGF-1 inhibitor, insulin growth factor receptor inhibitor, insulin receptor ligand	targeted cancer	-0.941313	-0.567541	-0.683717	-0.876211	0.176373	0.482166	-0.0219927	-0.0416704	-0.395139	0.0496226	-0.143276	0.0702484	0.245285	0.350784	-0.0198262	-0.502306	0.0701934	-0.536469	0.243326	0.395	-0.744024	-1.05715	0.208794	-0.322333	-0.37325	0.315387	-0.895111	0.633186	1	NON-ACTIVE
aloe-emodin	BRD-K04851519-001-06-8	anticancer agent	noncancer	-0.0220913	0.0300679	-0.594549	0.0129786	-0.716299	0.238991	-0.816328	-0.0719853	0.0749505	0.176402	-0.682176	-0.137064	-0.0725877	-0.40259	-0.474038	-0.151554	0.0060772	-0.282688	0.671695	-0.059625	-1.29976	0.0631315	-0.430783	-0.0958426	-0.457349	0.0597841	0.394325	-0.597966	1	NON-ACTIVE
GSK-3-inhibitor-IX	BRD-K04923131-001-15-4	glycogen synthase kinase inhibitor, lipoxygenase inhibitor	targeted cancer	0.441088	1.07119	1.55626	0.50305	0.367621	0.289592	0.988734	0.350566	0.320299	0.39145	0.895635	-0.376469	0.577109	0.368987	1.53894	0.292482	0.539854	0.563848	-1.25526	0.593147	-0.668615	0.172389	0.43997	1.34709	0.852228	0.684324	0.928368	1.83106	1	NON-ACTIVE
nebivolol	BRD-K04956647-003-02-5	adrenergic receptor antagonist	noncancer	-0.441342	0.0530963	0.345925	0.281781	0.1501	0.145628	-0.150671	0.344287	0.0866356	0.0440085	-0.0141718	-0.241817	0.0192515	0.0389882	0.274465	-0.0966025	-0.0661969	-0.349693	0.368177	-0.382716	0.23168	0.151788	-0.122799	-0.280027	-0.550803	0.0805276	0.751548	-0.216684	0	NON-ACTIVE
LY2334737	BRD-K04993719-001-01-7	antitumor agent, ribonucleotide reductase inhibitor	chemo	-0.582073	0.857639	0.14952	0.930447	0.580358	0.713882	0.223439	0.728756	0.336083	0.111924	1.47286	0.188797	0.791873	0.241476	-0.209592	0.719995	-0.0139979	0.0976704	-0.360016	-0.709853	0.922252	0.0617678	0.659039	0.327781	-0.960885	0.869435	1.1116	0.813894	0	NON-ACTIVE
phytosphingosine	BRD-K05048137-001-03-9	NA	noncancer	0.294441	-0.822511	0.369625	0.0209626	-0.461425	-0.110688	-0.35411	-0.55253	-0.13464	-0.242288	-0.0345883	-0.29719	0.129713	0.0522717	-0.495726	-0.511008	-0.518355	-0.708206	-0.0224649	-0.848483	0.270609	0.225019	-0.445469	-0.069222	-0.127337	-0.742155	0.0962346	-0.668857	0	NON-ACTIVE
PD-184352	BRD-K05104363-001-10-0	MEK inhibitor	targeted cancer	-0.968036	-0.865572	-1.60572	-1.66598	-1.02385	-1.35357	-0.331816	-0.667875	-1.46694	-0.471703	0.482278	0.115611	-1.02902	-1.31424	-1.19493	0.154708	-0.418314	NA	-0.485303	-1.19754	-0.173842	-1.0404	-0.744534	-0.105161	-1.19973	-0.45429	-0.422595	-2.08368	12	ACTIVE
ZK-164015	BRD-K05151076-001-02-6	estrogen receptor antagonist	noncancer	0.381086	0.683142	0.488869	-0.158662	0.104167	0.185006	0.0513436	0.430032	-0.176767	0.520751	0.292224	0.220666	0.46737	0.123654	0.0208958	0.269066	0.212244	0.0150877	-0.345623	0.206598	-0.442138	0.500462	0.201328	-0.0148843	0.204484	0.467872	0.290791	0.172994	0	NON-ACTIVE
NGB-2904	BRD-K05181084-003-03-7	dopamine receptor antagonist	noncancer	-0.636655	0.0244302	0.352516	0.348928	0.390743	0.204855	-0.408174	0.274965	-0.298287	-0.215204	-0.243208	-0.0824823	-0.235577	-0.478539	0.0794183	-0.388269	0.00214501	-0.0118049	0.543695	-0.0980391	-0.345109	0.176895	-0.310798	0.210881	-0.254485	-0.475245	0.262416	-0.904086	0	NON-ACTIVE
luteolin	BRD-K05236810-001-19-0	glucosidase inhibitor	noncancer	-0.00921429	0.49936	0.232038	0.0952011	0.0900796	0.116887	0.354121	0.258391	0.610034	-0.450625	0.778637	-0.227542	-0.0865192	0.408796	-0.0123789	0.472702	0.531235	0.269198	-0.47563	-0.0448419	0.488208	0.287075	0.0319484	-0.307545	0.480431	0.106903	0.274676	0.17702	0	NON-ACTIVE
SC-10	BRD-K05361803-001-03-9	protein kinase activator	noncancer	0.575441	0.281671	0.39655	0.145736	0.017222	-0.0389817	0.217436	-0.113627	0.539235	0.628395	-0.534777	-0.128979	0.172275	-0.26281	0.388151	-0.158254	0.106963	0.0700651	0.523725	0.139281	0.0655679	-0.182814	0.134851	0.253506	-0.106653	-0.0373378	0.607782	0.331919	0	NON-ACTIVE
HA-1004	BRD-K05434375-001-06-5	calcium channel blocker	noncancer	0.516608	0.168579	-0.194703	-0.0865064	0.50468	0.315412	0.511668	0.33516	0.792585	0.490991	0.261497	0.136627	0.153198	0.389398	-0.176749	0.324638	0.127702	0.20004	0.518004	0.0371715	0.916504	0.432397	0.0202461	-0.145254	0.0556394	-0.399444	-0.217242	0.754674	0	NON-ACTIVE
E7449	BRD-K05444225-001-01-7	PARP inhibitor	targeted cancer	-0.278719	-0.309848	-0.377626	-0.0871094	-0.449758	-0.397706	-0.246681	-0.0248533	-0.437221	-0.380167	-0.770475	-0.291882	-0.221142	0.0160765	-2.13509	-0.20577	-0.191777	-0.712972	-0.705854	-1.19667	-0.153922	-0.237729	-1.05158	-0.423353	-0.551476	0.562868	0.171886	-0.112589	3	ACTIVE
WP1066	BRD-K05445342-001-05-3	STAT inhibitor	targeted cancer	-3.04459	-3.09936	-3.84875	-2.81738	-5.00645	-2.27439	-3.39425	-4.50018	-5.19502	-5.02901	-2.52585	-3.09746	-4.88543	-5.24072	-2.52244	-2.30232	-4.53027	-5.9823	-2.77011	-2.51727	-4.80539	-5.19371	-5.53149	-2.34805	-3.70924	-4.60525	-2.63621	-4.28012	28	ACTIVE
ledipasvir	BRD-K05446112-001-01-8	HCV inhibitor	noncancer	0.0290664	0.0771454	0.00542995	-0.139295	0.41437	-0.90727	0.134449	0.117367	0.25589	0.271195	0.234499	0.661265	0.266673	0.338573	1.07914	0.419897	0.415044	-0.307255	0.231838	-0.49948	-0.0764885	0.159016	0.0104036	-0.267807	-0.165643	0.190852	0.327371	0.477337	0	NON-ACTIVE
JX-401	BRD-K05464208-001-05-7	p38 MAPK inhibitor	noncancer	0.451232	-0.500349	0.196766	0.140529	-0.435225	-0.449354	-0.413729	-0.682236	-0.193287	-0.529997	-0.283836	-0.0166867	-0.0871319	0.271818	-0.139523	0.534459	0.248944	0.0871717	0.418267	-0.335277	0.327133	-0.189704	-0.101772	-0.435198	-0.337955	0.249131	-0.606616	-0.169337	0	NON-ACTIVE
dronedarone	BRD-K05524748-003-04-4	adrenergic receptor antagonist	noncancer	-1.10559	-0.350006	0.250204	-0.0524327	0.369647	-0.0920488	-0.226105	-0.18959	0.577939	-0.398508	0.93903	-0.249777	0.297742	-0.476797	0.132621	-0.208879	-1.00115	NA	0.880099	0.104018	-0.12683	0.17761	-0.664943	0.729302	0.160371	-0.235892	-0.103905	0.44424	2	NON-ACTIVE
L-745870	BRD-K05528470-305-02-2	dopamine receptor antagonist	noncancer	0.584211	0.996507	0.386133	0.251163	0.221284	0.234673	0.0182119	0.00290586	0.129566	-0.0551612	-0.148654	-0.2424	-0.101017	0.408059	0.0676769	0.206598	0.167897	-0.179742	0.594765	-0.0788822	0.434856	0.0139767	0.0563964	-0.23154	-0.0724857	0.471925	0.309329	0.115773	0	NON-ACTIVE
tobramycin	BRD-K05619559-001-12-7	bacterial 30S ribosomal subunit inhibitor	noncancer	-1.22523	-0.190435	-1.02388	-0.66668	0.289024	0.17898	-0.686244	0.0271901	-0.161379	-0.0599593	-0.187719	-0.585994	-0.412975	-0.204227	-0.310846	-0.358472	-0.288209	-0.328455	0.472339	-0.491531	-0.887884	0.107995	-0.207931	-0.561669	-0.247954	0.00944838	0.0664397	0.0237965	2	NON-ACTIVE
sevoflurane	BRD-K05638300-001-01-2	membrane integrity inhibitor	noncancer	-1.74955	-0.828844	0.111685	-0.546328	-0.176207	-1.22062	-0.583195	0.211018	-0.790246	-0.750317	-0.158619	-0.338731	-0.195846	-0.332192	-1.57958	-0.682709	-0.427171	-0.582639	-0.409852	-0.376948	0.17122	-0.626579	-0.512781	-1.07384	-1.08521	-1.20729	-0.675742	-1.42374	7	ACTIVE
raltegravir	BRD-K05658747-001-02-9	HIV integrase inhibitor	noncancer	0.0577996	-0.1055	-0.394588	-0.0612098	-0.129814	-0.429753	-0.176221	0.0315654	0.1819	0.230202	-0.545833	0.0953839	-0.458104	0.110582	-0.212625	-0.263481	-0.386274	-0.177459	-1.03434	-0.242896	-0.447034	0.231459	-0.308223	-0.546682	-0.988214	0.39963	-0.775142	-0.307617	1	NON-ACTIVE
dicloxacillin	BRD-K05673000-236-12-1	bacterial cell wall synthesis inhibitor	noncancer	0.476471	0.17931	0.376874	0.518669	0.439739	-0.0950365	0.766678	0.473952	0.190647	-0.0155838	-0.388555	0.400993	-0.409772	0.195029	0.293243	0.275239	0.450767	0.204468	0.238152	0.0248715	1.0315	0.471996	0.166175	-0.220289	0.39852	0.389632	0.481441	0.11166	0	NON-ACTIVE
PSI-7976	BRD-K05674516-001-01-7	HCV inhibitor	noncancer	-1.37093	-0.184407	0.0343424	-0.399809	-0.330179	-0.101585	-0.500454	-0.0360995	-0.390805	0.363199	-0.419157	0.254753	-0.42574	0.406828	-0.840066	-0.460259	-0.24529	-0.180436	-0.531823	-0.456645	-1.59675	-0.339984	-0.0637057	0.039759	0.0832758	-0.705724	-0.29468	-0.0332214	2	NON-ACTIVE
sofosbuvir	BRD-K05674516-001-02-5	RNA polymerase inhibitor	noncancer	0.618323	0.268609	-0.0887147	-0.00216988	-0.502846	0.115326	0.0958757	0.360576	0.0107185	-0.172773	0.129108	0.153777	0.259407	-0.258126	0.37648	0.163453	0.496439	0.0746071	0.613209	-0.264927	0.528182	-0.171072	-0.120325	-0.0335911	-0.685654	0.269144	-0.0840064	-0.0261303	0	NON-ACTIVE
PACOCF3	BRD-K05677083-001-05-4	phospholipase inhibitor	noncancer	-0.00847668	-0.091652	-0.443226	-0.405473	0.433894	0.299872	-0.058696	0.32975	-0.826116	-0.1411	0.392602	-0.0807488	-0.217755	0.184365	-0.283296	0.344628	-0.709243	0.285564	-0.635239	-0.370244	-0.385951	0.223006	-0.0672531	-0.179612	-0.516625	-0.479242	0.302402	0.162265	0	NON-ACTIVE
AZ-628	BRD-K05804044-001-06-0	RAF inhibitor	targeted cancer	-1.42533	0.641751	0.392535	-0.372352	0.63129	-0.134158	-1.39793	-0.329503	-0.426015	-0.54989	-0.361697	-0.675897	-0.0684304	-0.809522	1.10031	0.925866	0.423266	-0.907175	-1.4443	-1.53989	0.604389	0.0759263	-0.402423	0.638413	-0.205774	-0.0621232	0.300436	-0.703887	4	ACTIVE
sotagliflozin	BRD-K05850076-001-01-5	sodium/glucose cotransporter inhibitor	noncancer	-0.858575	-0.938952	-0.507974	0.374588	-0.414196	0.0730148	-0.120345	-0.037366	-0.612175	0.327864	-0.270651	-0.56862	-0.16296	-0.50568	-0.518924	-0.181566	-0.533057	-0.525323	0.346976	-0.152943	-1.39891	-0.510302	-0.150785	-0.0737906	-0.00309532	-0.459888	0.0770566	-0.496741	1	NON-ACTIVE
sodium-butyrate	BRD-K05878375-236-05-7	HDAC inhibitor	targeted cancer	-0.986287	0.458238	-0.269399	-0.310402	-0.538794	-0.770749	0.819018	-0.13807	0.220558	0.127803	0.925248	0.136564	0.0292646	0.0521124	-0.102608	-0.992057	-0.0544413	-0.102996	0.20974	-0.217224	0.324634	-0.295718	-0.242132	-0.346816	-0.972301	0.0194614	0.107111	-0.048493	0	NON-ACTIVE
dexlansoprazole	BRD-K05900209-001-03-4	ATPase inhibitor	noncancer	0.338741	0.397625	-0.398917	-0.757629	-0.385703	0.0868388	0.155624	0.0565753	0.0462138	-0.074089	1.02568	0.00191309	0.0806208	0.330959	0.460867	-0.649162	-0.730815	-0.37731	-0.875082	0.455504	-0.847048	-0.111828	0.265057	0.00670338	-0.0670074	0.369124	0.384709	-0.0535618	0	NON-ACTIVE
limonin	BRD-K05906022-001-05-1	HIV protease inhibitor	targeted cancer	-0.206826	-0.545069	-0.637424	-0.116927	-0.115668	0.0283551	0.1349	-0.310247	-0.845667	0.0342077	-1.84913	-0.620699	-0.4964	-0.144218	-1.14233	-0.109061	-0.436339	-0.520086	0.143072	-0.340421	-0.757795	-0.113155	-0.0301237	-0.586597	-0.254493	0.633276	-0.964342	-0.371892	2	NON-ACTIVE
nonivamide	BRD-K05907307-001-07-1	TRPV agonist	noncancer	-0.179571	-0.0404315	-0.430358	0.0811602	0.472661	0.534265	0.151214	0.00762749	0.195933	-0.0797542	-0.0144791	-0.108271	0.366658	0.244341	0.687422	-0.144277	0.336966	-0.238133	0.482033	0.145088	0.760273	0.518044	-0.0357883	0.125773	0.370972	0.524118	-0.146013	-0.205791	0	NON-ACTIVE
dixanthogen	BRD-K05919151-001-01-6	NA	noncancer	0.287438	0.287825	-0.628547	0.132726	0.0673499	-0.488665	0.0672212	0.371255	0.14012	-0.116575	-0.425697	-0.0258747	-0.10757	0.412506	0.0992054	0.524734	0.0935741	-0.0729183	0.527537	-0.272553	-0.755631	-0.30075	-0.217111	-0.0194698	0.367916	0.548394	-0.150018	-1.01699	1	NON-ACTIVE
fluconazole	BRD-K05977355-001-19-0	sterol demethylase inhibitor	noncancer	0.225157	-0.0221045	-0.0357397	0.0927834	0.218794	0.0608099	-0.521316	0.234955	-0.0582913	0.163296	-0.0120859	0.0655076	-0.165051	-0.0078101	0.0116593	-0.0793266	0.150913	-0.201219	0.249932	-0.325683	-0.190516	0.0597885	-0.379962	-0.375379	-0.563619	-0.0839617	-0.149082	0.13862	0	NON-ACTIVE
telenzepine	BRD-K06147391-300-06-8	acetylcholine receptor antagonist	noncancer	-0.466897	0.245686	0.128018	-0.213753	0.0256452	0.101157	-0.143007	0.196683	-0.267836	0.624083	0.527136	-0.158705	-0.0741509	-0.0259556	-0.189092	0.608886	0.229654	0.192339	-0.109514	-0.407464	0.402037	0.243524	0.0551839	-0.115334	-0.091162	0.0749279	0.912233	0.248407	0	NON-ACTIVE
methoxyflurane	BRD-K06152156-001-01-8	membrane permeability inhibitor	noncancer	-1.29387	0.481255	-0.331748	-0.349814	0.166054	0.037244	0.318746	0.00561336	0.130084	0.280889	0.71162	-0.163812	-0.364801	0.435078	0.0668437	-0.791594	0.0941355	NA	0.47507	0.185635	0.63607	-0.0261427	0.117967	-0.111715	-0.0476146	0.0865679	0.199484	-0.258461	1	NON-ACTIVE
carbetapentane	BRD-K06181161-048-15-1	acetylcholine receptor antagonist	noncancer	-0.0819348	0.045605	-0.488609	-0.00175175	-0.245927	-0.204243	-0.0732926	-0.21982	0.45619	0.176681	0.184615	0.0182993	-0.286945	-0.286368	-0.417535	0.242967	0.106978	-0.0187051	-0.116976	0.334561	0.193989	-0.46564	-0.0731389	-0.000578398	0.441295	-0.26693	-0.123795	0.55707	0	NON-ACTIVE
YS-035	BRD-K06208435-003-08-2	calcium channel blocker	noncancer	0.489464	-0.0322372	0.00276838	-0.492943	0.262384	-0.759063	0.340034	-0.325166	0.520158	0.557549	0.617519	-0.00163248	0.177073	-0.191703	0.282519	-0.353366	-0.0393206	-0.0504176	0.268657	-0.0590492	-0.520948	0.303571	0.0129689	0.240407	0.596864	-0.509062	0.581039	0.299656	0	NON-ACTIVE
DUP-697	BRD-K06221026-001-06-8	cyclooxygenase inhibitor	noncancer	-0.651851	0.171972	0.207532	0.317585	0.0659721	0.0384456	-1.26131	0.255331	0.872759	0.153606	0.644028	-0.460494	-0.159073	-0.118041	0.108785	-0.0775948	0.157429	-0.171515	0.693322	-0.0292536	0.159483	0.190199	0.238351	0.203159	0.159794	-0.0252821	0.284089	0.574602	1	NON-ACTIVE
posaconazole	BRD-K06222852-001-03-2	sterol demethylase inhibitor	noncancer	0.177834	0.0755307	0.826566	-0.379038	-0.428771	-0.0703293	1.01962	-0.386364	-0.457542	-0.721544	-0.683045	-0.683935	-1.65299	-0.525709	-0.185169	-0.355653	-0.656528	-0.263416	-0.133001	0.436605	-0.433372	-0.0954589	0.148044	0.565182	-0.0731199	0.111814	-0.227031	-0.0894901	1	NON-ACTIVE
LY364947	BRD-K06234293-001-04-2	TGF beta receptor inhibitor, p38 MAPK inhibitor	targeted cancer	-1.82303	-1.61028	-3.00828	-1.32791	-2.66223	-1.21429	-2.44544	-2.30304	-1.91669	-2.26255	-0.361917	-2.42778	-1.90968	-2.88746	-1.79452	-0.724797	-1.97044	-2.06884	-0.775176	-2.82277	-2.49051	-1.69699	-1.4637	-1.64118	-1.23738	-2.2574	-1.64185	-0.953463	24	ACTIVE
rilpivirine	BRD-K06240250-001-01-6	non-nucleoside reverse transcriptase inhibitor	noncancer	0.0509847	0.525032	-0.69642	-0.76421	-0.250761	-0.206541	-0.624845	-0.249577	0.689663	-0.750598	-0.301456	-1.07776	-0.0285178	-0.128822	0.061431	0.191127	0.081777	0.0310359	0.07353	-0.190489	0.349655	-0.461338	0.0510821	-0.141776	0.218831	-0.173402	0.642348	0.113568	1	NON-ACTIVE
UK-383367	BRD-K06294530-001-01-5	Procollagen C-Endopeptidase Inhibitors	noncancer	0.34491	0.567646	0.304925	0.358255	0.682934	0.420751	0.819035	0.487291	0.595927	0.0315609	0.801658	0.136297	0.707028	0.134702	0.454316	0.315383	0.656885	0.58859	0.261814	0.990641	1.52956	-0.410076	0.544873	0.518087	0.177611	0.611885	1.44532	0.387946	0	NON-ACTIVE
tizanidine	BRD-K06335600-003-20-7	adrenergic receptor agonist	noncancer	0.461447	0.53152	0.519483	0.262208	0.202301	0.128755	0.120668	0.365267	-0.131585	0.0728228	-0.0226563	0.351922	0.357298	0.472323	-0.179128	0.147007	-0.211196	-0.0414953	0.907752	-0.0883185	-0.50647	0.484681	0.333819	-0.148374	-0.34362	0.369642	0.467227	0.313443	0	NON-ACTIVE
pramipexole	BRD-K06388322-312-02-6	dopamine receptor agonist	noncancer	-0.131699	0.280783	0.225591	0.466958	0.130662	0.0617657	0.196705	-0.0963105	0.101777	0.15374	-0.345072	0.0491894	0.359052	0.220672	0.39647	0.0293146	0.199299	-0.0783122	0.20863	-0.0141951	-0.0403264	0.40941	-0.060767	0.504457	0.0193861	0.29781	0.489406	-0.322363	0	NON-ACTIVE
fludrocortisone-acetate	BRD-K06408664-001-03-5	NA	noncancer	-0.76407	-1.05372	-0.401498	0.173296	0.138229	0.606563	-0.619239	0.0982315	-1.32393	-0.543101	0.272581	-0.535285	-0.177865	-0.347327	0.108187	-0.465249	-0.0198103	0.0786544	-0.276952	-0.875197	0.602657	-0.70326	-0.858612	-0.342815	0.018448	-0.518335	-0.549193	-0.0796165	2	NON-ACTIVE
ryuvidine	BRD-K06426971-001-02-7	histone lysine methyltransferase inhibitor	noncancer	-2.00158	-3.30971	-3.57514	-3.26322	-4.02431	-2.90895	-3.86189	-2.491	-4.28189	-1.32875	-2.47109	-5.32961	-4.57886	-5.07991	-2.57666	-3.44644	-3.01091	-2.28222	-2.21244	-2.06168	-3.11318	-3.91534	-4.28348	-1.60226	-3.61761	-2.34841	-3.09453	-3.92678	28	ACTIVE
ASP3026	BRD-K06542892-001-01-9	ALK tyrosine kinase receptor inhibitor	targeted cancer	-0.256587	0.474332	-0.139419	0.00406042	-0.0724106	-0.109955	0.857925	0.225362	0.151043	-0.22927	0.22753	-0.161401	-0.151069	-0.786147	-0.550022	-0.132111	0.0387004	0.335605	-0.108541	-0.312216	-0.593423	-1.02625	-0.603675	0.188575	-0.914373	-0.0277097	0.366161	0.27026	1	NON-ACTIVE
bisindolylmaleimide-ix	BRD-K06543683-066-02-1	PKC inhibitor	noncancer	-2.0005	0.917633	0.322428	0.462277	0.269876	-0.571416	-0.358445	-0.794216	-0.345071	-0.803954	-0.566135	0.756636	-1.02258	-1.55638	0.0861813	-1.17058	0.155436	-0.951345	-3.45052	-0.856126	0.0174144	-1.57935	-2.61532	-0.191604	-1.03932	-3.34501	-1.07342	0.677709	10	ACTIVE
voriconazole	BRD-K06557128-001-07-0	cytochrome P450 inhibitor	noncancer	0.241025	-0.150411	0.322936	-0.0418979	0.0567648	-0.0314184	-0.348314	0.247083	-0.166284	-0.149111	0.277675	0.250903	-0.141625	-0.199784	-0.295071	0.302982	0.206372	-0.119843	0.00263946	-0.15678	-0.0730043	0.342785	-0.249696	-0.270809	-0.588421	0.175136	0.135296	-0.1209	0	NON-ACTIVE
LE-135	BRD-K06593056-001-04-8	retinoid receptor agonist	noncancer	0.0963599	-0.00354725	-0.371363	-0.483176	-0.0267836	-0.0324441	-0.635187	-0.000831282	-0.283065	-0.0986722	-0.574103	-0.469875	-0.249621	0.0391003	-0.279719	0.12441	-0.511791	-0.376377	-0.861156	-0.480136	-1.41375	-0.160518	-0.00637835	-0.229244	-0.343284	-0.173352	-0.636808	-0.519469	1	NON-ACTIVE
oleamide	BRD-K06644925-001-03-0	cannabinoid receptor agonist	noncancer	-0.151638	0.36796	0.232828	0.0234647	0.169079	0.193166	0.115569	0.0968187	0.128586	-0.0472515	-0.167809	-0.188722	0.0136007	-0.0243946	-0.887105	-0.340831	-0.363579	-0.408157	0.237243	0.171551	0.519281	0.0397427	0.0286042	-0.0831589	-0.00109348	-0.272529	-0.473536	0.189475	0	NON-ACTIVE
nafamostat	BRD-K06674495-334-03-2	serine protease inhibitor	noncancer	0.465203	0.365842	0.45253	-0.211941	0.243523	-0.0791154	0.264596	0.701033	0.364642	0.114544	0.093198	0.23459	-0.137879	0.394037	-0.101308	0.172644	0.12786	-0.309156	0.267281	-0.100817	0.596901	-0.0165442	-0.0878235	0.0719485	-0.892369	0.031013	-0.474554	-0.130693	0	NON-ACTIVE
GSK1838705A	BRD-K06749501-001-02-1	insulin growth factor receptor inhibitor	targeted cancer	-0.878409	0.596094	-0.47604	-0.994001	0.12819	0.240597	0.365797	-0.283092	0.860447	0.174974	-0.302178	-0.353912	-0.47424	-0.129989	-0.335792	-0.011315	0.0204758	-0.0863899	0.525264	0.227758	0.632687	-0.465987	-0.298708	-0.567724	-0.612973	-0.627572	-0.611951	0.814153	0	NON-ACTIVE
nobiletin	BRD-K06753942-001-14-5	MEK inhibitor	targeted cancer	-0.121115	-0.746082	-0.332831	-0.464149	-0.7144	-0.660811	-1.09028	-0.633066	-0.434105	-1.09428	-1.56058	-1.53769	-1.1918	0.199915	-1.04098	-1.1032	-1.87781	-0.385902	-2.53062	-0.974992	-3.07217	-1.04103	-0.473199	0.0595367	0.00906959	-1.49306	-0.415242	-0.285325	12	ACTIVE
isbufylline	BRD-K06762493-001-08-1	phosphodiesterase inhibitor	noncancer	0.142313	0.30777	0.792448	0.172437	0.272157	0.181006	-0.0663492	0.587189	0.157203	0.094465	0.649662	0.463869	0.44247	0.291588	0.0455039	-0.144409	0.22383	0.0382677	0.291707	-0.0196103	0.246687	0.0873485	-0.128391	0.469983	1.02725	-0.13147	0.880018	0.366023	0	NON-ACTIVE
fosbretabulin	BRD-K06814349-304-01-9	tubulin polymerization inhibitor, VE-cadherin antagonist	chemo	-3.20137	-1.87358	-2.52578	-2.33212	-4.89292	-4.99116	-3.66224	-3.1469	-4.74369	-3.64973	-1.26465	-4.72162	-3.69379	-3.8392	-1.85616	-3.71632	-3.61885	-4.90477	-2.01558	-2.58924	-2.83244	-3.44551	-4.88221	-3.19505	-3.49267	-4.03875	-3.88784	-3.45961	28	ACTIVE
AM-580	BRD-K06854232-001-19-9	retinoid receptor agonist	targeted cancer	-0.401353	-0.691183	-0.307611	-0.717776	-0.556876	0.214975	0.348803	-0.00602966	0.297306	0.245914	-0.319195	-0.411995	0.13515	0.186933	-0.283069	0.166759	-0.189858	0.119815	0.496407	-0.0459957	-0.445111	0.101023	-1.02996	-0.0407817	-0.417372	-0.225179	0.0639805	-0.17244	1	NON-ACTIVE
cabazitaxel	BRD-K06858286-001-01-3	microtubule inhibitor	chemo	-2.3643	-2.18416	-1.85542	-2.36256	-1.67569	-2.68142	-1.18849	-1.15832	-5.06944	-1.29602	-0.199395	-4.42372	-1.18706	-1.44984	-0.368467	-0.823647	-2.87169	-3.19296	-2.6272	-3.88628	-1.17697	-4.54981	-4.3576	-2.06328	-3.32215	-3.16371	-3.0363	-3.26484	25	ACTIVE
deferiprone	BRD-K06878038-001-18-6	chelating agent	noncancer	0.00557524	0.141534	0.714373	0.355842	0.190939	0.0973602	0.568869	0.262774	0.164853	0.372956	-0.00568016	-0.440403	0.0542529	0.302568	0.0934723	0.0666469	-0.00477961	0.27931	0.375272	-0.38933	0.0358869	0.153734	-0.13172	-0.0221653	0.2263	0.0284232	-0.30009	0.241557	0	NON-ACTIVE
tebipenem	BRD-K06900071-001-01-2	bacterial cell wall synthesis inhibitor	noncancer	-0.0503662	0.194752	-0.0101312	-0.315456	0.281963	0.222293	0.225096	-0.0925601	0.14468	0.00260165	-0.136907	0.111543	0.0540331	0.338171	0.395431	0.114255	0.370478	-0.0209201	0.336278	-0.0224962	1.02733	-0.263545	-0.0921222	0.209168	0.619563	0.0866696	0.306229	0.120938	0	NON-ACTIVE
minoxidil	BRD-K06902185-003-01-7	KATP activator, Kir6 channel (KATP) activator, vasodilator	noncancer	1.12671	0.578025	0.127946	0.546192	0.734752	0.0562766	-0.0633837	0.296669	0.59878	-0.131975	0.513951	0.24638	0.133706	0.554869	0.354509	0.299573	0.00111928	-0.0235832	-0.0105496	-0.647139	0.0217429	0.653553	-0.0328896	0.189611	0.280893	0.322406	0.296452	0.414157	0	NON-ACTIVE
promazine	BRD-K06980535-003-25-9	dopamine receptor antagonist	noncancer	0.0662434	-0.856794	-0.459661	-1.13936	-0.716474	-0.822159	-0.153821	-0.326798	-0.803078	-0.505881	1.04285	-0.400655	-0.606166	-0.641144	-0.623133	-0.595045	-0.180449	NA	-0.574447	-0.19531	-0.380094	0.101504	-0.745535	-0.581855	0.00207137	-0.11152	0.708397	-0.369891	1	NON-ACTIVE
BMS-599626	BRD-K07106112-003-03-8	EGFR inhibitor, protein tyrosine kinase inhibitor	targeted cancer	0.538733	-1.093	-0.730991	-0.911405	-0.215471	-1.16851	-0.720177	-0.0177288	0.35578	-1.37048	-0.877265	0.412478	-1.16564	-0.627026	-0.034571	-1.20963	-0.723034	-1.37321	-1.51773	-2.61087	-1.1558	-1.38493	-0.986369	-0.611823	-0.721082	-1.50656	-1.26796	-1.99357	13	ACTIVE
fiacitabine	BRD-K07160047-001-01-3	DNA synthesis inhibitor	noncancer	0.882443	0.247919	0.217028	-0.00477704	0.19395	0.135605	-0.31853	0.247351	0.445978	0.230921	-0.267949	0.164954	0.30707	0.310304	-0.308057	-0.00328503	0.0551236	-0.187181	0.333946	0.0562526	-0.0228488	0.0146282	-0.00635493	-0.325281	-0.864792	0.387977	-0.177153	-0.0870246	0	NON-ACTIVE
streptomycin	BRD-K07166362-330-02-8	bacterial 30S ribosomal subunit inhibitor	noncancer	0.725347	-0.339457	-0.797595	-0.268555	-0.751218	0.276994	-0.487641	-0.0737063	-0.45401	-0.416453	0.0887217	-0.63843	-0.121184	-0.728168	0.114221	0.385407	0.0395488	0.0630818	0.16296	-0.615592	0.556403	0.347559	-0.43995	-0.562418	-1.73776	-0.0779085	0.506298	0.0928104	1	NON-ACTIVE
frentizole	BRD-K07202345-001-19-4	immunosuppressant	noncancer	-0.353028	0.252543	-0.180629	-0.189376	0.131377	0.222953	-0.272578	0.232685	-0.0154527	-0.062744	-0.143858	-0.0230926	0.301616	0.383994	-0.698756	-0.00970331	0.194145	-0.345242	0.755172	-0.549174	-0.109995	-0.374741	-0.778584	0.00967584	-0.0679124	0.120219	0.623213	-0.0586664	0	NON-ACTIVE
trimethoprim	BRD-K07208025-001-29-7	dihydrofolate reductase inhibitor	noncancer	0.133632	0.446844	0.0756248	0.372745	0.096391	0.359716	0.0789648	0.439895	0.390104	-0.0671941	-0.340258	0.307058	0.138939	0.117958	0.479382	-0.016693	0.596635	0.168383	0.355539	-0.390423	0.606319	0.247282	-0.156932	0.317394	-0.0696137	0.313945	0.588523	-0.400518	0	NON-ACTIVE
moclobemide	BRD-K07237224-001-19-6	monoamine oxidase inhibitor	noncancer	0.728077	0.865751	0.185926	0.499033	0.351024	0.3041	-0.00911472	0.54262	0.376191	0.482183	0.833613	0.205023	0.410748	0.39698	0.464359	0.568699	0.533598	0.259716	1.09553	0.241483	0.786945	0.584139	0.271749	0.445583	0.58807	0.72372	0.927639	0.711254	0	NON-ACTIVE
dexrazoxane	BRD-K07265709-003-05-6	chelating agent, topoisomerase inhibitor	noncancer	-1.27449	0.412436	0.96752	0.144811	0.0280689	-2.81915	-0.767034	0.0315811	-3.03919	-0.276692	-0.568609	-0.984797	-0.553997	-0.102163	-0.105271	-1.21608	-3.24107	-0.639385	-1.56312	-3.39191	-2.07012	-2.08182	-4.87337	-1.14229	-2.23353	-0.294025	-1.6791	0.242141	13	ACTIVE
oxyclozanide	BRD-K07283971-001-01-3	NA	noncancer	-0.305494	-0.0472126	0.103814	-0.648749	-0.0090916	-0.227767	0.563733	-0.0567312	0.384483	0.215566	0.724322	-0.18562	-0.0737302	-0.209193	-0.35925	-0.121938	-0.0737262	-0.341273	1.1465	0.0648127	0.904714	-0.129559	-0.0872975	-0.444061	-0.105131	0.510737	-0.138477	0.290893	0	NON-ACTIVE
PF-04691502	BRD-K07310275-001-02-5	mTOR inhibitor, PI3K inhibitor	targeted cancer	-1.15291	-4.10392	-3.8415	-3.29467	-4.84719	-3.01761	-3.12112	-2.7148	-4.71325	-4.87948	-2.93362	-4.50267	-2.60153	-5.7037	-1.74568	-3.11151	-3.76573	-2.51369	-2.99257	-5.22742	-3.67694	-3.52055	-5.91982	-2.12452	-3.24343	-4.89275	-2.06267	-3.35155	28	ACTIVE
benfotiamine	BRD-K07359318-001-03-9	antioxidant	noncancer	0.189573	-1.39154	-1.04561	-0.281054	-0.45811	-1.14838	0.213426	-0.145147	-0.79565	-0.572823	-0.15196	-0.0996804	-0.395626	-0.241126	-0.358926	-0.572573	-0.409977	-0.448229	0.34231	-0.298937	-0.281234	-0.0162363	-0.562416	-0.56754	-1.41329	-0.277251	-0.489793	-0.54114	4	ACTIVE
paroxypropione	BRD-K07441213-001-18-9	gonadotropin inhibitor	noncancer	0.222028	0.0288488	0.0669903	0.116735	0.386802	0.177219	-0.313999	-0.221601	0.0888116	0.32329	0.177977	0.207695	-0.187945	0.255232	-0.354053	-0.489714	0.147548	-0.0419383	0.585946	-0.0717722	0.226872	0.136548	-0.497559	-0.475077	-0.356491	0.637253	0.234833	-0.61501	0	NON-ACTIVE
BAM7	BRD-K07442505-001-03-6	BAX activator	targeted cancer	-1.50452	-0.146638	0.193638	-0.291538	-0.0739739	-0.479712	-0.915064	0.0886502	-0.364824	-0.35213	-0.744294	0.148199	-0.0970824	-0.0999254	-0.587919	-0.461555	-0.39004	0.0143122	-0.467442	-0.92757	-0.798901	-0.343275	-0.327259	-0.541063	-0.345967	-0.446601	-0.00205781	0.494027	1	NON-ACTIVE
WHI-P154	BRD-K07487750-001-03-3	JAK inhibitor	targeted cancer	0.626283	0.294259	-0.396709	-0.443576	0.173161	-0.668913	0.981067	0.170184	0.118602	-0.523845	-0.646398	-0.171446	0.18707	-0.152424	-0.14405	-0.216474	-0.626866	-0.912769	0.888758	-1.79243	0.751149	-0.530437	-0.203544	-0.50811	-0.427063	-0.0296871	-0.335557	-1.15842	2	NON-ACTIVE
BRL-37344	BRD-K07507905-236-02-6	adrenergic receptor agonist	noncancer	0.693047	0.0662027	-0.0948837	-0.84241	-0.0332959	-0.386356	-0.107223	-0.0186422	-0.313481	0.376474	-0.439294	-0.026319	-0.0786133	0.265135	-0.219217	0.0737414	-0.139468	-0.155788	-0.0492645	-0.0212868	-0.73705	0.0645988	-0.136727	-0.165762	-0.350838	-0.394771	0.0324141	0.103347	0	NON-ACTIVE
curcumin	BRD-K07572174-001-39-4	cyclooxygenase inhibitor, histone acetyltransferase inhibitor, lipoxygenase inhibitor, NFkB pathway inhibitor	targeted cancer	-0.938352	-0.0580158	-1.07592	-2.58051	-0.532932	-0.808731	-1.25955	-1.1436	0.516776	-0.195368	0.599085	-1.36601	0.116121	0.115846	1.19167	-0.279317	-1.39514	-1.93267	0.345359	-1.71678	-0.127401	-1.74436	-2.42613	0.38519	-0.905159	-3.7872	-1.37658	-0.805185	12	ACTIVE
dexloxiglumide	BRD-K07609981-001-01-7	CCK receptor antagonist	noncancer	-0.264638	0.00226678	-0.0336715	0.50864	-0.401691	0.284451	-0.197024	-0.246328	0.156581	0.310627	0.169538	0.433478	0.248861	0.414205	-0.621724	-0.00307939	-0.157206	-0.0875678	0.121758	-0.361697	0.671125	-0.0465806	0.0714766	0.0933905	-0.659029	0.538843	-0.285634	0.447022	0	NON-ACTIVE
roscovitine	BRD-K07691486-001-15-5	CDK inhibitor	targeted cancer	0.380462	-0.228788	0.494414	0.094786	0.795672	0.151688	-0.0187267	0.307862	0.128562	-0.180281	-0.677148	0.411298	0.422276	0.0673124	0.714429	0.331019	0.182715	-0.0276588	0.0976756	-0.152364	1.04916	0.159031	-0.0791037	0.325437	-0.493808	0.218504	-0.547025	-0.125756	0	NON-ACTIVE
VX-702	BRD-K07736136-001-04-6	p38 MAPK inhibitor	noncancer	-0.219688	-0.450507	-0.765627	-0.197949	0.285419	-0.185481	0.35067	0.0906268	-0.0370177	0.0255032	0.210479	-0.104706	-0.288484	0.184119	-0.198925	0.441371	0.562544	-0.139074	1.28875	-0.734885	0.397544	0.133492	-0.0916661	-0.213218	-0.470073	0.108547	-0.788165	0.529464	0	NON-ACTIVE
acecainide	BRD-K07753030-003-17-6	polarization inhibitor	noncancer	0.189408	-0.0120609	-0.0631457	-0.700551	0.10832	-0.213314	-0.675344	-0.0624443	0.0042909	-0.0783103	-0.0179513	-0.0411909	-0.0321698	0.127082	0.23336	0.264464	-0.260201	-0.570611	-0.725023	-0.0715412	-0.0377426	-0.267224	0.114408	-0.131707	-0.260452	-0.669915	0.539181	-0.0482481	0	NON-ACTIVE
aminopurvalanol-a	BRD-K07762753-001-04-4	CDK inhibitor, tyrosine kinase inhibitor	targeted cancer	-0.361969	-0.21931	-0.517325	-0.593309	-0.902224	-0.0837169	-0.959602	-0.794386	-0.966212	-0.804841	-2.46636	-1.43531	0.0756727	-1.37501	0.63424	-0.607099	-0.606357	-0.566843	-1.05747	-0.241871	-0.466187	-0.928451	-1.48382	-0.664378	-1.7693	-1.4212	0.0619618	-0.0586345	7	ACTIVE
PSI-6130	BRD-K07798980-001-01-9	RNA polymerase inhibitor	noncancer	-0.50565	0.0164392	-0.802115	-0.0235736	-0.366986	-0.274766	-0.507614	-0.0992199	0.0121074	-0.0765558	-0.217749	-0.0751716	-0.180826	-0.0695957	-0.40967	-0.651492	0.165303	-0.0847755	-0.0857419	-0.293616	0.153883	-1.37637	-0.495457	-0.588347	0.779328	-0.0851987	0.182466	-0.137599	1	NON-ACTIVE
alvimopan	BRD-K07857022-002-01-1	opioid receptor antagonist	noncancer	-0.101586	-0.0438189	0.27885	0.143426	-0.116901	-0.456626	0.0785787	-0.48813	-0.755313	-0.621856	-0.868372	0.250381	-0.173696	0.115851	0.147396	0.335411	0.0420109	-0.286583	-0.597345	0.0394842	-0.206474	-0.218834	-0.476688	-0.0284785	-0.316493	-0.306223	0.0878592	0.42434	0	NON-ACTIVE
quinine	BRD-K07940445-310-02-9	hemozoin biocrystallization inhibitor	noncancer	-0.287105	0.120906	0.0296251	-0.302165	-0.375328	0.01888	0.528459	-0.296148	-0.452408	-0.0197194	0.0136526	-0.135863	-0.18053	0.0128694	-0.0217107	-0.157728	0.1762	-0.29104	-0.461556	-0.326072	0.569892	0.118851	0.0104231	0.0270927	0.0830384	-0.392836	0.51871	-1.01006	1	NON-ACTIVE
2-iminobiotin	BRD-K07954936-001-01-3	nitric oxide synthase inhibitor	noncancer	-0.596574	-0.884684	-0.297241	-0.354823	0.0538944	-0.844983	0.729917	-1.16522	-0.44915	-0.333812	-0.225868	-0.335969	0.0805209	-0.140164	-0.21883	0.205991	0.0333283	NA	0.12247	0.23356	0.647303	-0.220586	-0.427195	-0.31174	0.649808	0.117251	-0.782808	-0.359298	1	NON-ACTIVE
PF-05212384	BRD-K07955840-001-02-3	mTOR inhibitor, PI3K inhibitor	targeted cancer	-2.69859	-1.68355	-2.10662	-2.23068	-4.36366	-2.38278	-2.89594	-2.31128	-3.42205	-3.72624	-2.24012	-3.67254	-3.19871	-4.63072	-1.93578	-2.29593	-3.79945	-3.81803	-2.6646	-3.34113	-3.10637	-3.72585	-5.52453	-2.03319	-1.91926	-4.29801	-2.24442	-3.04003	28	ACTIVE
GSK2126458	BRD-K07972848-001-02-0	mTOR inhibitor, PI3K inhibitor	targeted cancer	-2.56305	-3.8648	-3.82078	-3.39113	-4.89343	-4.33941	-4.41428	-4.68203	-4.72286	-4.46055	-2.44395	-6.71013	-4.90936	-6.27148	-3.719	-3.40319	-3.46422	-2.16818	-2.40386	-4.17376	-3.60656	-4.78068	-3.33514	-5.4103	-3.84259	-5.10932	-3.36667	-5.43445	28	ACTIVE
arbutin	BRD-K08037784-001-12-6	melanin inhibitor	noncancer	-0.877625	-0.0409918	-0.0462027	-0.564302	-1.24021	-0.653564	0.0287753	-0.661765	0.242392	-0.450725	0.378451	-0.170869	-0.421664	-0.638744	-0.548713	-0.450499	-0.362364	NA	0.162545	-0.517251	-1.14794	-0.547372	-0.253289	-0.0510398	0.537197	-1.39666	-0.742579	-0.593677	3	ACTIVE
tetrandrine	BRD-K08078237-001-19-8	calcium channel blocker	targeted cancer	-0.313627	-3.4691	0.49082	0.450664	0.19915	0.689152	-0.564734	0.148311	0.338324	0.189897	-1.23439	-0.658964	-3.32752	-3.13893	0.839159	0.368155	-3.06919	-0.312316	0.607455	-0.755301	0.96648	-1.32631	-0.683725	-0.680576	-1.55636	-0.0595081	-0.535197	-2.04613	8	ACTIVE
I-BET-762	BRD-K08109215-001-06-4	bromodomain inhibitor	targeted cancer	0.508072	-1.07473	-0.691693	-0.928721	-0.595004	0.111812	0.668924	-0.240528	0.0205926	-0.0483669	0.842924	-1.46676	0.213227	-0.764907	0.0916794	0.220269	-0.683078	NA	-0.395497	-0.95146	-0.728712	-0.198982	-0.439218	-1.08921	0.552196	-0.193428	-0.584647	0.0427615	3	ACTIVE
L-701324	BRD-K08109516-001-07-8	glutamate receptor antagonist	noncancer	0.433225	-0.102679	-0.382932	-0.316217	-0.241275	-0.270591	0.21002	-0.292596	-0.567449	-0.132345	0.313506	0.0811275	-0.23571	0.157345	-0.576205	0.0520612	0.0907473	-0.132937	-0.605542	-0.23093	-0.327495	-0.21634	-0.0015751	-0.120276	-0.432519	0.242484	0.0742626	-0.131273	0	NON-ACTIVE
danoprevir	BRD-K08111240-001-02-8	HCV inhibitor	noncancer	-0.939729	-0.153421	0.00301591	0.687359	0.0648408	0.220705	0.361807	-0.0710182	-0.0891721	-0.0354706	0.0490475	0.321197	0.254986	0.382974	0.115895	0.201024	-0.294487	0.616747	-0.270641	-0.117387	-0.397386	0.280013	0.0838664	-1.06405	-0.181699	-0.052057	-0.117002	0.128571	1	NON-ACTIVE
chloramphenicol	BRD-K08111712-001-16-7	bacterial 50S ribosomal subunit inhibitor	noncancer	-0.895269	0.465856	0.282517	0.150277	-0.0298014	0.324235	0.502675	-0.339761	-0.041218	-0.0669104	-0.0912718	-0.424534	0.0712651	0.256716	0.191651	-0.395113	-0.128324	-0.259329	-0.435899	0.37129	1.2559	0.208181	0.482681	0.120811	0.704332	-0.593022	0.556283	0.441227	0	NON-ACTIVE
astragaloside-a	BRD-K08188887-001-02-4	antiinflammatory agent	noncancer	-0.255575	-0.0773812	-0.325603	-0.256128	0.0335721	-0.375544	-0.979805	-1.11087	0.462966	-0.459499	-0.101245	0.118917	-0.102097	0.316574	-0.294283	0.0363315	-0.118883	0.178325	0.505503	-0.0219034	0.326599	0.311334	-0.0860477	0.131327	-0.276896	0.401429	-0.0967887	-0.0227358	1	NON-ACTIVE
entecavir	BRD-K08206212-002-01-0	DNA replication inhibitor, nucleoside reverse transcriptase inhibitor	noncancer	-0.46151	-0.148086	0.110957	-0.0301374	0.0209988	-0.232387	-0.3714	0.155096	0.113246	0.283725	0.0359534	-0.164963	-0.495561	-0.564535	-0.0298495	0.262949	-0.0699263	NA	-0.471627	0.318071	0.691563	0.124433	-0.523104	-0.276202	0.035054	-0.0371606	0.0999183	0.139375	0	NON-ACTIVE
WAY-200070	BRD-K08223200-001-01-1	estrogen receptor agonist	noncancer	-0.13752	-0.635252	-0.400958	-0.232264	0.272193	-0.309144	0.116239	0.0188632	-0.222582	-0.307366	0.0566964	-0.408635	-0.52568	-0.327693	0.194587	-0.294273	-0.520139	-0.326963	1.17445	-0.550928	-0.992412	-0.0435832	-0.152333	0.0866055	0.061429	-0.441912	-0.185566	-0.873231	0	NON-ACTIVE
propoxur	BRD-K08231299-001-08-1	NA	noncancer	0.0340755	-0.449575	0.0731881	-0.404456	-0.606923	-0.516876	-0.0743917	-0.491698	-0.491327	-0.553393	-0.507686	-0.188304	-0.497119	-0.0777959	-0.616522	-0.433455	-0.0991685	-0.514039	-0.178434	-0.16411	0.592213	-0.158022	-0.72946	-0.662559	-0.710752	-0.278364	0.396789	-0.740763	0	NON-ACTIVE
LCL-161	BRD-K08248804-001-01-8	XIAP inhibitor	targeted cancer	0.637246	-0.488006	0.713442	0.91732	-0.371958	0.414149	0.213486	-0.787653	0.453218	-0.480046	-0.10347	-1.72534	-1.68421	-1.44381	1.25504	-0.416048	-0.542158	NA	-0.147946	0.772547	0.0207942	-0.203371	0.1087	-0.111751	-1.11765	-0.859896	-0.76212	0.862705	4	ACTIVE
falecalcitriol	BRD-K08251020-001-01-0	vitamin D receptor agonist	noncancer	-0.390522	0.881403	-0.720784	0.376376	0.372736	-0.551288	0.711664	0.118491	0.191237	-0.371216	0.577389	0.44382	-0.658751	0.122897	0.918138	0.270563	-0.246986	-0.0229057	-1.166	-0.10737	-0.821996	-0.197292	-0.532275	-0.682252	0.685	-0.259594	0.305491	-0.204637	1	NON-ACTIVE
diclofenac	BRD-K08252256-236-33-8	cyclooxygenase inhibitor	noncancer	-0.400106	-0.1595	-0.316755	-0.622099	-0.319858	-0.1595	-1.16652	-0.0836139	0.292509	-0.402036	0.576049	-0.365514	-0.224839	-0.180293	-0.105913	-0.445626	-0.291641	NA	-0.315684	-0.368799	0.252983	-0.793047	-0.292564	-0.0969431	-0.0772804	0.290373	-0.492984	-0.453975	1	NON-ACTIVE
griseofulvin	BRD-K08273968-001-19-0	tubulin polymerization inhibitor	noncancer	-0.148115	-0.251954	0.215836	-0.182558	-0.183772	-0.0673479	-1.28449	0.0657201	-0.31365	-0.225129	0.388064	-0.476688	-0.379628	0.0107728	-0.444216	-0.573338	-0.277892	-0.57539	-0.459437	-0.302989	0.216351	0.200105	-0.384123	-0.115267	0.0404362	-0.610372	0.540493	-0.231075	1	NON-ACTIVE
butyl-paraben	BRD-K08287586-001-14-3	DNA synthesis inhibitor	noncancer	-0.324231	-0.055216	-0.198121	-0.398855	0.104017	-0.227167	-0.684779	0.0395555	-0.0579329	0.0943047	-0.18525	-0.0572957	-0.188356	0.17652	-0.454426	-0.26852	-0.0676806	-0.0795709	0.320506	-0.126911	-0.825075	0.630042	0.0767594	-0.70118	-0.572698	0.00986374	-0.454888	-0.497378	0	NON-ACTIVE
1-ethyl-2-pyrrolidone	BRD-K08288352-001-03-6	transdermal absorption-enhancing compound	noncancer	-0.291349	0.506389	-0.398154	0.0491877	0.261536	-0.30108	0.0329836	-0.306432	0.182641	-0.257325	0.146945	-0.176269	0.154454	0.153247	-0.268196	-0.276088	-0.18839	0.0950806	0.435147	0.00457798	-0.291534	-0.431763	-0.0169355	-0.326118	-0.353824	-0.543485	-0.233228	0.0310356	0	NON-ACTIVE
chlorpyrifos	BRD-K08303368-001-10-0	acetylcholinesterase inhibitor	noncancer	-0.427587	0.0649962	0.0208457	-0.734824	0.487445	-0.449712	0.126161	0.127714	0.357232	-0.111809	-0.0941593	-0.257111	-0.0529646	-0.943929	-0.128096	0.145588	0.00848459	0.022914	-0.0476592	-0.283116	-0.131825	0.0132728	NA	NA	-0.158689	-0.120396	0.295723	-0.274874	0	NON-ACTIVE
AG-1024	BRD-K08310154-001-03-8	insulin growth factor receptor inhibitor	targeted cancer	0.145755	0.355363	-0.0438059	-0.317533	0.263069	-0.64301	0.259801	-0.214606	-0.0367808	0.342533	0.944064	-0.185946	-0.18809	0.066529	0.548355	0.248529	0.210872	-0.27882	-0.288321	-0.350785	0.907538	-0.27608	-0.0383254	0.187742	0.886363	-0.0588769	0.0893004	-0.00895426	0	NON-ACTIVE
xylometazoline	BRD-K08356259-003-24-7	adrenergic receptor agonist	noncancer	0.295117	-0.25612	0.0333804	0.294841	0.17331	-0.278375	-0.790742	-0.224413	-0.184547	-0.0623501	-0.0295137	-0.0889218	-0.231462	0.00754979	-0.0906578	-0.41185	-0.386446	-0.659137	0.180329	-0.471483	0.291345	-0.0835177	-0.258164	-0.0127743	0.2769	0.148057	0.201411	-0.0699152	0	NON-ACTIVE
salicyl-alcohol	BRD-K08493205-001-04-9	NA	noncancer	0.0269944	0.412031	-0.0865641	0.38098	0.266197	0.310311	0.2858	0.198426	0.377286	0.136348	0.427795	0.24031	-0.0139623	0.752943	0.0235225	0.272537	0.395488	0.0241343	0.179589	-0.281025	0.494516	0.201433	0.119168	0.11684	0.566257	0.135859	1.13068	0.424336	0	NON-ACTIVE
sarafloxacin	BRD-K08525451-003-05-2	bacterial DNA gyrase inhibitor	noncancer	-0.940281	-0.97382	-0.948056	0.108442	-2.27373	-0.42215	-0.0704144	-0.53388	-0.2795	0.78294	-1.29251	-0.268113	-1.12098	0.127274	1.28205	-0.75777	-1.52065	-2.48238	0.457865	-1.79472	0.0512836	0.0778914	-0.903409	-1.68803	-0.753586	-0.686527	-1.16373	0.521001	8	ACTIVE
gambogic-acid	BRD-K08542803-001-03-1	caspase activator	targeted cancer	-3.61549	-2.14005	-3.21035	-2.47738	-1.97678	-4.21351	-3.5869	-1.3148	-2.45425	-3.94966	-2.08982	-4.00561	-4.68057	-5.13098	-1.7981	-2.85171	-3.13305	-5.21964	-2.69489	-2.27323	-3.41629	-3.89457	-3.34055	-3.79346	-2.87362	-3.2376	-2.68676	-4.13528	28	ACTIVE
irinotecan	BRD-K08547377-394-03-5	topoisomerase inhibitor	chemo	-1.74573	-1.51828	-1.81681	-1.31943	-2.3602	-0.961313	-1.9948	-3.11534	-2.84418	-1.92711	-1.84068	-1.04611	-1.52913	-2.52915	-1.0794	-1.3013	-2.46446	NA	-1.28061	-3.73533	-1.37725	-3.30941	-1.50014	-2.44944	-1.34876	-2.20053	-1.01466	0.394776	25	ACTIVE
ramatroban	BRD-K08586861-001-01-1	prostanoid receptor antagonist	noncancer	0.16973	-0.102213	-0.865247	-0.0923996	-0.215007	0.410739	0.314076	-0.134995	0.441698	-0.377768	-0.284912	-0.645289	-0.0974017	-0.415728	0.39061	-0.265385	0.294657	NA	-0.234637	0.032581	-0.892414	0.0841626	-0.375915	0.00858566	-0.291121	-0.171125	-0.865291	-0.642414	0	NON-ACTIVE
thioproperazine	BRD-K08619574-334-05-4	dopamine receptor antagonist	noncancer	0.925762	-0.414225	-0.114484	0.0865294	-0.327771	-0.325611	-0.40922	-0.421997	-1.12092	-0.584447	0.413455	-0.0201013	-0.394273	-0.673394	-0.561275	-0.893686	-0.265485	-0.95912	-0.201186	-1.08592	0.347328	-1.33126	-0.508391	-0.366499	-1.2838	-1.08325	-1.06147	-0.350143	6	ACTIVE
tremorine	BRD-K08619838-300-05-7	acetylcholine receptor agonist	noncancer	0.24976	0.307115	-0.0256774	0.145729	-0.0189329	-0.0652999	-0.237812	0.157559	0.0544664	0.0530251	0.366253	-0.00441753	-0.207199	0.0831439	0.198606	-0.146613	0.128787	0.28677	-0.185469	-0.143745	0.238482	-0.0169567	0.0912928	0.0698227	0.264988	0.200446	-0.33195	0.408626	0	NON-ACTIVE
RS-100329	BRD-K08640512-003-02-3	adrenergic receptor antagonist	noncancer	0.204752	0.123076	-0.270342	-0.166594	-0.117927	-0.109029	0.478281	0.0963327	0.390983	0.429592	-0.118714	-0.211688	-0.238451	-0.0265198	0.153913	0.0197788	0.0113749	0.202975	0.467895	-0.434809	1.14847	0.20253	-0.0889787	-0.274565	-0.0129018	-0.0268111	0.127929	-0.41946	0	NON-ACTIVE
ibandronate	BRD-K08681769-323-03-7	bone resorption inhibitor	noncancer	0.748902	-0.289763	-0.0610588	-0.197088	-0.694782	0.116527	-0.359632	-0.211376	-0.592201	-0.0246907	-0.529473	-0.372938	-0.703523	-0.575844	0.372128	0.293011	0.196435	-0.137275	0.250919	0.290706	-0.808457	-0.308635	-0.250031	-0.508474	-0.618693	-0.392914	-1.09432	0.315923	1	NON-ACTIVE
3-amino-benzamide	BRD-K08703257-001-12-1	PARP inhibitor	targeted cancer	-1.08945	-0.540178	0.650816	-0.280735	-0.436294	-0.0382651	0.558072	-0.160528	0.160756	-0.215319	-0.960086	-0.454547	0.0011721	-0.484752	-0.330603	0.0270825	-0.188463	NA	1.22177	0.00350079	-0.927595	0.284379	0.393402	0.427951	-1.51407	0.0155265	-0.00896926	0.313923	2	NON-ACTIVE
fenaclon	BRD-K08791496-001-01-0	NA	noncancer	0.0808055	-0.210085	-0.450409	-0.171334	-0.78628	NA	-0.485503	-0.322348	-0.122432	-0.434589	-0.120355	-0.450415	-0.127864	-0.245541	NA	-0.161811	-0.320667	0.0374513	-0.167964	-0.316952	NA	0.0553904	-0.636933	-0.235444	-0.444462	-0.535137	0.119496	-0.437144	0	NON-ACTIVE
pelitinib	BRD-K08799216-001-05-3	EGFR inhibitor	targeted cancer	-0.31144	-0.67523	-0.152813	-0.511852	-2.25979	-2.64323	0.211019	-1.91853	-0.521316	-0.384288	-0.496944	-0.584024	-1.6147	-0.789618	0.0963364	-1.05822	-1.79841	NA	-1.1201	-4.0137	-2.37383	-2.03141	-4.3	-1.11435	-0.166223	-0.268069	-2.56001	-3.98531	14	ACTIVE
naringenin	BRD-K08832567-001-11-5	aromatase inhibitor, TRPV antagonist	targeted cancer	0.196226	-0.378455	-0.381917	-0.318245	-0.188184	-0.296056	0.258454	-0.470716	-0.592343	-0.0392645	0.469698	-0.307569	0.102652	-0.469539	-0.126857	0.26371	-0.399766	NA	-0.0700286	0.0372644	0.926864	-0.43512	-0.395881	-0.240973	-1.49881	0.44203	0.121487	-0.00745908	1	NON-ACTIVE
actinoquinol	BRD-K08837089-236-01-6	NA	noncancer	0.392411	-0.296759	0.112152	0.0883765	0.32648	0.0659704	0.44963	0.094921	-0.242117	0.629443	0.478629	0.193336	-0.0701803	0.187249	-0.0945969	-0.111954	-0.0740297	0.0545942	-0.0209733	0.392142	-0.0247464	0.503107	0.152795	0.157148	0.604829	-0.114021	-0.347825	-0.0396078	0	NON-ACTIVE
DU-728	BRD-K08859203-001-01-9	structural glycoprotein antagonist	targeted cancer	1.08292	-0.0824738	0.0902223	0.396447	-0.671054	-0.173412	-0.30942	0.193787	-0.113952	0.0881859	0.546906	-0.159614	-0.0468594	-0.281419	0.165628	-0.0728435	0.0793052	NA	0.530436	0.179763	-0.327327	0.247637	-0.390527	0.175711	-0.279132	0.0849254	-0.318197	-0.359894	0	NON-ACTIVE
fexaramine	BRD-K08864679-001-02-2	FXR agonist	noncancer	-0.449502	0.223611	0.194083	-0.154977	0.162127	-0.157366	0.0427827	-0.183802	0.355182	0.485573	0.797576	-0.266208	0.223714	-0.0335752	-0.0895201	0.462545	0.220729	-0.0669554	0.0509031	0.148906	0.320107	-0.00751786	-0.322995	-0.266827	-0.5152	0.287151	0.523818	-0.36641	0	NON-ACTIVE
CCG-50014	BRD-K08893438-001-04-9	G protein signaling inhibitor	noncancer	-0.416149	0.520145	-0.117887	-0.183309	-0.121515	0.391943	0.304847	-0.649995	-0.967314	0.130423	-0.781838	-0.28608	-0.121353	-0.0503827	-1.14679	-0.451582	NA	-1.60885	-0.00310212	0.703103	-1.05756	0.656466	-0.0411522	-0.330645	-1.53168	0.0394531	-0.339205	0.592324	4	ACTIVE
palonosetron	BRD-K08924299-003-06-1	serotonin receptor antagonist	noncancer	0.11796	-0.538943	-0.335414	-1.00018	-0.452196	-0.0671043	-0.218272	-0.22684	0.0774874	-0.546233	0.150643	-0.260198	-0.293304	-0.164557	-0.139694	0.211893	-0.174033	NA	0.581674	-0.629973	-0.0388291	0.309966	-0.439359	-0.14473	0.627304	0.251722	-0.592114	-1.07235	2	NON-ACTIVE
U-0521	BRD-K08953028-001-09-6	catechol O methyltransferase inhibitor	noncancer	-0.798484	-0.27934	0.368245	0.378479	0.075452	-0.125218	0.368356	-0.630171	0.230444	0.262627	-0.336394	-0.259097	-0.100821	0.100763	0.00930815	0.0588188	0.29384	-0.0418161	-0.498954	0.141172	-0.22288	0.359143	0.000904523	-0.336183	-0.900119	0.0310326	0.26462	0.0242191	0	NON-ACTIVE
azelaic-acid	BRD-K08976401-001-18-5	tyrosinase inhibitor	noncancer	-0.617826	-0.52585	-0.220208	-0.393373	-0.305441	-0.34511	0.00712798	-0.0924919	0.03205	-0.743985	0.244408	-0.261078	-0.167606	-0.395812	-0.588229	-0.398982	-0.0338305	NA	0.278256	-0.0995931	-0.163242	-0.732913	-1.03884	-0.432984	-0.452415	-0.558768	-0.485512	-0.432951	1	NON-ACTIVE
zolantidine	BRD-K08996725-332-01-7	histamine receptor antagonist	noncancer	-0.471044	1.2107	1.42407	0.336521	0.0839349	0.0751367	-1.16728	-0.443366	0.359177	0.116506	-0.133104	0.0649825	0.526689	0.264484	0.727779	0.201195	-0.432392	0.0889457	0.630824	-0.045006	1.61753	-0.228822	0.675416	0.757561	0.418301	-1.01708	0.468133	1.00564	2	NON-ACTIVE
fananserin	BRD-K08998509-001-02-4	dopamine receptor antagonist, serotonin receptor antagonist	noncancer	-0.532159	-0.743481	0.0279835	0.391242	0.421584	-0.188359	-0.11831	-0.257832	-0.196793	-0.137778	-0.484222	0.00695631	0.107117	0.300545	-0.130294	0.0734569	0.120602	-0.610924	0.497825	-0.426004	-1.27791	-0.14552	-0.159636	-0.419873	-0.701814	-0.219553	0.280653	-0.212525	1	NON-ACTIVE
pipemidic-acid	BRD-K08999871-213-01-5	topoisomerase inhibitor	noncancer	0.257972	-0.420039	0.0672658	-0.292871	-0.367471	0.122505	0.365042	-0.0444988	0.144105	0.163979	-0.285092	-0.0878571	0.0510838	0.150619	-0.0732851	-0.235065	-0.144097	-0.284913	-0.139201	0.17922	0.477608	0.0159214	-0.471512	-0.0701384	-0.513358	0.0357872	-0.648832	-0.226942	0	NON-ACTIVE
firocoxib	BRD-K09090523-001-02-1	cyclooxygenase inhibitor	noncancer	-0.276997	0.390638	-0.350499	-0.211979	-0.0566847	0.251888	-1.12387	-0.309367	-0.118953	0.0534206	-0.145111	0.0284806	-0.161198	0.302507	0.0380684	-0.797406	-0.307904	-0.0654499	0.147171	0.0249035	0.686705	-0.106079	0.16467	-0.15813	-0.19725	-0.234785	0.802992	-0.509849	1	NON-ACTIVE
CP-945,598	BRD-K09090949-001-01-9	cannabinoid receptor antagonist	noncancer	-0.225996	-1.41788	-0.5035	-0.301374	-0.843556	-0.225304	-0.0262068	-0.542751	0.00974804	-1.00738	-1.86951	-0.789692	-0.231577	-0.94583	-0.513187	-0.243395	-0.358334	NA	-0.392348	-0.576653	-0.451811	-0.296938	-0.616296	-0.942247	-0.4371	-0.149754	-1.33298	-0.853631	4	ACTIVE
nepicastat	BRD-K09126848-003-01-9	dopamine beta hydroxylase inhibitor	noncancer	-0.460154	-0.640119	-0.472232	0.0312513	-0.253675	-0.119853	0.350169	0.537886	0.454943	-0.149077	-0.169825	0.0778979	-0.710623	0.396595	-0.0205987	-0.227658	0.161205	-0.273115	0.292032	-0.222628	-1.21102	0.0053363	-0.149084	-0.412563	-0.597529	0.16624	0.862238	0.0180255	1	NON-ACTIVE
D-4476	BRD-K09132007-001-07-5	TGF beta receptor inhibitor	noncancer	0.337159	-1.16507	-0.667645	-0.924822	-0.29891	-0.285979	-0.40842	-0.448509	0.3644	-0.868908	-0.537986	-0.378083	-0.232893	-0.287285	-0.7591	-0.521159	-0.578775	NA	-0.772084	-0.571676	-0.793179	-1.09009	-0.561803	-0.550039	-0.401979	-0.347839	-0.909907	0.188551	2	NON-ACTIVE
clioquinol	BRD-K09255212-001-16-6	chelating agent	noncancer	0.423162	-0.809981	-0.532093	-0.29527	-0.192633	-0.373352	-0.175419	-0.405441	-0.124104	0.0771585	-0.852922	0.15657	0.120574	-0.385444	-0.162254	-0.0213684	-0.15369	NA	-1.03226	-0.0956689	-0.495852	-0.155796	-0.400688	-0.225385	0.691725	-0.238923	-0.00668882	-0.428683	1	NON-ACTIVE
carzenide	BRD-K09295674-001-09-8	NA	noncancer	0.683275	-0.148574	0.623891	-0.52827	0.944262	-0.202261	-0.784085	0.388469	-0.200684	0.911327	0.568956	-0.134331	0.0223714	-0.0188593	0.742686	-0.073969	0.497636	-0.13519	0.663513	0.547614	1.12177	0.633873	0.0759998	-0.252973	-1.27926	0.0702214	0.374104	0.492059	1	NON-ACTIVE
1-octanol	BRD-K09338665-001-07-1	NA	noncancer	-0.351497	0.313869	0.114418	0.0229496	0.17788	0.141026	0.272234	0.199966	0.127895	-0.526926	0.355792	0.247841	-0.0860453	0.162728	0.539548	-0.8135	0.387183	-0.460319	0.073581	-0.061472	-0.960228	-0.506103	-0.146821	-0.462476	0.182025	-0.194425	0.358357	-0.0698126	0	NON-ACTIVE
tariquidar	BRD-K09353376-001-03-9	P glycoprotein inhibitor	targeted cancer	0.540432	-0.203339	0.363559	-0.525452	0.538883	0.0852747	0.140929	0.0537972	-0.308476	-0.0601319	0.439794	0.106336	-0.0368669	-0.369784	-0.46317	0.845767	-0.0517259	-0.424104	-0.509386	-0.208363	0.160995	-0.0334099	-0.494664	-0.55028	0.00863463	0.472143	-0.431826	0.118084	0	NON-ACTIVE
merimepodib	BRD-K09372874-001-01-0	inosine monophosphate dehydrogenase inhibitor	noncancer	-1.18537	-1.0976	-0.0500766	0.333316	-1.57056	-0.853782	-1.16866	-1.23028	0.377202	-1.61839	0.333545	-2.66324	-0.360106	-1.30208	0.208346	-0.521916	-1.33141	NA	-0.547981	-1.20803	-1.20161	-1.28843	-0.654031	-0.513416	-2.7273	-0.824476	-0.518519	-0.616143	13	ACTIVE
SR-57227A	BRD-K09397065-003-06-1	serotonin receptor agonist	noncancer	-0.846016	-0.507402	-0.739219	-0.112511	-0.527759	-0.32676	0.0234182	-0.120903	-0.606414	-0.00103319	-0.648882	-0.415305	-0.410609	-0.33116	-0.366634	-0.152386	-0.158445	NA	0.0834775	-0.0995859	0.202083	0.158734	-0.468236	-0.269306	-0.307428	0.0778787	-0.368418	-1.01408	1	NON-ACTIVE
lovastatin	BRD-K09416995-001-39-9	HMGCR inhibitor	noncancer	-0.847124	0.121514	0.0290396	-0.859111	-0.0440095	0.405305	-1.20089	-0.0196377	-3.14647	0.591242	0.737442	-0.0317543	0.187407	-0.0987594	-0.448593	-1.02727	-0.063103	-0.0794926	-1.35366	0.127083	1.15463	-0.00157876	-0.0635129	-0.730388	-0.469944	-0.67501	1.44753	0.284228	4	ACTIVE
TAS-103	BRD-K09426783-300-01-0	topoisomerase inhibitor	chemo	-2.8639	-3.04512	-3.10047	-2.95677	-3.04486	-2.48098	-3.3567	-2.41641	-3.10648	-4.11002	-2.29334	-3.38211	-2.59754	-4.92607	-2.31426	-1.13132	-3.52515	NA	-1.98751	-5.14996	-3.11406	-3.13241	-1.29481	-2.64672	-2.53892	-4.28942	-2.74965	-0.327679	26	ACTIVE
PHA-680632	BRD-K09443272-001-03-3	Aurora kinase inhibitor	targeted cancer	-2.11183	0.232509	-2.14609	-1.15567	-0.092456	-2.93043	-0.580554	-0.227566	0.481829	0.309361	0.479022	1.14023	-0.233459	-0.78684	0.347839	0.414107	-1.82318	-0.849236	-1.28199	-0.364251	0.178957	-1.78356	-0.786985	-0.195119	-0.777046	-0.360339	-2.62416	1.11442	8	ACTIVE
levofloxacin	BRD-K09471561-001-18-2	bacterial DNA gyrase inhibitor	noncancer	-0.804154	-0.938032	-0.121456	-0.14626	-0.877187	-0.244018	-0.0877706	-0.221919	-0.23449	-0.352699	-0.442221	-0.0939676	0.309417	-0.766113	-0.00558671	-0.28357	-0.661653	NA	0.105422	-0.327732	-0.309105	-0.539154	-0.333062	-0.419757	-0.793287	-0.583604	-0.330409	-1.05594	1	NON-ACTIVE
NU-7026	BRD-K09537769-001-04-0	DNA dependent protein kinase inhibitor, mTOR inhibitor, PI3K inhibitor	targeted cancer	-0.0481138	-0.271488	0.226936	0.543261	0.0624754	-0.0717613	0.684263	-0.185027	0.126505	-0.000696795	-0.287591	-0.228449	-0.342009	0.211093	-0.466089	-0.751068	0.395534	0.107937	-0.075168	-0.179445	-0.236925	-0.162478	-0.0339379	0.0892309	-0.131705	0.348991	-0.231628	-0.305838	0	NON-ACTIVE
mibefradil	BRD-K09549677-300-03-4	T-type calcium channel blocker	noncancer	-0.298841	-0.598646	-0.32362	0.118234	-0.23114	-0.312674	-0.365822	-0.235753	-0.143155	0.0522252	-0.307143	-0.598927	-0.323424	-0.466999	-0.35076	-0.573239	-0.629586	NA	-0.555618	-0.869822	-0.84883	-0.579452	-0.673027	-0.318025	0.0768233	-0.404956	0.0198308	-0.662358	0	NON-ACTIVE
forskolin	BRD-K09602097-001-13-6	adenylyl cyclase activator	targeted cancer	-1.15281	-0.515778	0.0162216	-0.54309	-0.0777901	-0.109735	-0.688537	-0.0241272	-0.0459543	0.0775784	-0.792332	-0.0974221	-0.197247	-0.118374	-1.42359	-0.0214812	0.0609488	NA	0.76259	-0.57339	0.0674582	0.0745044	-0.521438	-0.789514	0.0258701	-0.240669	-1.34415	-0.794185	3	ACTIVE
CD-1530	BRD-K09619322-001-03-8	retinoid receptor agonist	noncancer	-0.458132	-0.345744	-0.447102	-0.353608	0.0392476	0.284718	-0.104935	0.124471	0.115347	0.0028766	0.898213	0.190017	0.333696	-0.472122	0.367239	0.290314	0.199756	0.120389	0.29551	-0.110268	0.25076	0.124692	-0.139511	0.309268	-0.523516	-0.464763	-0.28206	-0.128157	0	NON-ACTIVE
DS2-(806622)	BRD-K09619578-001-01-3	NA	noncancer	-0.276338	0.257029	0.18993	-0.303815	0.175319	0.0127982	0.242263	-0.0942236	-0.287126	0.0979091	0.445966	-0.128185	-0.0997969	0.177489	0.706923	0.0846476	-0.0745864	-0.0346051	-0.140002	0.111307	-0.0416211	-0.341124	0.206197	0.0298537	-0.311432	-0.466752	0.16168	-0.156318	0	NON-ACTIVE
m-3M3FBS	BRD-K09635314-001-03-4	NA	targeted cancer	-0.994044	0.0927592	-0.232313	-0.236891	0.430219	-0.0499602	-0.300083	0.653192	0.225011	-0.188281	0.00552574	-0.317019	0.601666	-0.00442214	0.0304556	0.176927	-0.462379	-0.15429	-0.462799	-0.0258858	0.824144	-0.0105387	-0.360026	-0.485227	-0.149392	-0.0466558	-0.345224	0.129333	0	NON-ACTIVE
loreclezole	BRD-K09659835-003-01-4	benzodiazepine receptor agonist	noncancer	-0.341159	0.183862	-0.308896	-0.135439	-0.218415	0.12492	0.237186	-0.447533	-0.442116	-0.58301	-0.423311	0.0252529	0.023981	0.495256	0.498449	-0.518568	-0.462349	0.0920429	0.113899	-0.089939	-0.201198	-0.107906	-0.315053	-0.0205835	-0.128819	-0.257945	0.0944133	-0.407643	0	NON-ACTIVE
varespladib	BRD-K09711437-001-04-3	secretory phospholipase inhibitor	noncancer	-0.168132	-0.379948	-0.00300377	-0.571902	-0.297405	-0.864641	-0.0223627	0.271815	-0.926189	-0.186745	-0.33173	-0.141894	-0.201911	-0.0462875	-0.598123	-0.0783289	-0.22489	NA	-0.449104	-0.565404	-0.0036047	-0.355858	-0.312596	-0.0816409	-0.175957	-0.0419113	-0.153714	-0.331279	0	NON-ACTIVE
atazanavir	BRD-K09757388-065-04-0	HIV protease inhibitor	noncancer	0.280659	0.372928	0.610708	0.314129	0.118906	0.194293	-0.0622462	0.143346	0.28208	0.443424	-0.0319694	0.128401	0.318716	0.308279	0.271246	-0.336936	0.0946322	-0.128799	0.197611	0.222916	-0.412749	0.157719	-0.232667	0.0269538	-0.26699	0.596324	-0.363699	-0.00237032	0	NON-ACTIVE
FGIN-1-27	BRD-K09778810-001-10-6	inositol monophosphatase inhibitor	noncancer	0.332138	-0.0722112	-0.233081	-0.611188	-0.221978	0.0916658	-0.140197	0.151706	0.326587	-0.237263	-0.273614	0.124624	-0.353268	0.215386	0.252192	-0.161363	0.418723	-0.0674499	0.202191	-0.492543	-0.12963	0.24658	-0.354493	-0.446701	-0.29022	-0.47445	-0.0741804	-0.252347	0	NON-ACTIVE
bakuchiol	BRD-K09785578-001-01-2	DNA polymerase inhibitor	noncancer	1.20881	0.760051	0.726041	0.479323	0.320338	0.278294	0.500124	0.176731	0.393182	-0.0374196	0.044237	-0.426875	0.330348	0.567074	-0.233161	0.289702	-0.175542	0.0298539	1.19975	-0.158185	0.979708	0.256551	0.142298	0.0976871	0.353346	0.0348801	0.515503	-0.116229	0	NON-ACTIVE
VS-4718	BRD-K09877029-001-01-2	focal adhesion kinase inhibitor	targeted cancer	-1.59922	-0.555963	-0.691476	-0.908173	-0.404883	0.00799414	0.394404	0.218404	-0.285293	-0.960747	0.476502	-0.597997	-0.182627	-1.33664	0.113217	0.105719	-0.652103	-0.472494	-2.29579	-0.572184	-0.25047	-1.50984	-0.377409	0.17348	-1.3564	-1.5362	-1.55964	-0.262367	7	ACTIVE
caffeic-acid	BRD-K09900591-001-26-7	HIV integrase inhibitor, lipoxygenase inhibitor, nitric oxide production inhibitor, tumor necrosis factor production inhibitor	noncancer	-0.994955	-1.07935	-0.447451	-0.924652	-0.483387	-1.15121	-0.894642	-0.502289	-2.09289	-0.367146	-0.334748	-2.19207	-1.07895	-0.912366	-0.667209	-0.485961	-1.15967	-1.30627	-1.17558	-0.828777	-1.76604	-1.11298	-0.889572	-0.74102	-1.50401	-1.18197	-0.946108	-1.33357	13	ACTIVE
dabrafenib	BRD-K09951645-001-06-8	RAF inhibitor	targeted cancer	-0.704455	-0.232199	-0.544342	-0.248047	0.188831	-0.110102	0.61145	-0.747149	0.0325523	0.113516	0.41886	-0.377128	-1.30795	0.0872018	-0.789036	-0.481024	0.0814681	NA	-0.762734	-0.00265021	0.570349	-0.578084	-0.764621	-0.309558	0.297552	-0.251163	0.448163	-0.793721	1	NON-ACTIVE
enisamium-iodide	BRD-K10029415-005-06-9	NA	noncancer	0.187502	-0.205323	-0.539273	0.102836	-0.0928408	-0.314332	-0.925307	0.246155	0.68327	-0.80596	-0.158187	-0.222781	-0.454156	-0.518127	-0.0551028	-0.150699	-0.359185	-0.230434	0.538124	-0.335267	-1.3248	0.20762	-0.434757	-0.642822	-0.00938206	-0.571453	-0.253151	-0.481868	1	NON-ACTIVE
dantron	BRD-K10065684-001-07-4	laxative	noncancer	1.06025	-0.216618	-0.0613171	0.586824	0.237562	0.30349	0.386655	0.00368055	-0.662209	0.21445	0.522105	-0.268694	0.225185	0.115152	0.0807984	-0.554822	0.330058	-0.0927562	-0.175373	0.622736	1.219	-0.426704	0.246171	0.549781	0.831064	0.393798	-0.454137	0.782126	0	NON-ACTIVE
ertugliflozin	BRD-K10071630-001-01-0	sodium/glucose cotransporter inhibitor	noncancer	-0.772101	-0.0913983	-0.671913	0.198623	-0.167456	0.0404522	0.655763	-0.255096	-0.0532472	-0.603282	-0.0501022	0.0173359	0.116509	0.237971	0.323895	-1.13227	-0.118066	-0.0650158	-0.645841	-0.0930552	-0.667462	-1.59685	0.0536091	0.477746	0.519396	-0.674056	-0.327188	0.122063	2	NON-ACTIVE
L-701252	BRD-K10176267-001-03-3	glutamate receptor antagonist	noncancer	0.029667	-0.122229	-0.241939	-0.0271235	0.537753	-0.155756	0.519542	0.0641001	-0.101523	-0.07573	-0.146124	0.109903	0.0385405	0.154228	-0.334524	0.117555	-0.0186027	0.230351	0.332948	-0.103411	0.155106	0.117326	0.104019	-0.0534538	0.652222	-0.190276	0.491586	0.17628	0	NON-ACTIVE
PSB-11	BRD-K10177585-003-02-4	adenosine receptor antagonist	noncancer	-0.490133	0.0639802	0.138441	0.348758	0.373442	0.461493	-0.106772	0.340505	0.49284	0.307928	-0.19558	-0.170908	0.228972	0.524225	0.656188	0.390778	0.162624	0.0275984	0.362872	0.161804	-0.270991	0.204815	-0.141387	0.448003	0.713494	0.525336	0.753117	0.334963	0	NON-ACTIVE
besifloxacin	BRD-K10196357-003-02-0	bacterial DNA gyrase inhibitor	noncancer	1.14494	0.657897	0.855328	-0.213876	0.531277	0.38441	0.688188	0.291113	0.408257	-0.145237	0.755462	0.156186	0.29749	-0.118279	0.560169	0.353951	0.443531	0.0119696	0.876338	0.390542	0.438475	0.241442	0.333321	0.29626	0.569201	0.0714127	0.30741	0.0175832	0	NON-ACTIVE
meclofenoxate	BRD-K10314788-003-12-7	nootropic agent	noncancer	-0.340484	0.507867	0.550733	-0.454963	-0.225079	-0.138928	0.365445	0.317699	0.31442	-0.0587924	-0.113561	0.131951	-0.0262733	0.236702	-0.326575	3.74e-05	-0.243158	0.119556	-0.161116	-0.0416196	-0.314851	0.259172	-0.217699	-0.594139	0.341722	0.277892	0.253773	0.0800577	0	NON-ACTIVE
MRS3777	BRD-K10575656-034-01-0	adenosine receptor antagonist	noncancer	0.366288	0.272079	-0.0253509	0.290219	0.423024	0.107213	0.565929	-0.0177054	0.347128	0.174331	-0.360126	-1.00982	0.42719	0.552331	-0.501402	-0.0467616	0.40026	0.193688	0.839964	0.35211	-0.0413896	0.314398	-0.231797	-0.116101	0.197943	0.443774	0.386243	0.0691825	1	NON-ACTIVE
hexamethonium	BRD-K10598093-303-06-1	cholinergic receptor antagonist	noncancer	NA	0.477409	0.240216	0.795742	NA	0.397151	0.229938	0.0227071	0.911487	0.326804	0.521459	0.0537687	0.230774	0.469437	0.553212	-0.320765	0.331335	0.272765	-0.0252496	0.154218	0.0502839	-0.0788855	0.453596	0.249386	1.173	0.573402	0.197331	0.685056	0	NON-ACTIVE
sulfasalazine	BRD-K10670311-001-15-5	cyclooxygenase inhibitor	noncancer	-0.0214523	-1.92175	-0.0673845	-0.697672	-0.560576	-0.19055	-0.702032	-0.459814	-0.284264	-0.739065	-0.852514	-1.04788	-0.773777	-1.82997	-0.683316	-0.86797	-0.273413	NA	-0.691472	-0.681748	-0.75415	-0.607241	-0.749722	-0.539	-0.0437268	-0.629984	0.339708	-0.76669	3	ACTIVE
sulfaphenazole	BRD-K10671814-001-14-8	dihydropteroate synthetase inhibitor	noncancer	0.444134	0.35379	0.144643	0.177271	0.0158832	0.0940016	-0.275585	0.409837	0.187612	-0.151745	-0.176336	0.166399	0.348213	0.316122	-0.0283435	0.24405	0.352314	0.0626219	0.871806	0.101343	-0.333174	0.463646	0.0555004	-0.439251	0.437919	0.874802	0.134634	0.618375	0	NON-ACTIVE
S-Isopropylisothiourea	BRD-K10673031-004-02-0	nitric oxide synthase inhibitor	noncancer	0.807554	-0.0364052	-0.370316	-0.00289087	-0.347328	-0.14339	0.179485	-0.202601	-0.155951	-0.596555	-0.214631	-0.0343193	-0.175737	0.013795	0.781945	-0.10377	-0.0168728	-0.0236444	0.400525	-0.215628	-0.692564	-0.370249	-0.310678	-0.24392	-0.189823	-0.0649176	-0.561655	-0.131551	0	NON-ACTIVE
GW-405833	BRD-K10705233-001-02-2	cannabinoid receptor agonist	noncancer	0.242296	0.0318051	-0.262076	0.0999813	0.361519	-0.003845	0.0101864	-0.165222	-0.272004	-0.182366	-0.627506	0.213238	-0.28114	0.00097746	0.0373108	0.178691	0.617249	0.0624807	-0.645452	0.637279	-1.13399	0.00257485	0.222387	-0.534027	-0.383041	0.427026	0.0825037	-0.685545	1	NON-ACTIVE
rivastigmine	BRD-K10706131-046-03-6	acetylcholinesterase inhibitor	noncancer	0.253777	-0.635578	0.22565	-0.0574567	0.342047	0.403365	0.0488403	0.48374	0.0016398	-0.409119	0.36173	0.259485	-0.217552	0.464073	-0.231142	0.0157235	-0.216187	-0.413275	-0.398628	-0.246685	0.197577	0.0295081	0.0655323	-0.257022	0.339222	-0.177456	0.0225737	-0.351563	0	NON-ACTIVE
xylose	BRD-K10759144-001-04-3	NA	noncancer	0.438362	0.375453	0.00769262	0.463286	-0.0238853	0.307503	-0.0829955	0.157778	-0.0669849	0.395977	0.934594	0.119022	0.15191	0.263828	0.272202	0.385498	0.349754	-0.371849	0.306194	0.415316	0.664835	0.135997	-0.126906	0.335871	0.739825	0.184636	0.806773	0.302075	0	NON-ACTIVE
temocapril	BRD-K10784860-003-02-3	angiotensin converting enzyme inhibitor	noncancer	-0.528908	-0.712026	-0.975929	-0.723869	-0.343491	-0.135798	-0.412219	-1.00954	-0.71656	-1.26693	-2.74029	-0.869266	-1.25799	-0.578213	-0.574514	-1.52339	-0.821855	-2.08607	-0.692945	0.177086	-1.84717	-0.673316	-0.0882697	-0.400559	-1.10834	-0.898404	1.02618	-0.973188	8	ACTIVE
clobetasol-propionate	BRD-K10799896-001-26-2	glucocorticoid receptor agonist	noncancer	-0.0593335	-0.556532	-0.734865	0.0147108	-0.185881	0.385044	-1.54091	0.0454235	-1.34019	-0.575201	0.353884	-0.64317	-0.173501	-0.0505672	-0.104743	0.24919	-0.0798876	0.0545001	-0.120581	-1.19814	0.374449	-0.551555	-0.0960473	-0.172743	0.257878	-0.545919	-0.160465	-0.262495	3	ACTIVE
sitafloxacin	BRD-K10836013-001-01-3	bacterial DNA gyrase inhibitor	noncancer	-0.867205	-0.00383483	0.134437	0.130782	-0.00359483	0.120091	-0.317359	-0.156914	0.194747	-0.446553	0.523051	-0.163904	0.0421672	-0.113996	0.280799	0.0179418	0.505602	0.0427899	-0.739352	-0.317618	-0.457016	-0.108069	-0.120882	-0.697512	0.45104	-0.0724315	-0.151966	0.16687	0	NON-ACTIVE
tiludronate	BRD-K10845183-304-01-6	bone resorption inhibitor, osteoclast inhibitor	noncancer	-0.342521	-0.862467	-0.462723	-0.821868	-0.511179	-0.135803	-0.161569	-0.0437886	-0.639433	-0.643149	-0.919046	-0.334812	-0.0484994	-0.472744	-0.436	-0.0907113	-0.0170575	NA	-0.610784	-1.1383	-0.542419	-0.444954	-0.340725	-0.176477	-0.453633	-0.642706	-0.218523	-1.0379	2	NON-ACTIVE
APD668	BRD-K10859802-001-01-0	glucose dependent insulinotropic receptor agonist	noncancer	-0.865626	-0.363583	-0.623037	-0.681927	-0.842928	-0.733943	-0.0774095	-0.227242	0.0435473	-0.877335	-0.967005	0.0692225	-0.547384	-0.214698	-0.389084	-0.335058	-0.581577	NA	-0.556478	-0.273411	-0.261839	-0.268599	-0.534483	-0.640939	-1.12286	-0.436434	-0.0613939	-0.569015	1	NON-ACTIVE
OAC1	BRD-K10878147-001-02-2	Oct activator	noncancer	0.257714	0.0566459	0.16932	-0.0763809	0.186115	0.0717899	0.351492	0.282933	-0.120491	0.526141	-0.0109524	0.244529	-0.0410009	0.109951	0.00253367	0.327043	0.224811	-0.409953	0.127804	0.0896722	-0.140844	0.314903	0.0459989	-0.0343685	-0.43116	-0.167443	0.0101927	0.396987	0	NON-ACTIVE
silodosin	BRD-K10906636-001-02-9	adrenergic receptor antagonist	noncancer	0.251815	0.105512	0.579909	-0.0483645	-0.174633	-0.12928	0.550148	0.00191941	-0.0775397	0.08658	NA	0.287383	-0.148304	0.153679	0.103467	-0.758523	0.00168535	-0.795214	0.343453	-0.0113986	-0.0426676	0.306839	0.0923679	0.197871	0.111209	0.260597	-1.04292	-0.182642	1	NON-ACTIVE
latanoprost	BRD-K10961822-001-05-1	prostanoid receptor agonist	noncancer	-2.02722	-1.2706	-1.90474	-0.509412	-2.66852	-1.42797	-1.90241	-1.0097	-1.26784	-1.03201	-0.895088	-1.72165	-2.87348	-2.24816	-1.55633	-2.3629	-1.95029	NA	-1.0552	-1.24639	-1.75333	-2.00906	-2.1124	-3.13016	-0.39481	-0.801935	-2.05292	-2.42709	23	ACTIVE
diloxanide	BRD-K10974103-001-21-1	protein synthesis inhibitor	noncancer	0.788971	0.973467	0.776162	0.345615	0.762408	0.654323	0.290588	0.406839	0.694187	0.668141	0.00478665	0.164567	0.400474	0.23243	0.433277	0.53496	0.578336	0.38639	0.690175	0.246547	0.167766	0.275801	0.256976	0.131318	0.917037	0.225847	0.721849	0.00424353	0	NON-ACTIVE
clotiapine	BRD-K10990317-001-04-5	NA	noncancer	-0.131836	0.318198	0.416511	0.118688	-0.00469783	0.409541	0.537768	0.35987	-0.0776727	0.0670259	0.224022	-0.16018	0.149663	0.250737	0.439809	-0.0121538	0.357686	-0.700468	0.268845	-0.642143	1.06389	-0.121293	-0.00243087	-0.357565	0.120043	0.400303	-0.00442153	-0.794236	0	NON-ACTIVE
VUF10166	BRD-K11046126-001-02-0	serotonin receptor antagonist	noncancer	-0.711735	-0.419166	-0.482343	-0.684486	0.262931	-0.381613	-0.997351	-0.283068	-0.121084	-0.131512	-1.19965	-0.496679	0.00790909	-0.181936	-0.0378799	-0.226935	0.357589	-0.180022	0.126942	-0.0923929	-0.412406	-0.0846335	-0.468272	-0.759747	-0.311977	-0.206789	0.476631	-0.529234	1	NON-ACTIVE
ICI-162846	BRD-K11071038-001-01-7	histamine receptor antagonist	noncancer	-0.992102	-0.821606	-0.545352	-0.663282	-0.461191	-0.24008	-0.794593	-0.296542	-0.0127542	-0.289566	0.233214	-0.297859	-0.548803	-1.61404	-1.07022	-0.383085	-0.43553	NA	-1.24219	-1.01976	-1.45029	-0.377844	-0.758539	-0.379141	0.402225	-0.13959	0.462404	-0.83891	5	ACTIVE
CPI-1189	BRD-K11073688-001-01-6	tumor necrosis factor release inhibitor	noncancer	-0.983971	-0.859783	-1.5704	-0.330328	-0.389084	-0.480302	-0.191923	-0.0177542	-0.10106	-0.973492	-0.38842	-0.131579	-0.609253	-0.572085	-0.301988	-0.74779	-0.184151	NA	-0.639355	-0.32861	-0.813007	-0.592441	-0.684164	-0.183501	0.449656	-0.413991	-0.761007	-0.265976	1	NON-ACTIVE
acetanilide	BRD-K11094367-001-10-1	hydrogen peroxide decomposition inhibitor	noncancer	-0.00792813	0.198494	0.586183	0.000854091	0.0884207	-0.0876619	-0.460798	0.306938	0.179037	0.027872	0.399929	-0.0540337	0.0262202	-0.201563	0.850498	0.323426	-0.195663	-0.205558	0.0103854	-0.157487	-0.208624	0.320784	-0.137675	-0.0836616	0.289559	-0.00897652	0.097426	-0.112405	0	NON-ACTIVE
gadoterate-meglumine	BRD-K11099631-001-07-6	radiopaque medium	noncancer	-0.0134702	0.183125	0.402546	0.587945	-0.669799	-0.744092	-0.0570605	-0.0467901	0.0595154	-0.100513	-0.0552345	-0.236504	-0.0268121	0.126804	-0.0939043	-0.00500153	-0.116778	NA	0.00972126	-0.110615	-0.419379	0.096849	-0.463546	-0.126551	-0.15711	-0.255617	0.0324855	-0.542864	0	NON-ACTIVE
ceftibuten	BRD-K11124378-001-04-6	bacterial cell wall synthesis inhibitor	noncancer	-0.409455	0.658065	0.302681	0.441625	0.237697	0.447258	-0.225789	-0.107153	0.000380214	-0.0238581	0.131248	0.216294	0.0754679	0.201244	0.0533383	-0.414372	0.403589	0.284028	0.729734	0.112713	0.881658	0.306206	0.176304	0.254912	-0.0935615	0.439931	0.329503	-0.269253	0	NON-ACTIVE
gemfibrozil	BRD-K11129031-001-27-5	lipoprotein lipase activator	noncancer	-1.07515	-0.731298	-0.864112	-0.117805	-0.547809	-0.0134206	-0.0101578	0.306251	0.339544	-1.37861	0.326338	-0.45092	-0.395442	-0.224944	-0.0786327	-0.0448339	0.0956753	NA	-0.102352	0.271179	-0.929402	-0.508704	-0.878406	-0.593871	0.111319	-1.78153	-0.12322	-0.494982	3	ACTIVE
iniparib	BRD-K11153516-001-05-5	PARP inhibitor	targeted cancer	0.374278	0.170785	0.440365	-1.18291	-0.737342	-0.732766	0.0851592	-0.7317	-0.420817	-0.721194	0.419472	-0.0823782	-0.10252	-0.148984	-0.612344	-0.594714	0.00160495	NA	-0.455336	-0.222408	-0.174249	-0.683949	-0.310316	-0.10507	-0.468537	-0.54	0.246192	-0.891944	1	NON-ACTIVE
tazemetostat	BRD-K11215326-001-03-7	histone lysine methyltransferase inhibitor	targeted cancer	0.40257	-1.67587	-1.14007	-0.448349	-0.753169	-0.815778	0.617828	-0.524385	-2.65903	-1.37075	0.356137	0.00687011	-0.873626	-0.76067	0.206857	0.628769	-0.17748	-0.811073	-0.286433	0.178985	-1.09463	-0.766339	0.0861115	-0.178951	-0.355332	-0.620097	-1.34814	0.313068	6	ACTIVE
ambazone	BRD-K11244467-001-08-5	DNA damage inducer	chemo	0.420153	0.111332	-0.412938	-0.101481	0.0870167	0.0756305	0.311099	0.00481263	-0.4572	0.0561013	0.269538	-0.114398	-0.466607	0.0247824	0.498034	-0.654663	-0.532705	-0.469823	-0.441028	-0.139253	-0.681519	-0.492165	0.381379	0.431682	0.160718	0.548405	-0.285103	-0.112404	0	NON-ACTIVE
alectinib	BRD-K11267252-001-04-4	ALK tyrosine kinase receptor inhibitor	targeted cancer	-0.88135	0.185383	0.881439	-1.33091	0.115715	-0.474968	0.656546	-0.136008	-0.533379	-0.648895	-0.588214	0.145757	-0.149049	-0.566322	0.385902	0.10719	-0.420955	NA	-0.041489	-0.0250318	-0.0457135	-2.6044	-0.613614	-0.580904	-0.868108	-0.224265	0.347892	0.0714978	2	NON-ACTIVE
ambenonium	BRD-K11292736-300-02-8	cholinesterase inhibitor	noncancer	0.0358954	0.159656	-0.00204745	0.520256	0.160879	0.306292	0.156183	0.0260489	0.209184	0.0847577	0.302813	-0.0492752	0.0257013	0.769248	0.54749	-0.15069	-0.214208	-0.0719196	-1.08552	0.23725	0.149126	0.218426	-0.054433	0.299811	0.499299	0.1125	-0.21108	0.173611	1	NON-ACTIVE
ZD-7155	BRD-K11373525-003-02-1	angiotensin receptor antagonist	noncancer	-0.400351	-0.0498525	0.117968	-0.548302	-0.101575	-0.00309386	-0.0104308	-0.0718471	0.063829	-0.0240481	-0.066631	-0.0192745	-0.188293	-0.16123	-0.243648	0.085128	0.2776	0.0886323	-0.567058	0.205703	0.318585	0.102006	-0.840797	0.174861	0.20846	-0.0825358	-0.291973	0.398648	0	NON-ACTIVE
phenformin	BRD-K11399644-003-11-3	AMPK activator	noncancer	0.16344	0.315608	-0.143349	-0.403198	-0.727631	-0.130305	-0.125279	-0.20388	-0.0537186	-0.192367	-0.574398	-0.0649308	-0.132548	-0.510342	0.674431	-0.378788	-0.263333	NA	-0.375333	0.0345468	0.302167	-0.421203	-0.302879	-0.0834014	-0.731889	-0.241683	-0.507312	-0.0875307	0	NON-ACTIVE
NOV-002	BRD-K11411329-001-01-3	NA	noncancer	-0.237072	-0.0323281	0.00255679	-0.151621	-0.0680166	-0.0866224	-0.0903647	-0.250518	-0.563579	0.0290953	-0.417467	-0.692759	-0.353288	-0.63099	-0.206765	0.0723468	0.222783	-0.148841	-0.260171	-0.778465	-0.843524	-0.34255	-0.766127	-0.160908	-0.151595	-0.358862	0.103609	-0.573676	0	NON-ACTIVE
aspirin	BRD-K11433652-001-17-0	cyclooxygenase inhibitor	noncancer	-0.779127	-0.637974	0.0781356	-0.49577	-0.320715	-0.901537	-2.16814	-0.809739	-1.65962	-1.98337	-0.582844	-0.996827	-0.508529	-1.85057	-0.699109	-1.10359	-0.659008	NA	-0.626027	-0.535405	-0.105432	-0.6985	-1.29995	-1.03422	-0.405473	-0.83351	-0.942641	-0.976332	7	ACTIVE
teprenone	BRD-K11510141-001-01-8	mucus protecting agent	noncancer	0.602752	0.181119	0.319262	-0.256803	-0.199047	0.192543	-0.0518728	0.0887036	0.00561236	0.102016	-0.557721	0.0604626	-0.240572	0.284378	-0.0798663	-0.132951	0.0937899	-0.0175298	0.0812919	-0.0915018	-0.346036	-0.0385199	-0.0932363	-0.0260787	0.27006	0.0157905	0.153199	0.0308036	0	NON-ACTIVE
droxinostat	BRD-K11558771-001-13-9	HDAC inhibitor	noncancer	0.340395	0.234645	0.67047	0.29782	-0.323863	0.0861825	-0.0835629	0.389274	0.584339	0.0853414	0.222772	-0.122241	0.153858	-0.162667	0.221204	0.0456082	0.380255	-0.257561	0.9121	0.307718	0.29603	-0.129366	-0.305582	0.0935811	0.18798	-0.335311	-0.595365	0.177839	0	NON-ACTIVE
morin	BRD-K11590034-002-03-4	cytochrome P450 inhibitor	noncancer	-0.425942	-1.28074	-0.613445	-0.371634	-0.494313	-0.313137	-0.652237	-0.253673	-0.9864	-1.00356	0.382506	-1.0765	-0.503411	-1.0273	-0.195043	-0.739948	-0.189905	-0.221654	-0.874914	-0.279062	-0.669924	-0.200596	-1.0134	-0.636144	-0.501767	-1.03156	0.399987	0.0217019	6	ACTIVE
dipeptamin	BRD-K11595419-001-01-4	NA	noncancer	-0.0742806	-0.876548	-1.1543	-0.480185	-0.657879	-0.608468	-0.0754592	-0.60953	-0.308071	-0.200938	0.12047	-0.589545	-0.594479	-0.371094	-0.350662	-0.113074	-0.632856	-0.91185	-0.636123	-0.451418	-0.711775	-0.376687	-0.575942	-0.730577	-0.0961662	-0.300022	-1.38972	-0.811823	2	NON-ACTIVE
carmofur	BRD-K11630072-001-13-2	thymidylate synthase inhibitor	targeted cancer	-0.940702	-0.896326	-1.7111	-1.10299	-0.348607	-0.757303	-1.20492	-2.00886	-2.22829	-1.87239	-0.0452464	-3.50396	-2.4318	-0.506076	-0.366237	0.179716	-0.919949	-2.35973	-0.268654	-1.31194	-2.47826	-1.44821	-1.86702	-1.22637	-1.40761	-1.91908	-1.23386	-0.276577	17	ACTIVE
sesamin	BRD-K11631773-001-10-8	NFkB pathway inhibitor	noncancer	-0.54451	0.487042	-0.0514049	0.718263	-0.103506	0.27644	0.130882	-0.352718	-0.446915	-0.0428673	0.498034	0.0450227	-0.645221	-0.0817196	-0.48239	-0.341991	0.160402	-0.435821	-0.202448	-0.375549	0.509406	-0.114681	0.13662	-0.232362	-1.74579	0.0312522	-0.863997	-0.250889	1	NON-ACTIVE
JNJ-7706621	BRD-K11636097-001-03-1	CDK inhibitor	targeted cancer	-1.81807	-0.463661	0.344962	-1.13993	-0.701891	-1.22405	-2.28849	-1.50968	-1.95959	-2.28182	-1.38785	0.0838212	-0.0521812	-1.80432	0.202892	-0.567757	-2.38367	-1.41651	-1.59294	-2.15777	-0.987742	-2.06528	-1.82472	-0.103424	-2.14117	-2.57733	-2.38626	-0.0673302	18	ACTIVE
pyroxamide	BRD-K11663430-001-02-3	HDAC inhibitor	targeted cancer	0.863493	-0.13794	0.216261	1.23885	-0.324255	-0.121507	0.312231	-0.49069	-0.299885	0.0965964	0.583967	-0.483404	0.338948	0.229172	-0.139923	0.0524278	0.279161	0.0904771	-0.0177005	0.387374	-1.69013	-1.48699	0.151837	0.0161473	-0.924516	-0.0548188	0.417761	0.424235	2	NON-ACTIVE
rostafuroxine	BRD-K11672787-001-01-5	ATPase inhibitor	noncancer	0.160118	0.498752	0.0802638	0.273946	0.199656	-0.244928	0.198383	-0.59774	0.0988769	-0.133813	0.208302	-0.177008	-0.339243	0.175573	0.163988	-0.300859	-0.427059	-0.0699299	-0.22639	-0.174376	0.65963	0.304153	-0.400696	-0.304044	-0.454967	0.0132927	-0.276305	0.206613	0	NON-ACTIVE
BU-239	BRD-K11696279-003-02-3	imidazoline receptor ligand, imidazoline receptor agonist	noncancer	-0.351103	0.147956	-0.159072	0.0574407	0.043683	0.045286	0.59382	0.374512	-0.393954	0.0380077	0.427169	0.311941	0.229835	0.127648	0.144051	-0.0370449	-0.0181115	-0.101217	0.706179	0.300884	0.360038	-0.109473	0.252594	0.180892	-0.393213	0.370108	-0.252699	-0.0285657	0	NON-ACTIVE
benzbromarone	BRD-K11717138-001-30-3	chloride channel blocker	noncancer	-0.181586	-0.0726055	-0.602445	-0.252046	-0.394059	0.267346	-0.343509	0.297705	-0.289094	-0.286888	0.020725	-0.130779	-0.343323	0.0165789	-0.157162	-0.0410117	0.13557	NA	-0.0653191	-0.0329966	-0.501839	-0.23948	0.227751	-0.128252	-0.406903	-0.262288	0.315925	-0.527936	0	NON-ACTIVE
triprolidine	BRD-K11742128-003-23-4	histamine receptor antagonist	noncancer	0.640813	0.372625	-0.542047	0.197853	0.277959	0.180172	-0.299456	-0.0397137	0.199932	0.103133	-0.185929	-0.148767	-0.0209855	0.536299	-0.43632	0.0639466	-0.0442016	0.108746	0.418668	-0.159143	0.0817779	0.0202908	0.315336	-0.0562298	0.417481	-0.0713307	0.274165	0.123136	0	NON-ACTIVE
furazolidone	BRD-K11756522-001-09-9	bacterial DNA inhibitor	noncancer	-0.146591	0.198809	0.00606976	0.0280126	-0.106845	-0.157023	0.292457	-0.434906	-0.524617	0.0463903	0.464216	-0.540025	0.179395	0.157018	-0.512985	-0.234793	-0.221971	-0.00301389	0.388999	0.185379	0.533031	-0.181389	-0.248195	-0.0760649	0.644733	-0.305705	-0.0794427	0.139228	0	NON-ACTIVE
NBQX	BRD-K11796549-001-04-5	glutamate receptor antagonist	noncancer	-0.877343	-0.0213066	-0.607415	-0.297528	-0.281646	-0.0652994	-0.267996	0.262881	0.145279	0.128796	0.415055	0.0204892	-0.422989	0.18945	0.124424	0.253059	-0.0240019	-0.460115	0.342985	0.0918496	-0.644205	-0.117609	-0.172679	-0.177683	0.7035	-0.254113	-0.482598	0.732862	0	NON-ACTIVE
PJ-34	BRD-K11853856-001-01-7	PARP inhibitor	targeted cancer	-0.138462	-0.278986	-0.840556	-0.105735	0.0723644	-0.172073	-1.23511	-0.668731	-1.08234	-0.733889	-0.0186157	-0.331106	-0.0794081	0.154519	-0.0661338	-0.724718	-0.00416487	-0.561788	0.322098	-0.42616	-0.320654	-0.413703	-1.27122	-0.477183	-0.442581	-0.292692	0.131531	-1.2342	4	ACTIVE
methylthiouracil	BRD-K11900042-001-14-4	NA	noncancer	-0.020096	0.0574757	0.128848	0.52316	0.0139141	-0.0533067	-0.0673141	0.30819	0.423893	0.000196815	-0.152713	-0.235433	0.286	-0.369611	-0.0210534	0.70319	0.247731	NA	-0.698937	-0.395806	1.02703	-0.0470723	-0.352399	0.145891	0.0658171	-0.29692	0.28323	-0.851649	0	NON-ACTIVE
GR-127935	BRD-K11911061-003-11-9	serotonin receptor antagonist	noncancer	-0.492597	-0.227254	0.271889	-0.736421	0.137938	0.595481	-0.679433	0.376996	0.285675	0.159841	-0.481671	-0.178667	-0.785203	-0.291196	0.60346	0.0130195	-0.28528	0.257467	-0.18974	-0.153638	-0.720177	0.114596	-0.0399291	0.00187462	0.0447501	0.0684795	-0.156399	0.511965	0	NON-ACTIVE
ER-27319	BRD-K11927976-050-02-9	mediator release inhibitor, SYK inhibitor	targeted cancer	-3.55589	-3.40077	-3.38612	-3.08503	-5.96312	-3.55151	-3.12519	-4.36338	-4.24831	-2.94922	-2.8654	-7.7522	-4.85174	-6.20302	-4.50082	-4.82532	-4.10848	-3.74952	-3.59772	-4.4466	-3.55259	-5.41536	-3.79913	-3.26578	-4.17213	-3.85558	-3.74395	-4.69462	28	ACTIVE
tipiracil	BRD-K11973162-003-01-8	thymidine phosphorylase inhibitor	targeted cancer	-1.62903	-1.09643	-1.48046	-1.25328	-0.874206	-1.35817	-0.706305	-2.48748	-0.92938	-1.87908	-0.661781	-1.39144	-1.53507	-1.83646	-1.41376	-1.15036	-1.03103	NA	-0.460274	-1.09974	-0.0605511	-0.711517	-1.6176	-1.55012	-1.28389	-1.59748	-0.911923	-1.65997	19	ACTIVE
betaine	BRD-K12014493-001-02-2	nitric oxide donor	noncancer	-0.197901	-0.476124	0.0309217	0.36623	-0.147408	0.0722668	0.342314	-0.00429046	-0.598103	-0.0680784	0.476892	0.130612	-0.0667078	-0.313495	-0.43264	0.428662	-0.288587	-0.202643	-0.814209	0.0664638	0.764973	-0.312431	-0.207784	-0.0795932	-0.57016	-0.319571	-0.838009	-0.351644	0	NON-ACTIVE
AT7867	BRD-K12040459-001-06-0	AKT inhibitor	targeted cancer	-0.00647946	0.614211	0.206721	-0.627169	-0.288714	0.120254	0.829347	-0.509384	0.000161896	-0.703443	-0.0896194	-0.191782	-1.02436	-1.04305	1.13179	-0.460322	0.449269	-0.639234	-0.743158	0.388596	-0.287721	-1.56106	-0.561979	-0.58424	-1.34519	-1.04231	-0.289394	0.391937	5	ACTIVE
palifosfamide	BRD-K12047401-001-01-5	DNA alkylating agent	chemo	0.434651	-0.255081	0.279878	-0.583463	0.03282	0.0787467	-0.164519	-0.186862	0.381569	-0.226975	0.0851209	0.00343784	0.265771	0.280789	0.516883	0.0105557	0.133013	0.154415	0.0520936	0.0125013	-0.746749	0.0280086	-0.00696603	-0.410532	-0.119265	-0.369855	-0.023949	0.622909	0	NON-ACTIVE
PD-160170	BRD-K12079898-001-02-6	neuropeptide receptor antagonist	noncancer	0.017161	0.18131	0.0858937	-0.236205	0.089983	0.140661	0.198311	-0.58836	-0.0885318	-0.0566199	0.144973	0.0420801	0.134404	0.149252	-0.263506	-0.0337254	0.179555	0.0180703	0.1033	-0.65393	0.0205838	0.255308	-0.0599785	-0.319795	0.873991	0.206847	0.693185	-0.636635	0	NON-ACTIVE
nialamide	BRD-K12102668-001-25-5	monoamine oxidase inhibitor	noncancer	0.953231	0.428	0.563331	0.261492	0.348438	0.159794	0.241036	0.500173	0.609568	0.159379	-0.341548	-0.095536	-0.166216	0.213131	0.264815	-0.167702	0.299787	0.137197	0.190428	0.29698	-0.454392	0.316499	0.185531	0.214765	0.293584	0.652201	-0.140799	-0.123153	0	NON-ACTIVE
GR-144053	BRD-K12120659-305-02-2	integrin antagonist	noncancer	0.19815	0.0456044	0.472268	0.0873654	0.295078	0.545711	0.566031	0.134879	0.120964	0.180614	0.79072	-0.353355	-0.00133768	0.316274	0.570594	0.242917	-0.322856	-0.00621568	-0.311144	-0.304395	-0.728412	0.466964	-0.0424415	0.138069	-0.630991	0.564433	0.00980221	-0.137283	0	NON-ACTIVE
NVP-BEZ235	BRD-K12184916-001-15-4	mTOR inhibitor, PI3K inhibitor	targeted cancer	-1.71824	-0.707719	-2.46777	-0.183068	-2.10685	-0.318909	-1.84271	-0.336572	-1.10036	-2.94079	-1.53708	-1.51792	-1.24862	-1.92834	0.234347	-1.66264	-2.76828	-2.66885	-2.05794	-1.97255	-2.8082	-3.28857	-2.65126	-0.000318456	-1.38799	-1.51211	-2.77277	-2.64965	22	ACTIVE
glipizide	BRD-K12219985-001-26-1	sulfonylurea	noncancer	-0.771446	-0.0886486	-0.557737	0.0343548	-0.674638	0.113541	-0.240838	-0.248465	-0.679073	0.0333719	0.517867	-0.242173	-0.128336	-0.235868	-0.201274	-0.439295	-0.0904172	NA	-0.752984	-0.737177	0.000728891	-0.0464493	-0.152203	0.193208	0.0940361	-0.167658	-0.0494847	-0.0322941	0	NON-ACTIVE
[truncated: 3,398 more rows]

## Sheet: Supp Table 2
Supplementary Table 2 - List of compounds that show significant difference in logFC when comparing HNSCC vs all other non-HNSCC cell lines tested in PRISM primary screen
[truncated: 182 more rows]

[truncated: 5 more sheets: Supp Table 3 , Supp Table 4, Supp Table 5, Supp Table 6, Supp Table 7]
