# Supplementary material for: Uncovering drug repurposing candidates for head and neck cancers: insights from systematic pharmacogenomics data analysis
Source: Sci Rep. 2021 Dec 14;11:23933. doi: 10.1038/s41598-021-03418-1 (PMC8671460; doi:10.1038/s41598-021-03418-1)
Supplement: Supplementary file 3 — Supplementary Information 3. [file 41598_2021_3418_MOESM3_ESM.xlsx]

## Sheet: Legend for Supp. Table S8
Supplementary Tables S8: Full results of GSEA with Hallmark pathways from all three datasets.
A - PRISM - MEKi sensitive
B - Lepikhova - MEKi sensitive
C - GDSC2 - MEKi sensitive
D - PRISM - MEKi resistant
E - Lepikhova - MEKi resistant
F - GDSC2 - MEKi resistant

## Sheet: A-PRISM - MEKi-sensitive
Supplementary Tables S8:	GS<br> follow link to MSigDB	GS DETAILS	SIZE	ES	NES	NOM p-val	FDR q-val	FWER p-val	RANK AT MAX	LEADING EDGE
HALLMARK_INTERFERON_GAMMA_RESPONSE	HALLMARK_INTERFERON_GAMMA_RESPONSE	Details ...	198	0.594369	3.66749	0	0	0	2747	tags=59%, list=14%, signal=68%
HALLMARK_INTERFERON_ALPHA_RESPONSE	HALLMARK_INTERFERON_ALPHA_RESPONSE	Details ...	96	0.706214	3.66671	0	0	0	2504	tags=64%, list=13%, signal=73%
HALLMARK_INFLAMMATORY_RESPONSE	HALLMARK_INFLAMMATORY_RESPONSE	Details ...	200	0.498264	3.13498	0	0	0	2171	tags=45%, list=11%, signal=50%
HALLMARK_IL6_JAK_STAT3_SIGNALING	HALLMARK_IL6_JAK_STAT3_SIGNALING	Details ...	87	0.441384	2.46401	0	0	0	1767	tags=34%, list=9%, signal=38%
HALLMARK_P53_PATHWAY	HALLMARK_P53_PATHWAY	Details ...	195	0.221188	1.49887	0	0.0215311	0.006	2370	tags=25%, list=12%, signal=28%
HALLMARK_APOPTOSIS	HALLMARK_APOPTOSIS	Details ...	160	0.261034	1.49043	0	0.0179426	0.006	2043	tags=25%, list=11%, signal=28%
HALLMARK_COAGULATION	HALLMARK_COAGULATION	Details ...	138	0.252433	1.40799	0	0.0348599	0.014	2132	tags=30%, list=11%, signal=33%
HALLMARK_APICAL_SURFACE	HALLMARK_APICAL_SURFACE	Details ...	44	0.234226	1.092	0.30303	0.304127	0.131	745	tags=14%, list=4%, signal=14%
HALLMARK_PANCREAS_BETA_CELLS	HALLMARK_PANCREAS_BETA_CELLS	Details ...	40	0.1854	0.834052	0.839286	0.813198	0.35	1451	tags=20%, list=8%, signal=22%
HALLMARK_TNFA_SIGNALING_VIA_NFKB	HALLMARK_TNFA_SIGNALING_VIA_NFKB	Details ...	199	0.543663	---	---	1	0	2234	tags=44%, list=12%, signal=49%
HALLMARK_HYPOXIA	HALLMARK_HYPOXIA	Details ...	197	0.176499	---	---	1	0	1718	tags=17%, list=9%, signal=19%
HALLMARK_ESTROGEN_RESPONSE_LATE	HALLMARK_ESTROGEN_RESPONSE_LATE	Details ...	197	0.184074	---	---	1	0	2314	tags=27%, list=12%, signal=30%
HALLMARK_COMPLEMENT	HALLMARK_COMPLEMENT	Details ...	200	0.339973	---	---	1	0	1946	tags=28%, list=10%, signal=31%
HALLMARK_IL2_STAT5_SIGNALING	HALLMARK_IL2_STAT5_SIGNALING	Details ...	199	0.195396	---	---	1	0	2368	tags=27%, list=12%, signal=30%
HALLMARK_ALLOGRAFT_REJECTION	HALLMARK_ALLOGRAFT_REJECTION	Details ...	196	0.465089	---	---	1	0	1661	tags=34%, list=9%, signal=36%
HALLMARK_KRAS_SIGNALING_UP	HALLMARK_KRAS_SIGNALING_UP	Details ...	199	0.33365	---	---	1	0	2256	tags=35%, list=12%, signal=39%

## Sheet: B-Lepikhova - MEKi-sensitive
Supplementary Tables S8:	GS<br> follow link to MSigDB	GS DETAILS	SIZE	ES	NES	NOM p-val	FDR q-val	FWER p-val	RANK AT MAX	LEADING EDGE
HALLMARK_INTERFERON_ALPHA_RESPONSE	HALLMARK_INTERFERON_ALPHA_RESPONSE	Details ...	94	0.810372	2.57288	0	0	0	2940	tags=70%, list=12%, signal=80%
HALLMARK_INTERFERON_GAMMA_RESPONSE	HALLMARK_INTERFERON_GAMMA_RESPONSE	Details ...	197	0.693602	2.36356	0	0	0	3093	tags=51%, list=13%, signal=58%
HALLMARK_P53_PATHWAY	HALLMARK_P53_PATHWAY	Details ...	191	0.613635	2.11458	0	0	0	3047	tags=47%, list=13%, signal=54%
HALLMARK_KRAS_SIGNALING_DN	HALLMARK_KRAS_SIGNALING_DN	Details ...	188	0.586414	2.01409	0	0.000275	0.001	1732	tags=20%, list=7%, signal=22%
HALLMARK_ESTROGEN_RESPONSE_LATE	HALLMARK_ESTROGEN_RESPONSE_LATE	Details ...	199	0.545149	1.88052	0	0.000414118	0.002	2247	tags=33%, list=9%, signal=36%
HALLMARK_ESTROGEN_RESPONSE_EARLY	HALLMARK_ESTROGEN_RESPONSE_EARLY	Details ...	197	0.523607	1.81029	0	0.00068364	0.004	2532	tags=32%, list=11%, signal=35%
HALLMARK_COAGULATION	HALLMARK_COAGULATION	Details ...	136	0.531837	1.77781	0	0.000851623	0.006	2972	tags=32%, list=12%, signal=37%
HALLMARK_TNFA_SIGNALING_VIA_NFKB	HALLMARK_TNFA_SIGNALING_VIA_NFKB	Details ...	196	0.478247	1.65256	0	0.00507746	0.039	3058	tags=38%, list=13%, signal=43%
HALLMARK_APICAL_JUNCTION	HALLMARK_APICAL_JUNCTION	Details ...	196	0.46416	1.60006	0	0.00961068	0.083	2512	tags=26%, list=10%, signal=29%
HALLMARK_APOPTOSIS	HALLMARK_APOPTOSIS	Details ...	158	0.454549	1.53491	0.00613497	0.0176625	0.16	3152	tags=36%, list=13%, signal=41%
HALLMARK_TGF_BETA_SIGNALING	HALLMARK_TGF_BETA_SIGNALING	Details ...	54	0.534719	1.53331	0.00859107	0.0163199	0.163	3027	tags=35%, list=13%, signal=40%
HALLMARK_INFLAMMATORY_RESPONSE	HALLMARK_INFLAMMATORY_RESPONSE	Details ...	198	0.429628	1.47069	0.00295858	0.0267617	0.273	3500	tags=31%, list=15%, signal=36%
HALLMARK_XENOBIOTIC_METABOLISM	HALLMARK_XENOBIOTIC_METABOLISM	Details ...	194	0.425459	1.46587	0.00453172	0.0263735	0.289	2305	tags=24%, list=10%, signal=26%
HALLMARK_COMPLEMENT	HALLMARK_COMPLEMENT	Details ...	197	0.427156	1.46075	0.00144092	0.0258938	0.304	3412	tags=30%, list=14%, signal=35%
HALLMARK_APICAL_SURFACE	HALLMARK_APICAL_SURFACE	Details ...	43	0.521697	1.45284	0.0409982	0.0264839	0.329	2281	tags=23%, list=10%, signal=26%
HALLMARK_HEME_METABOLISM	HALLMARK_HEME_METABOLISM	Details ...	189	0.422353	1.43958	0.00787402	0.0288743	0.37	3274	tags=30%, list=14%, signal=34%
HALLMARK_ALLOGRAFT_REJECTION	HALLMARK_ALLOGRAFT_REJECTION	Details ...	192	0.41333	1.4169	0.00875912	0.0336658	0.435	2512	tags=18%, list=10%, signal=20%
HALLMARK_KRAS_SIGNALING_UP	HALLMARK_KRAS_SIGNALING_UP	Details ...	195	0.395993	1.37916	0.0134529	0.0470271	0.578	1748	tags=20%, list=7%, signal=21%
HALLMARK_NOTCH_SIGNALING	HALLMARK_NOTCH_SIGNALING	Details ...	32	0.519939	1.37832	0.0793103	0.0452092	0.586	2921	tags=44%, list=12%, signal=50%
HALLMARK_IL2_STAT5_SIGNALING	HALLMARK_IL2_STAT5_SIGNALING	Details ...	196	0.390409	1.34229	0.0356612	0.0620937	0.718	4257	tags=36%, list=18%, signal=43%
HALLMARK_UV_RESPONSE_UP	HALLMARK_UV_RESPONSE_UP		153	0.390292	1.30128	0.0416048	0.08572	0.846	3790	tags=33%, list=16%, signal=39%
HALLMARK_MYOGENESIS	HALLMARK_MYOGENESIS		197	0.372377	1.28894	0.0445104	0.0911943	0.874	2573	tags=20%, list=11%, signal=22%
HALLMARK_PEROXISOME	HALLMARK_PEROXISOME		101	0.405891	1.27693	0.066129	0.0968239	0.903	2730	tags=24%, list=11%, signal=27%
HALLMARK_IL6_JAK_STAT3_SIGNALING	HALLMARK_IL6_JAK_STAT3_SIGNALING		84	0.410143	1.27641	0.0974026	0.0932548	0.906	2925	tags=26%, list=12%, signal=30%
HALLMARK_BILE_ACID_METABOLISM	HALLMARK_BILE_ACID_METABOLISM		112	0.372697	1.20228	0.140888	0.162262	0.978	3912	tags=27%, list=16%, signal=32%
HALLMARK_ANDROGEN_RESPONSE	HALLMARK_ANDROGEN_RESPONSE		95	0.374856	1.17227	0.176183	0.195657	0.993	3053	tags=31%, list=13%, signal=35%
HALLMARK_PANCREAS_BETA_CELLS	HALLMARK_PANCREAS_BETA_CELLS		39	0.433576	1.17141	0.219512	0.189457	0.993	5191	tags=28%, list=22%, signal=36%
HALLMARK_HYPOXIA	HALLMARK_HYPOXIA		198	0.332922	1.15275	0.146843	0.209561	0.995	2268	tags=20%, list=9%, signal=22%
HALLMARK_WNT_BETA_CATENIN_SIGNALING	HALLMARK_WNT_BETA_CATENIN_SIGNALING		42	0.405738	1.13031	0.256158	0.236871	0.999	4557	tags=40%, list=19%, signal=50%
HALLMARK_FATTY_ACID_METABOLISM	HALLMARK_FATTY_ACID_METABOLISM		154	0.328184	1.10885	0.244866	0.265389	0.999	3111	tags=23%, list=13%, signal=26%
HALLMARK_PI3K_AKT_MTOR_SIGNALING	HALLMARK_PI3K_AKT_MTOR_SIGNALING		105	0.338371	1.07506	0.307571	0.31779	1	3804	tags=24%, list=16%, signal=28%
HALLMARK_GLYCOLYSIS	HALLMARK_GLYCOLYSIS		194	0.295155	1.00786	0.423304	0.445103	1	3019	tags=23%, list=13%, signal=26%
HALLMARK_REACTIVE_OXYGEN_SPECIES_PATHWAY	HALLMARK_REACTIVE_OXYGEN_SPECIES_PATHWAY		48	0.343111	0.970311	0.518325	0.520382	1	1337	tags=15%, list=6%, signal=15%

## Sheet: C-GDSCv2 - MEKi-sensitive
Supplementary Tables S8:	GS<br> follow link to MSigDB	GS DETAILS	SIZE	ES	NES	NOM p-val	FDR q-val	FWER p-val	RANK AT MAX	LEADING EDGE
HALLMARK_P53_PATHWAY	HALLMARK_P53_PATHWAY	Details ...	184	0.494974	2.15531	0	0.00112	0.001	2197	tags=34%, list=13%, signal=38%
HALLMARK_TNFA_SIGNALING_VIA_NFKB	HALLMARK_TNFA_SIGNALING_VIA_NFKB	Details ...	188	0.410972	1.79164	0	0.00490908	0.009	2881	tags=36%, list=17%, signal=43%
HALLMARK_ESTROGEN_RESPONSE_EARLY	HALLMARK_ESTROGEN_RESPONSE_EARLY	Details ...	187	0.379585	1.65759	0	0.0149325	0.041	2231	tags=29%, list=13%, signal=33%
HALLMARK_APICAL_JUNCTION	HALLMARK_APICAL_JUNCTION	Details ...	190	0.367935	1.59933	0	0.0216117	0.074	3623	tags=33%, list=21%, signal=41%
HALLMARK_COAGULATION	HALLMARK_COAGULATION	Details ...	130	0.366238	1.53459	0.00183486	0.0315923	0.135	3675	tags=35%, list=21%, signal=45%
HALLMARK_KRAS_SIGNALING_UP	HALLMARK_KRAS_SIGNALING_UP	Details ...	184	0.35031	1.52601	0.00193424	0.0279112	0.142	2832	tags=28%, list=16%, signal=33%
HALLMARK_APOPTOSIS	HALLMARK_APOPTOSIS	Details ...	148	0.346215	1.46079	0.00403226	0.0482927	0.261	1404	tags=22%, list=8%, signal=23%
HALLMARK_APICAL_SURFACE	HALLMARK_APICAL_SURFACE	Details ...	42	0.398372	1.35175	0.074364	0.117253	0.569	4899	tags=48%, list=28%, signal=66%
HALLMARK_ESTROGEN_RESPONSE_LATE	HALLMARK_ESTROGEN_RESPONSE_LATE	Details ...	191	0.308065	1.34697	0.0166359	0.107863	0.585	2213	tags=26%, list=13%, signal=29%
HALLMARK_KRAS_SIGNALING_DN	HALLMARK_KRAS_SIGNALING_DN	Details ...	185	0.306812	1.33529	0.0246212	0.109159	0.632	2966	tags=26%, list=17%, signal=31%
HALLMARK_EPITHELIAL_MESENCHYMAL_TRANSITION	HALLMARK_EPITHELIAL_MESENCHYMAL_TRANSITION	Details ...	188	0.303514	1.33082	0.0255403	0.103405	0.651	1918	tags=23%, list=11%, signal=26%
HALLMARK_INFLAMMATORY_RESPONSE	HALLMARK_INFLAMMATORY_RESPONSE	Details ...	191	0.299433	1.30759	0.0335306	0.115084	0.742	2605	tags=23%, list=15%, signal=26%
HALLMARK_COMPLEMENT	HALLMARK_COMPLEMENT	Details ...	190	0.276393	1.21083	0.0848485	0.238292	0.949	2331	tags=19%, list=13%, signal=22%
HALLMARK_MYOGENESIS	HALLMARK_MYOGENESIS	Details ...	188	0.271854	1.18886	0.108527	0.266515	0.971	3291	tags=23%, list=19%, signal=28%
HALLMARK_ALLOGRAFT_REJECTION	HALLMARK_ALLOGRAFT_REJECTION	Details ...	182	0.262494	1.14253	0.138067	0.351878	0.992	1930	tags=15%, list=11%, signal=17%
HALLMARK_ANDROGEN_RESPONSE	HALLMARK_ANDROGEN_RESPONSE	Details ...	93	0.287639	1.1401	0.202041	0.335077	0.992	2301	tags=20%, list=13%, signal=23%
HALLMARK_UV_RESPONSE_DN	HALLMARK_UV_RESPONSE_DN	Details ...	134	0.267344	1.11274	0.237603	0.380557	0.997	2314	tags=23%, list=13%, signal=26%
HALLMARK_XENOBIOTIC_METABOLISM	HALLMARK_XENOBIOTIC_METABOLISM	Details ...	190	0.249053	1.09601	0.256075	0.40122	0.999	2212	tags=19%, list=13%, signal=21%
HALLMARK_NOTCH_SIGNALING	HALLMARK_NOTCH_SIGNALING	Details ...	32	0.337402	1.08107	0.340866	0.418148	1	3355	tags=31%, list=19%, signal=39%
HALLMARK_IL2_STAT5_SIGNALING	HALLMARK_IL2_STAT5_SIGNALING	Details ...	188	0.245624	1.07982	0.25502	0.400208	1	2423	tags=20%, list=14%, signal=23%
HALLMARK_HEDGEHOG_SIGNALING	HALLMARK_HEDGEHOG_SIGNALING		34	0.325623	1.04094	0.385633	0.482759	1	3596	tags=44%, list=21%, signal=55%
HALLMARK_IL6_JAK_STAT3_SIGNALING	HALLMARK_IL6_JAK_STAT3_SIGNALING		85	0.261047	1.01489	0.417476	0.532423	1	1233	tags=13%, list=7%, signal=14%
HALLMARK_CHOLESTEROL_HOMEOSTASIS	HALLMARK_CHOLESTEROL_HOMEOSTASIS		67	0.27019	0.994781	0.472727	0.565543	1	2358	tags=19%, list=14%, signal=22%
HALLMARK_TGF_BETA_SIGNALING	HALLMARK_TGF_BETA_SIGNALING		53	0.28155	0.993985	0.459677	0.544501	1	3494	tags=32%, list=20%, signal=40%
HALLMARK_PEROXISOME	HALLMARK_PEROXISOME		99	0.249423	0.990968	0.471624	0.530817	1	2897	tags=23%, list=17%, signal=28%
HALLMARK_WNT_BETA_CATENIN_SIGNALING	HALLMARK_WNT_BETA_CATENIN_SIGNALING		42	0.289143	0.983456	0.486538	0.531709	1	4101	tags=36%, list=24%, signal=47%
HALLMARK_BILE_ACID_METABOLISM	HALLMARK_BILE_ACID_METABOLISM		106	0.225856	0.918009	0.638254	0.687308	1	3051	tags=24%, list=18%, signal=28%
HALLMARK_PANCREAS_BETA_CELLS	HALLMARK_PANCREAS_BETA_CELLS		37	0.214101	0.714407	0.893657	0.974078	1	7092	tags=46%, list=41%, signal=77%

## Sheet: D-PRISM - MEKi-resistant
Supplementary Tables S8:	GS<br> follow link to MSigDB	GS DETAILS	SIZE	ES	NES	NOM p-val	FDR q-val	FWER p-val	RANK AT MAX	LEADING EDGE
HALLMARK_HEDGEHOG_SIGNALING	HALLMARK_HEDGEHOG_SIGNALING	Details ...	36	-0.498428	-1.50379	0.0117773	0.0100095	0.115	3687	tags=44%, list=19%, signal=55%
HALLMARK_UV_RESPONSE_DN	HALLMARK_UV_RESPONSE_DN	Details ...	142	-0.414109	-1.41427	0	0.0281775	0.317	6217	tags=47%, list=32%, signal=69%
HALLMARK_E2F_TARGETS	HALLMARK_E2F_TARGETS	Details ...	198	-0.384033	-1.33922	0.004	0.066845	0.636	9269	tags=65%, list=48%, signal=125%
HALLMARK_SPERMATOGENESIS	HALLMARK_SPERMATOGENESIS	Details ...	133	-0.373715	-1.27512	0.0351406	0.13473	0.898	5256	tags=36%, list=27%, signal=49%
HALLMARK_MYC_TARGETS_V2	HALLMARK_MYC_TARGETS_V2	Details ...	58	-0.396444	-1.27161	0.0955807	0.129452	0.907	10708	tags=84%, list=56%, signal=191%
HALLMARK_ANGIOGENESIS	HALLMARK_ANGIOGENESIS	Details ...	36	-0.417284	-1.25497	0.147954	0.144639	0.945	5101	tags=44%, list=27%, signal=60%
HALLMARK_WNT_BETA_CATENIN_SIGNALING	HALLMARK_WNT_BETA_CATENIN_SIGNALING	Details ...	42	-0.405013	-1.24775	0.134796	0.147066	0.956	6406	tags=45%, list=33%, signal=68%
HALLMARK_G2M_CHECKPOINT	HALLMARK_G2M_CHECKPOINT	Details ...	195	-0.343297	-1.19882	0.0760761	0.232311	0.996	9663	tags=61%, list=50%, signal=122%
HALLMARK_MITOTIC_SPINDLE	HALLMARK_MITOTIC_SPINDLE	Details ...	198	-0.335065	-1.17949	0.0921844	0.267897	0.998	9742	tags=61%, list=51%, signal=122%
HALLMARK_OXIDATIVE_PHOSPHORYLATION	HALLMARK_OXIDATIVE_PHOSPHORYLATION	Details ...	200	-0.311419	-1.08877	0.264529	0.572686	1	11675	tags=79%, list=61%, signal=200%
HALLMARK_NOTCH_SIGNALING	HALLMARK_NOTCH_SIGNALING	Details ...	32	-0.368957	-1.08403	0.356223	0.560805	1	8346	tags=50%, list=44%, signal=88%
HALLMARK_MYOGENESIS	HALLMARK_MYOGENESIS	Details ...	199	-0.310176	-1.08329	0.266	0.534712	1	7588	tags=43%, list=40%, signal=70%
HALLMARK_MYC_TARGETS_V1	HALLMARK_MYC_TARGETS_V1	Details ...	196	-0.295969	-1.03803	0.376376	0.694923	1	12047	tags=76%, list=63%, signal=203%
HALLMARK_DNA_REPAIR	HALLMARK_DNA_REPAIR	Details ...	149	-0.278419	-0.957365	0.611835	0.993978	1	9606	tags=57%, list=50%, signal=114%
HALLMARK_FATTY_ACID_METABOLISM	HALLMARK_FATTY_ACID_METABOLISM	Details ...	156	-0.273049	-0.942555	0.646293	1	1	7291	tags=42%, list=38%, signal=67%
HALLMARK_UNFOLDED_PROTEIN_RESPONSE	HALLMARK_UNFOLDED_PROTEIN_RESPONSE	Details ...	110	-0.272838	-0.920566	0.692076	1	1	10646	tags=62%, list=56%, signal=138%
HALLMARK_TGF_BETA_SIGNALING	HALLMARK_TGF_BETA_SIGNALING	Details ...	54	-0.285164	-0.905029	0.657436	1	1	7457	tags=41%, list=39%, signal=67%
HALLMARK_XENOBIOTIC_METABOLISM	HALLMARK_XENOBIOTIC_METABOLISM	Details ...	198	-0.250605	-0.875803	0.828	1	1	5963	tags=33%, list=31%, signal=48%
HALLMARK_ADIPOGENESIS	HALLMARK_ADIPOGENESIS	Details ...	198	-0.246128	-0.867872	0.845846	1	1	10484	tags=57%, list=55%, signal=124%
HALLMARK_KRAS_SIGNALING_DN	HALLMARK_KRAS_SIGNALING_DN	Details ...	198	-0.248073	-0.867222	0.838839	1	1	6843	tags=38%, list=36%, signal=59%
HALLMARK_EPITHELIAL_MESENCHYMAL_TRANSITION	HALLMARK_EPITHELIAL_MESENCHYMAL_TRANSITION		198	-0.244844	-0.856812	0.85986	0.992657	1	3242	tags=20%, list=17%, signal=24%
HALLMARK_PEROXISOME	HALLMARK_PEROXISOME		104	-0.251338	-0.847345	0.786505	0.974934	1	7453	tags=36%, list=39%, signal=58%
HALLMARK_HEME_METABOLISM	HALLMARK_HEME_METABOLISM		193	-0.240187	-0.843418	0.86987	0.949538	1	3391	tags=19%, list=18%, signal=23%
HALLMARK_BILE_ACID_METABOLISM	HALLMARK_BILE_ACID_METABOLISM		112	-0.240561	-0.814972	0.861446	0.959823	1	3866	tags=22%, list=20%, signal=28%
HALLMARK_PROTEIN_SECRETION	HALLMARK_PROTEIN_SECRETION		96	-0.239594	-0.805482	0.849798	0.941434	1	11267	tags=61%, list=59%, signal=149%
HALLMARK_ESTROGEN_RESPONSE_EARLY	HALLMARK_ESTROGEN_RESPONSE_EARLY		198	-0.219646	-0.773306	0.96	0.944355	1	4027	tags=18%, list=21%, signal=22%
HALLMARK_REACTIVE_OXYGEN_SPECIES_PATHWAY	HALLMARK_REACTIVE_OXYGEN_SPECIES_PATHWAY		49	-0.238196	-0.750058	0.860271	0.935587	1	5486	tags=24%, list=29%, signal=34%
HALLMARK_APICAL_JUNCTION	HALLMARK_APICAL_JUNCTION		200	-0.210875	-0.74305	0.961924	0.913484	1	5485	tags=26%, list=29%, signal=36%
HALLMARK_MTORC1_SIGNALING	HALLMARK_MTORC1_SIGNALING		197	-0.203185	-0.714995	0.98	0.903054	1	10160	tags=46%, list=53%, signal=97%
HALLMARK_GLYCOLYSIS	HALLMARK_GLYCOLYSIS		198	-0.192154	-0.670828	0.988978	0.895326	1	4721	tags=20%, list=25%, signal=27%
HALLMARK_PI3K_AKT_MTOR_SIGNALING	HALLMARK_PI3K_AKT_MTOR_SIGNALING		105	-0.188189	-0.634784	0.982897	0.881232	1	9871	tags=50%, list=52%, signal=102%
HALLMARK_CHOLESTEROL_HOMEOSTASIS	HALLMARK_CHOLESTEROL_HOMEOSTASIS		73	-0.186628	-0.611345	0.983673	0.862559	1	7290	tags=32%, list=38%, signal=51%
HALLMARK_ANDROGEN_RESPONSE	HALLMARK_ANDROGEN_RESPONSE		99	-0.178379	-0.602718	0.987915	0.842145	1	5400	tags=22%, list=28%, signal=31%
HALLMARK_UV_RESPONSE_UP	HALLMARK_UV_RESPONSE_UP		156	-0.163383	-0.564242	0.997996	0.825314	1	7352	tags=33%, list=38%, signal=54%

## Sheet: E-Lepikhova - MEKi-resistant
Supplementary Tables S8:	GS<br> follow link to MSigDB	GS DETAILS	SIZE	ES	NES	NOM p-val	FDR q-val	FWER p-val	RANK AT MAX	LEADING EDGE
HALLMARK_E2F_TARGETS	HALLMARK_E2F_TARGETS	Details ...	194	-0.751742	-2.81882	0	0	0	3337	tags=68%, list=14%, signal=78%
HALLMARK_G2M_CHECKPOINT	HALLMARK_G2M_CHECKPOINT	Details ...	191	-0.689977	-2.56688	0	0	0	2767	tags=51%, list=12%, signal=57%
HALLMARK_MYC_TARGETS_V1	HALLMARK_MYC_TARGETS_V1	Details ...	193	-0.671591	-2.52857	0	0	0	3548	tags=51%, list=15%, signal=59%
HALLMARK_MYC_TARGETS_V2	HALLMARK_MYC_TARGETS_V2	Details ...	58	-0.71738	-2.21522	0	0	0	3728	tags=64%, list=16%, signal=75%
HALLMARK_EPITHELIAL_MESENCHYMAL_TRANSITION	HALLMARK_EPITHELIAL_MESENCHYMAL_TRANSITION	Details ...	197	-0.531366	-1.979	0	0	0	1966	tags=37%, list=8%, signal=40%
HALLMARK_MTORC1_SIGNALING	HALLMARK_MTORC1_SIGNALING	Details ...	193	-0.519575	-1.93787	0	0	0	3317	tags=42%, list=14%, signal=48%
HALLMARK_DNA_REPAIR	HALLMARK_DNA_REPAIR	Details ...	143	-0.46651	-1.67188	0	0.00174169	0.012	4273	tags=41%, list=18%, signal=50%
HALLMARK_MITOTIC_SPINDLE	HALLMARK_MITOTIC_SPINDLE	Details ...	193	-0.436035	-1.60896	0	0.00392626	0.032	4105	tags=39%, list=17%, signal=47%
HALLMARK_UV_RESPONSE_DN	HALLMARK_UV_RESPONSE_DN	Details ...	140	-0.429179	-1.52779	0	0.00949609	0.083	2997	tags=35%, list=12%, signal=40%
HALLMARK_SPERMATOGENESIS	HALLMARK_SPERMATOGENESIS	Details ...	131	-0.35453	-1.26743	0.0308123	0.0995394	0.652	1143	tags=11%, list=5%, signal=12%
HALLMARK_CHOLESTEROL_HOMEOSTASIS	HALLMARK_CHOLESTEROL_HOMEOSTASIS	Details ...	71	-0.371451	-1.21212	0.128395	0.147223	0.813	2129	tags=25%, list=9%, signal=28%
HALLMARK_UNFOLDED_PROTEIN_RESPONSE	HALLMARK_UNFOLDED_PROTEIN_RESPONSE	Details ...	109	-0.350896	-1.20656	0.0960452	0.140388	0.823	3381	tags=31%, list=14%, signal=36%
HALLMARK_ANGIOGENESIS	HALLMARK_ANGIOGENESIS	Details ...	35	-0.411939	-1.15613	0.221978	0.193823	0.939	1563	tags=29%, list=7%, signal=31%
HALLMARK_OXIDATIVE_PHOSPHORYLATION	HALLMARK_OXIDATIVE_PHOSPHORYLATION	Details ...	198	-0.293394	-1.09044	0.214286	0.292989	0.991	4900	tags=35%, list=20%, signal=44%
HALLMARK_ADIPOGENESIS	HALLMARK_ADIPOGENESIS	Details ...	194	-0.282235	-1.03913	0.32899	0.391224	0.997	2766	tags=22%, list=12%, signal=24%
HALLMARK_PROTEIN_SECRETION	HALLMARK_PROTEIN_SECRETION	Details ...	95	-0.295822	-1.00275	0.443836	0.463398	0.999	3972	tags=26%, list=17%, signal=31%
HALLMARK_HEDGEHOG_SIGNALING	HALLMARK_HEDGEHOG_SIGNALING	Details ...	35	-0.342989	-0.981372	0.48184	0.494252	1	2600	tags=23%, list=11%, signal=26%

## Sheet: F-GDSCv2 - MEKi-resistant
Supplementary Tables S8:	GS<br> follow link to MSigDB	GS DETAILS	SIZE	ES	NES	NOM p-val	FDR q-val	FWER p-val	RANK AT MAX	LEADING EDGE
HALLMARK_E2F_TARGETS	HALLMARK_E2F_TARGETS	Details ...	181	-0.697087	-3.03936	0	0	0	3478	tags=69%, list=20%, signal=85%
HALLMARK_G2M_CHECKPOINT	HALLMARK_G2M_CHECKPOINT	Details ...	180	-0.67271	-2.9139	0	0	0	2269	tags=51%, list=13%, signal=58%
HALLMARK_MYC_TARGETS_V1	HALLMARK_MYC_TARGETS_V1	Details ...	176	-0.596353	-2.56791	0	0	0	4543	tags=63%, list=26%, signal=84%
HALLMARK_MTORC1_SIGNALING	HALLMARK_MTORC1_SIGNALING	Details ...	185	-0.508108	-2.19417	0	0	0	3973	tags=51%, list=23%, signal=65%
HALLMARK_MYC_TARGETS_V2	HALLMARK_MYC_TARGETS_V2	Details ...	55	-0.598137	-2.12537	0	0	0	4174	tags=62%, list=24%, signal=81%
HALLMARK_OXIDATIVE_PHOSPHORYLATION	HALLMARK_OXIDATIVE_PHOSPHORYLATION	Details ...	165	-0.48317	-2.07016	0	0	0	4136	tags=49%, list=24%, signal=64%
HALLMARK_UNFOLDED_PROTEIN_RESPONSE	HALLMARK_UNFOLDED_PROTEIN_RESPONSE	Details ...	102	-0.50291	-2.00866	0	0	0	3771	tags=49%, list=22%, signal=62%
HALLMARK_MITOTIC_SPINDLE	HALLMARK_MITOTIC_SPINDLE	Details ...	191	-0.433425	-1.882	0	0	0	2233	tags=26%, list=13%, signal=29%
HALLMARK_GLYCOLYSIS	HALLMARK_GLYCOLYSIS	Details ...	192	-0.395554	-1.74432	0	0.00140779	0.015	2028	tags=26%, list=12%, signal=29%
HALLMARK_REACTIVE_OXYGEN_SPECIES_PATHWAY	HALLMARK_REACTIVE_OXYGEN_SPECIES_PATHWAY	Details ...	45	-0.487787	-1.68304	0.00594059	0.00301595	0.034	1176	tags=22%, list=7%, signal=24%
HALLMARK_SPERMATOGENESIS	HALLMARK_SPERMATOGENESIS	Details ...	129	-0.406434	-1.6765	0	0.00299803	0.037	2664	tags=23%, list=15%, signal=27%
HALLMARK_INTERFERON_ALPHA_RESPONSE	HALLMARK_INTERFERON_ALPHA_RESPONSE	Details ...	88	-0.409814	-1.59735	0.00404858	0.00641383	0.083	2646	tags=39%, list=15%, signal=45%
HALLMARK_INTERFERON_GAMMA_RESPONSE	HALLMARK_INTERFERON_GAMMA_RESPONSE	Details ...	183	-0.335399	-1.45558	0.00197628	0.0226012	0.284	2856	tags=32%, list=16%, signal=38%
HALLMARK_DNA_REPAIR	HALLMARK_DNA_REPAIR	Details ...	136	-0.346736	-1.44392	0.0040404	0.0236394	0.31	3285	tags=30%, list=19%, signal=37%
HALLMARK_UV_RESPONSE_UP	HALLMARK_UV_RESPONSE_UP	Details ...	148	-0.328731	-1.38912	0.00996016	0.0369506	0.469	2521	tags=28%, list=14%, signal=32%
HALLMARK_PI3K_AKT_MTOR_SIGNALING	HALLMARK_PI3K_AKT_MTOR_SIGNALING	Details ...	99	-0.333036	-1.32015	0.0605428	0.0630721	0.675	4876	tags=45%, list=28%, signal=63%
HALLMARK_PROTEIN_SECRETION	HALLMARK_PROTEIN_SECRETION	Details ...	90	-0.335082	-1.30941	0.0701031	0.0657911	0.704	4599	tags=41%, list=26%, signal=56%
HALLMARK_ADIPOGENESIS	HALLMARK_ADIPOGENESIS	Details ...	185	-0.288696	-1.26171	0.0423729	0.0906688	0.838	4051	tags=33%, list=23%, signal=43%
HALLMARK_FATTY_ACID_METABOLISM	HALLMARK_FATTY_ACID_METABOLISM	Details ...	145	-0.287981	-1.22238	0.0925553	0.119498	0.925	3789	tags=32%, list=22%, signal=41%
HALLMARK_HYPOXIA	HALLMARK_HYPOXIA	Details ...	184	-0.272204	-1.19666	0.0903491	0.138273	0.959	2019	tags=19%, list=12%, signal=21%
HALLMARK_ANGIOGENESIS	HALLMARK_ANGIOGENESIS		33	-0.33487	-1.08984	0.321663	0.276758	0.999	2077	tags=30%, list=12%, signal=34%
HALLMARK_HEME_METABOLISM	HALLMARK_HEME_METABOLISM		178	-0.227619	-0.988965	0.462547	0.473437	1	2965	tags=22%, list=17%, signal=26%
